# Supplementary material for: Single-cell normalization and association testing unifying CRISPR screen and gene co-expression analyses with Normalisr
Source: Nat Commun. 2021 Nov 4;12:6395. doi: 10.1038/s41467-021-26682-1 (PMC8568964; doi:10.1038/s41467-021-26682-1)
Supplement: Supplementary file 4 — Supplementary Data 1-9 [file 41467_2021_26682_MOESM4_ESM.zip]

Archive with 18 entries (18 files):
- 9.xlsx
- __MACOSX/._9.xlsx
- 8.xlsx
- __MACOSX/._8.xlsx
- 5.xlsx
- __MACOSX/._5.xlsx
- 4.xlsx
- __MACOSX/._4.xlsx
- 7.xlsx
- __MACOSX/._7.xlsx
- 2.xlsx
- __MACOSX/._2.xlsx
- 1.xlsx
- __MACOSX/._1.xlsx
- 3.xlsx
- __MACOSX/._3.xlsx
- 6.xlsx
- __MACOSX/._6.xlsx
