# Supplementary material for: Single-cell normalization and association testing unifying CRISPR screen and gene co-expression analyses with Normalisr
Source: Nat Commun. 2021 Nov 4;12:6395. doi: 10.1038/s41467-021-26682-1 (PMC8568964; doi:10.1038/s41467-021-26682-1)
Supplement: Supplementary file 4 — Supplementary Data 1-9 [file 41467_2021_26682_MOESM4_ESM.zip › 9.xlsx]

## Sheet: Legend
Column name	Description
name	Name of geneset
p_raw	Raw P-value of shared edge over-abundance within the geneset than random. Obtained through random permutations of node annotation assignments. 0 indicates not detected in permutations.
p_bonferroni	Bonferroni adjusted P-value of shared edge over-abundance within the geneset than random
node_count	Number of nodes/genes in this geneset in the network
edge_count	Number of co-expression edges connecting two genes in this geneset
odds_ratio	Ratio between edge_count and the expected edge_count if geneset annotations were randomly permuted
id	ID of geneset

## Sheet: Genesets
name	p_raw	p_bonferroni	node_count	edge_count	odds_ratio	id
response to other organism	0	0	34	180	5.67172	GO:0051707
multi-organism process	0	0	41	202	4.35415	GO:0051704
response to virus	0	0	25	170	9.97123	GO:0009615
response to external biotic stimulus	0	0	37	182	4.82945	GO:0043207
defense response to virus	0	0	17	88	10.7579	GO:0051607
response to external stimulus	0	0	39	186	4.43526	GO:0009605
response to biotic stimulus	0	0	39	186	4.43526	GO:0009607
defense response to other organism	0	0	24	94	5.9805	GO:0098542
negative regulation of viral process	1.9993e-08	1.29155e-05	17	68	8.31296	GO:0048525
negative regulation of viral genome replication	7.99653e-08	5.16576e-05	13	52	9.7099	GO:0045071
regulation of viral genome replication	1.19989e-07	7.75126e-05	15	52	7.83452	GO:0045069
Regulation of actin cytoskeleton	1.49874e-07	9.68184e-05	6	26	9.86449	KEGG:hsa04810
Cell cycle	1.49874e-07	9.68184e-05	6	26	9.86449	KEGG:hsa04110
nuclear chromosome, telomeric region	1.69973e-07	0.000109803	7	28	9.70703	GO:0000784
immune effector process	8.69916e-07	0.000561965	24	90	5.72601	GO:0002252
chromosome condensation	1.19897e-06	0.000774536	5	20	8.24749	GO:0030261
negative regulation of multi-organism process	1.26962e-06	0.000820172	21	74	6.12164	GO:0043901
defense response	1.46964e-06	0.000949388	28	102	4.76277	GO:0006952
DNA replication	1.9197e-06	0.00124013	7	26	9.01367	KEGG:hsa03030
MHC class II protein complex	2.22965e-06	0.00144035	8	28	8.83321	GO:0042613
Cytokine-cytokine receptor interaction	2.55894e-06	0.00165308	16	52	7.04771	KEGG:hsa04060
chromosome, telomeric region	3.5599e-06	0.0022997	9	30	8.56283	GO:0000781
nuclear chromosome part	6.33904e-06	0.00409502	19	64	6.39972	GO:0044454
regulation of viral life cycle	6.69942e-06	0.00432782	18	58	6.40589	GO:1903900
Antigen processing and presentation	6.69942e-06	0.00432782	18	58	6.40589	KEGG:hsa04612
regulation of viral process	7.22906e-06	0.00466997	23	74	5.12372	GO:0050792
DNA conformation change	1.19281e-05	0.00770558	7	22	7.62695	GO:0071103
chromosomal region	1.25142e-05	0.00808415	10	30	7.72425	GO:0098687
regulation of symbiosis, encompassing mutualism through parasitism	1.27688e-05	0.00824862	24	74	4.70806	GO:0043903
MCM complex	1.53069e-05	0.00988824	5	16	6.59799	GO:0042555
organic cyclic compound biosynthetic process	1.85471e-05	0.0119814	8	24	7.57133	GO:1901362
aromatic compound biosynthetic process	1.85471e-05	0.0119814	8	24	7.57133	GO:0019438
cellular nitrogen compound biosynthetic process	1.85471e-05	0.0119814	8	24	7.57133	GO:0044271
heterocycle biosynthetic process	1.85471e-05	0.0119814	8	24	7.57133	GO:0018130
chromosome	1.85471e-05	0.0119814	8	24	7.57133	GO:0005694
chromosomal part	2.39655e-05	0.0154817	26	80	4.33931	GO:0044427
Chemokine signaling pathway	2.99252e-05	0.0193317	11	30	6.95064	KEGG:hsa04062
Tuberculosis	2.99252e-05	0.0193317	11	30	6.95064	KEGG:hsa05152
Viral protein interaction with cytokine and cytokine receptor	2.99252e-05	0.0193317	11	30	6.95064	KEGG:hsa04061
response to stimulus	3.01449e-05	0.0194736	71	300	2.13359	GO:0050896
MHC protein complex	6.96889e-05	0.045019	11	28	6.48727	GO:0042611
