# Supplementary material for: Single-cell normalization and association testing unifying CRISPR screen and gene co-expression analyses with Normalisr
Source: Nat Commun. 2021 Nov 4;12:6395. doi: 10.1038/s41467-021-26682-1 (PMC8568964; doi:10.1038/s41467-021-26682-1)
Supplement: Supplementary file 4 — Supplementary Data 1-9 [file 41467_2021_26682_MOESM4_ESM.zip › 8.xlsx]

## Sheet: Legend
Name	Description
name	Name of GO category
depth	Depth of GO category
p_uncorrected	Raw P-value of GO enrichment from goatools
p_bonferroni	Bonferroni adjusted P-value of GO enrichment from goatools
ratio_in_study	Numbers of genes within this GO and all genes from the provided list
ratio_in_pop	Numbers of genes within this GO and all genes from the background list
GO	GO ID
study_items	Intersection genes of this GO and the provided list

## Sheet: Cell-cycle
name	depth	p_uncorrected	p_bonferroni	odds_ratio	ratio_in_study	ratio_in_pop	GO	study_items
chromosomal part	4	9.40213e-13	1.71081e-08	6.56445	22/80	642/15325	GO:0044427	CENPF,EZH2,H2AFX,H2AFZ,HIST1H1B,HIST1H1C,HIST1H1D,HIST1H1E,HIST1H4C,HMGB2,MCM3,MCM4,MCM5,MCM6,MCM7,NASP,NCAPD2,PCNA,RAN,RPA3,SMC2,SMC4
nuclear chromosome part	5	8.42522e-11	1.53305e-06	8.12997	16/80	377/15325	GO:0044454	EZH2,H2AFZ,HIST1H1B,HIST1H1C,HIST1H1D,HIST1H1E,HIST1H4C,HMGB2,MCM3,MCM4,MCM5,MCM6,MCM7,NASP,PCNA,RPA3
nucleus	5	5.71455e-10	1.03982e-05	2.48859	42/80	3233/15325	GO:0005634	ANP32B,CENPF,DNAJC9,DNMT1,ENO1,EZH2,GAPDH,H2AFV,H2AFX,H2AFZ,HIST1H1B,HIST1H1C,HIST1H1E,HIST1H4C,HIST2H2AC,HMGB1,HMGB2,HMGN2,HNRNPAB,KIAA0101,LDHA,MCM3,MCM6,MCM7,MKI67,MT2A,NASP,PCNA,PKM,PPIA,PTMA,RAN,SLBP,SLC25A5,SMC2,TOP2A,TPI1,TUBA1C,TUBB,TUBB4B,TYMS,WHSC1
MCM complex	2	1.53953e-09	2.80133e-05	87.0739	5/80	11/15325	GO:0042555	MCM3,MCM4,MCM5,MCM6,MCM7
chromosomal region	5	4.20891e-09	7.65853e-05	13.1207	10/80	146/15325	GO:0098687	CENPF,EZH2,H2AFX,HIST1H4C,MCM3,MCM4,MCM5,MCM6,MCM7,PCNA
DNA conformation change	5	7.78005e-09	0.000141566	26.2929	7/80	51/15325	GO:0071103	HMGB1,HMGB2,NCAPD2,NUSAP1,SMC2,SMC4,TOP2A
chromosome, telomeric region	6	8.81446e-09	0.000160388	14.8626	9/80	116/15325	GO:0000781	EZH2,H2AFX,HIST1H4C,MCM3,MCM4,MCM5,MCM6,MCM7,PCNA
chromosome	5	2.31053e-08	0.000420424	16.8407	8/80	91/15325	GO:0005694	H2AFZ,HIST1H4C,HMGB1,HMGB2,MKI67,NCAPD2,SMC2,TOP2A
RNA binding	4	2.39847e-08	0.000436426	3.53926	24/80	1299/15325	GO:0003723	DHFR,DUT,ENO1,HIST1H1B,HIST1H1C,HIST1H1D,HIST1H1E,HIST1H4C,HMGB1,HMGB2,HMGN2,HNRNPAB,KPNA2,MKI67,NUSAP1,PKM,PPIA,RAN,SLBP,SLC25A5,TOP2A,TUBA1B,TUBB4B,TYMS
chromosome condensation	7	2.77463e-08	0.000504872	53.2118	5/80	18/15325	GO:0030261	NCAPD2,NUSAP1,SMC2,SMC4,TOP2A
DNA packaging	6	4.97991e-08	0.000906144	47.8906	5/80	20/15325	GO:0006323	NCAPD2,NUSAP1,SMC2,SMC4,TOP2A
nucleic acid binding	3	1.22655e-07	0.00223182	2.69427	30/80	2133/15325	GO:0003676	CRIP1,DHFR,DNMT1,DUT,ENO1,EZH2,H2AFZ,HIST1H1B,HIST1H1C,HIST1H1D,HIST1H1E,HIST1H4C,HMGB1,HMGB2,HMGN2,HNRNPAB,KPNA2,MKI67,NUSAP1,PCNA,PKM,PPIA,RAN,RPA3,SLBP,SLC25A5,TOP2A,TUBA1B,TUBB4B,TYMS
deoxyribonucleotide biosynthetic process	9	1.36992e-07	0.00249271	191.562	3/80	3/15325	GO:0009263	RRM1,RRM2,TYMS
chromosome organization	4	1.88391e-07	0.00342797	10.4489	9/80	165/15325	GO:0051276	HMGB1,HMGB2,NCAPD2,NUSAP1,PCNA,RAN,SMC2,SMC4,TOP2A
mitotic chromosome condensation	8	3.30116e-07	0.00600678	63.8542	4/80	12/15325	GO:0007076	NCAPD2,NUSAP1,SMC2,SMC4
condensed chromosome	6	3.6768e-07	0.00669031	33.028	5/80	29/15325	GO:0000793	HMGB1,HMGB2,MKI67,NCAPD2,SMC2
chromatin DNA binding	5	5.45461e-07	0.00992521	19.8168	6/80	58/15325	GO:0031490	EZH2,H2AFZ,HIST1H1B,HIST1H1C,HIST1H1D,HIST1H1E
DNA binding, bending	5	6.62284e-07	0.0120509	54.7321	4/80	14/15325	GO:0008301	CRIP1,HMGB1,HMGB2,TOP2A
nuclear chromosome, telomeric region	7	6.63754e-07	0.0120777	13.9681	7/80	96/15325	GO:0000784	HIST1H4C,MCM3,MCM4,MCM5,MCM6,MCM7,PCNA
chromatin binding	2	6.74304e-07	0.0122696	7.6625	10/80	250/15325	GO:0003682	DNMT1,EZH2,H2AFZ,HIST1H1B,HIST1H1C,HIST1H1D,HIST1H1E,KIAA0101,PCNA,TOP2A
nuclear part	4	1.09489e-06	0.0199226	2.11058	38/80	3449/15325	GO:0044428	ANP32B,ATAD2,CENPF,DNAJC9,DUT,EZH2,GAPDH,H2AFX,H2AFZ,HIST1H1B,HIST1H1C,HIST1H1D,HIST1H1E,HIST1H4C,HMGB2,HNRNPAB,KPNA2,MCM3,MCM4,MCM5,MCM6,MCM7,MIF,MKI67,MZT2A,MZT2B,NASP,NCAPD2,PCNA,PTMA,RAN,RPA3,SIVA1,SLBP,SMC2,SMC4,TOP2A,TUBB
nuclear chromosome	6	1.13434e-06	0.0206405	26.6059	5/80	36/15325	GO:0000228	H2AFZ,HIST1H4C,NCAPD2,SMC2,TOP2A
chromatin	5	1.55004e-06	0.0282045	6.99133	10/80	274/15325	GO:0000785	EZH2,H2AFZ,HIST1H1B,HIST1H1C,HIST1H1D,HIST1H1E,HMGB2,NASP,PCNA,RAN
condensin complex	5	2.70898e-06	0.0492927	95.7812	3/80	6/15325	GO:0000796	NCAPD2,SMC2,SMC4
nuclear chromatin	6	3.54675e-06	0.0645367	8.75714	8/80	175/15325	GO:0000790	EZH2,H2AFZ,HIST1H1B,HIST1H1C,HIST1H1D,HIST1H1E,HMGB2,NASP
DNA topological change	7	4.72286e-06	0.0859372	82.0982	3/80	7/15325	GO:0006265	HMGB1,HMGB2,TOP2A
DNA ligation	7	4.72286e-06	0.0859372	82.0982	3/80	7/15325	GO:0006266	HMGB1,HMGB2,TOP2A
heterocyclic compound binding	2	6.61814e-06	0.120424	2.24751	30/80	2557/15325	GO:1901363	CRIP1,DHFR,DNMT1,DUT,ENO1,EZH2,H2AFZ,HIST1H1B,HIST1H1C,HIST1H1D,HIST1H1E,HIST1H4C,HMGB1,HMGB2,HMGN2,HNRNPAB,KPNA2,MKI67,NUSAP1,PCNA,PKM,PPIA,RAN,RPA3,SLBP,SLC25A5,TOP2A,TUBA1B,TUBB4B,TYMS
DNA packaging complex	2	9.43116e-06	0.171609	29.4712	4/80	26/15325	GO:0044815	HIST1H4C,NCAPD2,SMC2,SMC4
intracellular non-membrane-bounded organelle	4	1.02845e-05	0.187137	2.70152	22/80	1560/15325	GO:0043232	ANP32B,CENPF,GAPDH,H2AFZ,HIST1H4C,HMGB1,HMGB2,MCM3,MCM7,MKI67,MZT2A,MZT2B,NCAPD2,RAN,SLBP,SLC25A5,SMC2,TACC3,TOP2A,TUBA1B,TUBA1C,TUBB
non-membrane-bounded organelle	2	1.02845e-05	0.187137	2.70152	22/80	1560/15325	GO:0043228	ANP32B,CENPF,GAPDH,H2AFZ,HIST1H4C,HMGB1,HMGB2,MCM3,MCM7,MKI67,MZT2A,MZT2B,NCAPD2,RAN,SLBP,SLC25A5,SMC2,TACC3,TOP2A,TUBA1B,TUBA1C,TUBB
organic cyclic compound binding	2	1.46643e-05	0.266831	2.20694	30/80	2604/15325	GO:0097159	CRIP1,DHFR,DNMT1,DUT,ENO1,EZH2,H2AFZ,HIST1H1B,HIST1H1C,HIST1H1D,HIST1H1E,HIST1H4C,HMGB1,HMGB2,HMGN2,HNRNPAB,KPNA2,MKI67,NUSAP1,PCNA,PKM,PPIA,RAN,RPA3,SLBP,SLC25A5,TOP2A,TUBA1B,TUBB4B,TYMS
mitotic cell cycle process	3	1.76152e-05	0.320526	6.02819	9/80	286/15325	GO:1903047	NASP,NCAPD2,NUSAP1,PCNA,RAN,SMC2,SMC4,STMN1,TACC3
deoxyribonucleotide metabolic process	8	2.19315e-05	0.399066	52.2443	3/80	11/15325	GO:0009262	RRM1,RRM2,TYMS
damaged DNA binding	5	2.51076e-05	0.456859	23.2197	4/80	33/15325	GO:0003684	HMGB1,HMGB2,PCNA,RPA3
ribonucleoside-diphosphate reductase activity, thioredoxin disulfide as acceptor	6	2.69119e-05	0.489689	191.562	2/80	2/15325	GO:0004748	RRM1,RRM2
ribonucleoside-diphosphate reductase activity	5	2.69119e-05	0.489689	191.562	2/80	2/15325	GO:0061731	RRM1,RRM2
oxidoreductase activity, acting on CH or CH2 groups, disulfide as acceptor	4	2.69119e-05	0.489689	191.562	2/80	2/15325	GO:0016728	RRM1,RRM2
cell cycle process	2	3.50174e-05	0.637177	4.42686	11/80	476/15325	GO:0022402	KIAA0101,NASP,NCAPD2,NUSAP1,PCNA,RAN,SLBP,SMC2,SMC4,STMN1,TACC3
catalytic activity, acting on DNA	2	3.80873e-05	0.693037	9.57812	6/80	120/15325	GO:0140097	DNMT1,MCM4,MCM6,MCM7,PCNA,TOP2A
DNA replication	6	5.45413e-05	0.992433	19.1562	4/80	40/15325	GO:0006260	KIAA0101,NASP,RPA3,SLBP
nuclear heterochromatin	7	7.30448e-05	1	35.918	3/80	16/15325	GO:0005720	H2AFZ,HIST1H1B,HIST1H1E
nuclear euchromatin	7	8.83638e-05	1	33.8051	3/80	17/15325	GO:0005719	H2AFZ,HIST1H1C,HIST1H1D
DNA binding	4	9.85244e-05	1	3.03425	15/80	947/15325	GO:0003677	CRIP1,DNMT1,ENO1,EZH2,H2AFZ,HIST1H1B,HIST1H1C,HIST1H1D,HIST1H1E,HMGB1,HMGB2,HNRNPAB,PCNA,RPA3,TOP2A
regulation of nuclease activity	6	0.000105638	1	31.9271	3/80	18/15325	GO:0032069	HMGB1,HMGB2,PCNA
ATP-dependent DNA helicase activity	10	0.000105638	1	31.9271	3/80	18/15325	GO:0004003	MCM4,MCM6,MCM7
euchromatin	6	0.000146476	1	28.7344	3/80	20/15325	GO:0000791	H2AFZ,HIST1H1C,HIST1H1D
chromosome segregation	2	0.000191812	1	13.9318	4/80	55/15325	GO:0007059	CENPF,NUSAP1,RAN,TOP2A
DNA-dependent ATPase activity	9	0.000191812	1	13.9318	4/80	55/15325	GO:0008094	MCM4,MCM6,MCM7,TOP2A
chemoattractant activity	5	0.000224997	1	24.9864	3/80	23/15325	GO:0042056	HMGB1,HMGB2,MIF
gamma-tubulin ring complex	8	0.00039823	1	63.8542	2/80	6/15325	GO:0008274	MZT2A,MZT2B
gamma-tubulin large complex	7	0.00039823	1	63.8542	2/80	6/15325	GO:0000931	MZT2A,MZT2B
supercoiled DNA binding	6	0.00039823	1	63.8542	2/80	6/15325	GO:0097100	HMGB1,HMGB2
DNA ligation involved in DNA repair	8	0.00039823	1	63.8542	2/80	6/15325	GO:0051103	HMGB1,HMGB2
nucleoplasm	5	0.00054511	1	2.14909	22/80	1961/15325	GO:0005654	ATAD2,CENPF,DNAJC9,DUT,H2AFX,HNRNPAB,KPNA2,MCM3,MCM4,MCM5,MCM6,MCM7,MIF,MZT2A,MZT2B,NASP,NCAPD2,PCNA,PTMA,RAN,SIVA1,TOP2A
ATP-dependent helicase activity	9	0.000554155	1	18.5383	3/80	31/15325	GO:0008026	MCM4,MCM6,MCM7
positive regulation of nuclease activity	7	0.000555633	1	54.7321	2/80	7/15325	GO:0032075	HMGB2,PCNA
RAGE receptor binding	4	0.000555633	1	54.7321	2/80	7/15325	GO:0050786	HMGB1,HMGB2
cytoskeletal part	4	0.000569009	1	2.70078	14/80	993/15325	GO:0044430	CENPF,H2AFX,KIAA0101,MCM3,MZT2A,MZT2B,PCNA,RAN,SLC25A5,TACC3,TOP2A,TUBA1B,TUBB,TUBB4B
intracellular membrane-bounded organelle	4	0.000572659	1	1.54226	43/80	5341/15325	GO:0043231	ANP32B,CENPF,DHFR,DNAJC9,DNMT1,ENO1,EZH2,GAPDH,H2AFV,H2AFX,H2AFZ,HIST1H1B,HIST1H1C,HIST1H1E,HIST1H4C,HIST2H2AC,HMGB1,HMGB2,HMGN2,HNRNPAB,KIAA0101,LDHA,MCM3,MCM6,MCM7,MKI67,MT2A,NASP,PCNA,PKM,PPIA,PTMA,RAN,SLBP,SLC25A5,SMC2,TOP2A,TPI1,TUBA1C,TUBB,TUBB4B,TYMS,WHSC1
intracellular organelle part	3	0.000601796	1	1.53362	44/80	5496/15325	GO:0044446	ANP32B,ATAD2,CENPF,DNAJC9,DUT,EZH2,GAPDH,H2AFX,H2AFZ,HIST1H1B,HIST1H1C,HIST1H1D,HIST1H1E,HIST1H4C,HMGB2,HNRNPAB,KIAA0101,KPNA2,MCM3,MCM4,MCM5,MCM6,MCM7,MIF,MKI67,MZT2A,MZT2B,NASP,NCAPD2,PCNA,PTMA,RAN,RPA3,SIVA1,SLBP,SLC25A5,SMC2,SMC4,TACC3,TOP2A,TUBA1B,TUBB,TUBB4B,TYMS
DNA helicase activity	8	0.000667598	1	17.4148	3/80	33/15325	GO:0003678	MCM4,MCM6,MCM7
nucleosome assembly	7	0.000729461	1	16.9026	3/80	34/15325	GO:0006334	ANP32B,HIST1H4C,NASP
MHC class I protein binding	5	0.000738334	1	47.8906	2/80	8/15325	GO:0042288	HLA-E,TUBB
oxidoreductase activity, acting on CH or CH2 groups	3	0.000738334	1	47.8906	2/80	8/15325	GO:0016725	RRM1,RRM2
translation repressor activity, mRNA regulatory element binding	5	0.000738334	1	47.8906	2/80	8/15325	GO:0000900	DHFR,TYMS
positive regulation of protein transport	7	0.000742728	1	4.67226	7/80	287/15325	GO:0051222	ANP32B,GAPDH,HLA-E,HMGB1,MIF,PPIA,RAN
isomerase activity	2	0.000805919	1	9.57812	4/80	80/15325	GO:0016853	MIF,PPIA,TOP2A,TPI1
intracellular organelle	3	0.000844505	1	1.45837	48/80	6305/15325	GO:0043229	ANP32B,CENPF,DHFR,DNAJC9,DNMT1,ENO1,EZH2,GAPDH,H2AFV,H2AFX,H2AFZ,HIST1H1B,HIST1H1C,HIST1H1E,HIST1H4C,HIST2H2AC,HMGB1,HMGB2,HMGN2,HNRNPAB,KIAA0101,LDHA,MCM3,MCM6,MCM7,MKI67,MT2A,MZT2A,MZT2B,NASP,NCAPD2,PCNA,PKM,PPIA,PTMA,RAN,SLBP,SLC25A5,SMC2,TACC3,TOP2A,TPI1,TUBA1B,TUBA1C,TUBB,TUBB4B,TYMS,WHSC1
extracellular exosome	5	0.000866545	1	2.0242	22/80	2082/15325	GO:0070062	ANP32B,ATAD2,DUT,ENO1,GAPDH,H2AFV,H2AFX,H2AFZ,HIST1H4C,HIST2H2AC,HLA-E,LDHA,MIF,PCNA,PKM,PPIA,RAN,SMC2,STMN1,TPI1,TUBB,TUBB4B
V(D)J recombination	10	0.000946072	1	42.5694	2/80	9/15325	GO:0033151	HMGB1,HMGB2
sequence-specific mRNA binding	6	0.000946072	1	42.5694	2/80	9/15325	GO:1990825	DHFR,TYMS
extracellular vesicle	4	0.000959736	1	2.00494	22/80	2102/15325	GO:1903561	ANP32B,ATAD2,DUT,ENO1,GAPDH,H2AFV,H2AFX,H2AFZ,HIST1H4C,HIST2H2AC,HLA-E,LDHA,MIF,PCNA,PKM,PPIA,RAN,SMC2,STMN1,TPI1,TUBB,TUBB4B
extracellular organelle	2	0.000959736	1	2.00494	22/80	2102/15325	GO:0043230	ANP32B,ATAD2,DUT,ENO1,GAPDH,H2AFV,H2AFX,H2AFZ,HIST1H4C,HIST2H2AC,HLA-E,LDHA,MIF,PCNA,PKM,PPIA,RAN,SMC2,STMN1,TPI1,TUBB,TUBB4B
nucleotide metabolic process	7	0.000962489	1	6.6056	5/80	145/15325	GO:0009117	ENO1,RAN,RRM1,RRM2,TYMS
positive regulation of establishment of protein localization	6	0.00101994	1	4.42554	7/80	303/15325	GO:1904951	ANP32B,GAPDH,HLA-E,HMGB1,MIF,PPIA,RAN
organelle part	1	0.00103157	1	1.4934	44/80	5644/15325	GO:0044422	ANP32B,ATAD2,CENPF,DNAJC9,DUT,EZH2,GAPDH,H2AFX,H2AFZ,HIST1H1B,HIST1H1C,HIST1H1D,HIST1H1E,HIST1H4C,HMGB2,HNRNPAB,KIAA0101,KPNA2,MCM3,MCM4,MCM5,MCM6,MCM7,MIF,MKI67,MZT2A,MZT2B,NASP,NCAPD2,PCNA,PTMA,RAN,RPA3,SIVA1,SLBP,SLC25A5,SMC2,SMC4,TACC3,TOP2A,TUBA1B,TUBB,TUBB4B,TYMS
nucleoside phosphate metabolic process	6	0.0010549	1	6.47171	5/80	148/15325	GO:0006753	ENO1,RAN,RRM1,RRM2,TYMS
tetrahydrofolate metabolic process	7	0.00117859	1	38.3125	2/80	10/15325	GO:0046653	DHFR,TYMS
DNA replication-dependent nucleosome assembly	8	0.00117859	1	38.3125	2/80	10/15325	GO:0006335	HIST1H4C,NASP
DNA replication-dependent nucleosome organization	6	0.00117859	1	38.3125	2/80	10/15325	GO:0034723	HIST1H4C,NASP
regulation of deoxyribonuclease activity	7	0.00117859	1	38.3125	2/80	10/15325	GO:0032070	HMGB1,PCNA
heterochromatin	6	0.00126581	1	14.0168	3/80	41/15325	GO:0000792	H2AFZ,HIST1H1B,HIST1H1E
mitotic sister chromatid segregation	6	0.00143562	1	34.8295	2/80	11/15325	GO:0000070	NUSAP1,RAN
translesion synthesis	9	0.00143562	1	34.8295	2/80	11/15325	GO:0019985	KIAA0101,PCNA
cellular biosynthetic process	3	0.00159543	1	2.83605	11/80	743/15325	GO:0044249	DHFR,KIAA0101,MIF,NASP,PCNA,RPA3,RRM1,RRM2,SLBP,TPI1,TYMS
protein-DNA complex assembly	6	0.00165992	1	12.7708	3/80	45/15325	GO:0065004	ANP32B,HIST1H4C,NASP
sister chromatid segregation	5	0.00171692	1	31.9271	2/80	12/15325	GO:0000819	NUSAP1,RAN
folic acid-containing compound metabolic process	6	0.00171692	1	31.9271	2/80	12/15325	GO:0006760	DHFR,TYMS
extracellular region part	1	0.00182472	1	1.80654	26/80	2757/15325	GO:0044421	ANP32B,ATAD2,DNAJC9,DUT,ENO1,GAPDH,H2AFV,H2AFX,H2AFZ,HIST1H4C,HIST2H2AC,HLA-E,HMGB1,HMGB2,HMGN2,LDHA,MIF,PCNA,PKM,PPIA,RAN,SMC2,STMN1,TPI1,TUBB,TUBB4B
positive regulation of protein secretion	8	0.00184879	1	5.70126	5/80	168/15325	GO:0050714	GAPDH,HLA-E,HMGB1,MIF,PPIA
helicase activity	7	0.00188265	1	12.2274	3/80	47/15325	GO:0004386	MCM4,MCM6,MCM7
pteridine-containing compound metabolic process	4	0.00202223	1	29.4712	2/80	13/15325	GO:0042558	DHFR,TYMS
DNA replication-independent nucleosome assembly	8	0.00202223	1	29.4712	2/80	13/15325	GO:0006336	HIST1H4C,NASP
gamma-tubulin complex	6	0.00202223	1	29.4712	2/80	13/15325	GO:0000930	MZT2A,MZT2B
DNA replication-independent nucleosome organization	6	0.00202223	1	29.4712	2/80	13/15325	GO:0034724	HIST1H4C,NASP
spindle	5	0.00213192	1	7.36779	4/80	104/15325	GO:0005819	CENPF,MZT2A,MZT2B,TACC3
positive regulation of multi-organism process	4	0.00228136	1	4.45494	6/80	258/15325	GO:0043902	GAPDH,HLA-E,HMGB1,KPNA2,PPIA,TOP2A
organic substance biosynthetic process	3	0.00231545	1	2.70499	11/80	779/15325	GO:1901576	DHFR,KIAA0101,MIF,NASP,PCNA,RPA3,RRM1,RRM2,SLBP,TPI1,TYMS
mismatch repair	8	0.00235129	1	27.3661	2/80	14/15325	GO:0006298	PCNA,RPA3
DNA metabolic process	6	0.00236176	1	3.82033	7/80	351/15325	GO:0006259	DNMT1,HMGB1,HMGB2,KIAA0101,PCNA,RPA3,TOP2A

## Sheet: Type-I-interferon-response
name	depth	p_uncorrected	p_bonferroni	odds_ratio	ratio_in_study	ratio_in_pop	GO	study_items
response to virus	5	1.28051e-38	2.33001e-34	76.817	22/33	133/15325	GO:0009615	DDX58,EIF2AK2,IFI16,IFI44L,IFI6,IFIT3,IFITM1,IFITM2,IFITM3,IRF7,ISG15,ISG20,LGALS9,MX1,MX2,NT5C3A,OAS1,OAS2,OAS3,PLSCR1,RSAD2,STAT1
response to other organism	4	2.02542e-29	3.68545e-25	30.6807	22/33	333/15325	GO:0051707	DDX58,EIF2AK2,IFI16,IFI44L,IFI6,IFIT3,IFITM1,IFITM2,IFITM3,IRF7,ISG15,ISG20,LGALS9,MX1,MX2,NT5C3A,OAS1,OAS2,OAS3,PLSCR1,RSAD2,STAT1
defense response to virus	6	3.5689e-28	6.49396e-24	84.4353	16/33	88/15325	GO:0051607	DDX58,IFI16,IFI44L,IFI6,IFITM3,IRF7,ISG15,ISG20,MX1,MX2,NT5C3A,OAS2,OAS3,PLSCR1,RSAD2,STAT1
response to external biotic stimulus	3	7.19904e-27	1.30994e-22	23.5951	22/33	433/15325	GO:0043207	DDX58,EIF2AK2,IFI16,IFI44L,IFI6,IFIT3,IFITM1,IFITM2,IFITM3,IRF7,ISG15,ISG20,LGALS9,MX1,MX2,NT5C3A,OAS1,OAS2,OAS3,PLSCR1,RSAD2,STAT1
response to biotic stimulus	2	1.61284e-26	2.93472e-22	22.7543	22/33	449/15325	GO:0009607	DDX58,EIF2AK2,IFI16,IFI44L,IFI6,IFIT3,IFITM1,IFITM2,IFITM3,IRF7,ISG15,ISG20,LGALS9,MX1,MX2,NT5C3A,OAS1,OAS2,OAS3,PLSCR1,RSAD2,STAT1
multi-organism process	1	4.34804e-25	7.91169e-21	19.6097	22/33	521/15325	GO:0051704	DDX58,EIF2AK2,IFI16,IFI44L,IFI6,IFIT3,IFITM1,IFITM2,IFITM3,IRF7,ISG15,ISG20,LGALS9,MX1,MX2,NT5C3A,OAS1,OAS2,OAS3,PLSCR1,RSAD2,STAT1
response to external stimulus	2	7.62044e-23	1.38662e-18	15.5033	22/33	659/15325	GO:0009605	DDX58,EIF2AK2,IFI16,IFI44L,IFI6,IFIT3,IFITM1,IFITM2,IFITM3,IRF7,ISG15,ISG20,LGALS9,MX1,MX2,NT5C3A,OAS1,OAS2,OAS3,PLSCR1,RSAD2,STAT1
negative regulation of viral genome replication	8	3.30811e-22	6.01943e-18	103.199	12/33	54/15325	GO:0045071	EIF2AK2,IFI16,IFITM1,IFITM2,IFITM3,ISG15,ISG20,MX1,OAS1,OAS3,PLSCR1,RSAD2
immune effector process	2	9.63387e-22	1.75298e-17	35.0486	16/33	212/15325	GO:0002252	DDX58,IFI16,IFI44L,IFI6,IFITM3,IRF7,ISG15,ISG20,MX1,MX2,NT5C3A,OAS2,OAS3,PLSCR1,RSAD2,STAT1
negative regulation of viral process	6	2.08755e-21	3.79851e-17	67.0791	13/33	90/15325	GO:0048525	EIF2AK2,IFI16,IFITM1,IFITM2,IFITM3,ISG15,ISG20,MX1,OAS1,OAS3,PLSCR1,RSAD2,STAT1
negative regulation of viral life cycle	7	2.45318e-20	4.46381e-16	74.303	12/33	75/15325	GO:1903901	EIF2AK2,IFI16,IFITM1,IFITM2,IFITM3,ISG15,ISG20,MX1,OAS1,OAS3,PLSCR1,RSAD2
defense response	3	2.8913e-20	5.26101e-16	23.7792	17/33	332/15325	GO:0006952	DDX58,IFI16,IFI44L,IFI6,IFITM3,IRF7,ISG15,ISG20,LGALS9,MX1,MX2,NT5C3A,OAS2,OAS3,PLSCR1,RSAD2,STAT1
defense response to other organism	5	5.55418e-20	1.01064e-15	27.3173	16/33	272/15325	GO:0098542	DDX58,IFI16,IFI44L,IFI6,IFITM3,IRF7,ISG15,ISG20,MX1,MX2,NT5C3A,OAS2,OAS3,PLSCR1,RSAD2,STAT1
regulation of viral genome replication	7	1.049e-19	1.90876e-15	66.342	12/33	84/15325	GO:0045069	EIF2AK2,IFI16,IFITM1,IFITM2,IFITM3,ISG15,ISG20,MX1,OAS1,OAS3,PLSCR1,RSAD2
regulation of viral process	5	1.20236e-19	2.18782e-15	39.1658	14/33	166/15325	GO:0050792	EIF2AK2,IFI16,IFITM1,IFITM2,IFITM3,ISG15,ISG20,LGALS9,MX1,OAS1,OAS3,PLSCR1,RSAD2,STAT1
negative regulation of multi-organism process	4	2.78553e-19	5.06854e-15	36.9404	14/33	176/15325	GO:0043901	EIF2AK2,IFI16,IFITM1,IFITM2,IFITM3,ISG15,ISG20,LGALS9,MX1,OAS1,OAS3,PLSCR1,RSAD2,STAT1
regulation of viral life cycle	6	3.88765e-19	7.07398e-15	45.7358	13/33	132/15325	GO:1903900	EIF2AK2,IFI16,IFITM1,IFITM2,IFITM3,ISG15,ISG20,LGALS9,MX1,OAS1,OAS3,PLSCR1,RSAD2
regulation of symbiosis, encompassing mutualism through parasitism	4	4.16126e-19	7.57183e-15	35.92	14/33	181/15325	GO:0043903	EIF2AK2,IFI16,IFITM1,IFITM2,IFITM3,ISG15,ISG20,LGALS9,MX1,OAS1,OAS3,PLSCR1,RSAD2,STAT1
regulation of multi-organism process	3	7.85526e-18	1.42934e-13	17.0881	17/33	462/15325	GO:0043900	DDX58,EIF2AK2,GBP5,IFI16,IFITM1,IFITM2,IFITM3,IRF7,ISG15,ISG20,LGALS9,MX1,OAS1,OAS3,PLSCR1,RSAD2,STAT1
immune system process	1	3.50653e-15	6.38047e-11	11.8539	17/33	666/15325	GO:0002376	DDX58,IFI16,IFI44L,IFI6,IFITM3,IRF7,ISG15,ISG20,LGALS9,MX1,MX2,NT5C3A,OAS2,OAS3,PLSCR1,RSAD2,STAT1
response to stimulus	1	1.33297e-13	2.42548e-09	4.86914	24/33	2289/15325	GO:0050896	DDX58,EIF2AK2,GBP1,IFI16,IFI44L,IFI6,IFIT3,IFITM1,IFITM2,IFITM3,IRF7,ISG15,ISG20,LGALS9,MX1,MX2,NT5C3A,OAS1,OAS2,OAS3,PLSCR1,RSAD2,STAT1,XAF1
response to cytokine	4	8.59051e-13	1.56313e-08	22.5037	11/33	227/15325	GO:0034097	EIF2AK2,GBP1,IFITM1,IFITM2,IFITM3,ISG15,LGALS9,MX2,PLSCR1,STAT1,XAF1
response to interferon-beta	5	2.33838e-12	4.25492e-08	139.318	6/33	20/15325	GO:0035456	IFITM1,IFITM2,IFITM3,PLSCR1,STAT1,XAF1
response to stress	2	1.1482e-11	2.08926e-07	6.50513	18/33	1285/15325	GO:0006950	DDX58,EIF2AK2,IFI16,IFI44L,IFI6,IFITM3,IRF7,ISG15,ISG20,LGALS9,MX1,MX2,NT5C3A,OAS2,OAS3,PLSCR1,RSAD2,STAT1
response to interferon-alpha	5	1.44819e-10	2.63513e-06	145.123	5/33	16/15325	GO:0035455	EIF2AK2,IFITM1,IFITM2,IFITM3,MX2
response to interferon-gamma	5	4.73151e-10	8.60946e-06	61.9192	6/33	45/15325	GO:0034341	GBP1,IFITM1,IFITM2,IFITM3,LGALS9,STAT1
regulation of cytokine production	4	2.8528e-08	0.000519096	10.0301	10/33	463/15325	GO:0001817	DDX58,EIF2AK2,GBP1,GBP5,IFI16,IRF7,ISG15,LGALS9,RSAD2,STAT1
2'-5'-oligoadenylate synthetase activity	6	3.63355e-08	0.00066116	348.295	3/33	4/15325	GO:0001730	OAS1,OAS2,OAS3
regulation of response to biotic stimulus	4	6.29046e-08	0.00114461	14.18	8/33	262/15325	GO:0002831	DDX58,GBP5,IFI16,IRF7,LGALS9,PLSCR1,RSAD2,STAT1
double-stranded RNA binding	5	1.19151e-07	0.00216807	41.4637	5/33	56/15325	GO:0003725	DDX58,EIF2AK2,OAS1,OAS2,OAS3
positive regulation of cytokine production	5	1.73742e-07	0.00316141	12.4253	8/33	299/15325	GO:0001819	DDX58,EIF2AK2,GBP5,IFI16,IRF7,LGALS9,RSAD2,STAT1
regulation of viral entry into host cell	7	2.5756e-07	0.00468656	71.4452	4/33	26/15325	GO:0046596	IFITM1,IFITM2,IFITM3,LGALS9
regulation of innate immune response	6	2.59176e-07	0.00471597	15.4798	7/33	210/15325	GO:0045088	DDX58,GBP5,IFI16,IRF7,LGALS9,PLSCR1,RSAD2
response to organic substance	3	4.05143e-07	0.00737198	5.73326	12/33	972/15325	GO:0010033	DDX58,EIF2AK2,GBP1,IFITM1,IFITM2,IFITM3,ISG15,LGALS9,MX2,PLSCR1,STAT1,XAF1
positive regulation of innate immune response	7	4.33519e-07	0.00788831	20.191	6/33	138/15325	GO:0045089	DDX58,GBP5,IFI16,LGALS9,PLSCR1,RSAD2
positive regulation of response to biotic stimulus	5	8.91679e-07	0.016225	17.8613	6/33	156/15325	GO:0002833	DDX58,GBP5,IFI16,LGALS9,PLSCR1,RSAD2
regulation of defense response	5	1.25253e-06	0.022791	9.57513	8/33	388/15325	GO:0031347	DDX58,GBP5,IFI16,IRF7,LGALS9,PLSCR1,RSAD2,STAT1
regulation of immune response	4	3.77983e-06	0.0687777	8.25589	8/33	450/15325	GO:0050776	DDX58,GBP1,GBP5,IFI16,IRF7,LGALS9,PLSCR1,RSAD2
negative regulation of viral entry into host cell	8	4.0669e-06	0.0740014	92.8788	3/33	15/15325	GO:0046597	IFITM1,IFITM2,IFITM3
regulation of immune system process	3	4.29169e-06	0.0780917	5.81947	10/33	798/15325	GO:0002682	DDX58,EIF2AK2,GBP1,GBP5,IFI16,IRF7,LGALS9,PLSCR1,RSAD2,STAT1
positive regulation of defense response	6	5.01338e-06	0.0912234	13.2684	6/33	210/15325	GO:0031349	DDX58,GBP5,IFI16,LGALS9,PLSCR1,RSAD2
response to chemical	2	5.93949e-06	0.108075	4.44751	12/33	1253/15325	GO:0042221	DDX58,EIF2AK2,GBP1,IFITM1,IFITM2,IFITM3,ISG15,LGALS9,MX2,PLSCR1,STAT1,XAF1
positive regulation of interferon-alpha production	7	6.06018e-06	0.110271	81.9519	3/33	17/15325	GO:0032727	DDX58,IRF7,STAT1
cellular response to virus	6	8.61043e-06	0.156675	73.3254	3/33	19/15325	GO:0098586	DDX58,IFI6,LGALS9
regulation of interferon-alpha production	6	1.17836e-05	0.214414	66.342	3/33	21/15325	GO:0032647	DDX58,IRF7,STAT1
adenylyltransferase activity	5	1.36241e-05	0.247905	63.3264	3/33	22/15325	GO:0070566	OAS1,OAS2,OAS3
positive regulation of multi-organism process	4	1.62445e-05	0.295585	10.7999	6/33	258/15325	GO:0043902	DDX58,GBP5,IFI16,LGALS9,PLSCR1,RSAD2
regulation of response to external stimulus	4	2.37853e-05	0.432798	6.4165	8/33	579/15325	GO:0032101	DDX58,GBP5,IFI16,IRF7,LGALS9,PLSCR1,RSAD2,STAT1
cellular response to interferon-gamma	6	2.56877e-05	0.467414	51.5993	3/33	27/15325	GO:0071346	GBP1,LGALS9,STAT1
cytoplasm	3	2.77054e-05	0.504128	3.04587	15/33	2287/15325	GO:0005737	DDX58,EIF2AK2,GBP1,GBP5,IFIT3,IRF7,ISG20,LGALS9,MX1,NT5C3A,OAS1,OAS3,PLSCR1,SAMD9,STAT1
positive regulation of response to external stimulus	5	4.01517e-05	0.730601	9.19592	6/33	303/15325	GO:0032103	DDX58,GBP5,IFI16,LGALS9,PLSCR1,RSAD2
positive regulation of immune response	5	4.08979e-05	0.744177	9.16567	6/33	304/15325	GO:0050778	DDX58,GBP5,IFI16,LGALS9,PLSCR1,RSAD2
cytosol	4	5.67109e-05	1	2.87017	15/33	2427/15325	GO:0005829	DDX58,EIF2AK2,GBP1,IFI16,IFIT3,IRF7,LAP3,LGALS9,MX1,OAS1,OAS2,OAS3,PLSCR1,SAMD9,STAT1
positive regulation of multicellular organismal process	4	7.12163e-05	1	4.2141	10/33	1102/15325	GO:0051240	DDX58,EIF2AK2,GBP5,IFI16,IFITM1,IRF7,ISG15,LGALS9,RSAD2,STAT1
positive regulation of type I interferon production	6	7.28997e-05	1	36.6627	3/33	38/15325	GO:0032481	DDX58,IRF7,STAT1
regulation of response to stress	4	8.26929e-05	1	4.66467	9/33	896/15325	GO:0080134	DDX58,EIF2AK2,GBP5,IFI16,IRF7,LGALS9,PLSCR1,RSAD2,STAT1
positive regulation of immune system process	4	9.97957e-05	1	6.23946	7/33	521/15325	GO:0002684	DDX58,GBP5,IFI16,LGALS9,PLSCR1,RSAD2,STAT1
negative regulation of biological process	3	0.000135949	1	2.40106	17/33	3288/15325	GO:0048519	EIF2AK2,GBP1,IFI16,IFI6,IFIT3,IFITM1,IFITM2,IFITM3,ISG15,ISG20,LGALS9,MX1,OAS1,OAS3,PLSCR1,RSAD2,STAT1
type I interferon signaling pathway	7	0.000160359	1	103.199	2/33	9/15325	GO:0060337	OAS2,STAT1
perinuclear region of cytoplasm	4	0.000163968	1	7.12625	6/33	391/15325	GO:0048471	EIF2AK2,GBP5,MX1,OAS2,PLSCR1,STAT1
nucleotidyltransferase activity	4	0.000258935	1	24.0204	3/33	58/15325	GO:0016779	OAS1,OAS2,OAS3
regulation of type I interferon production	5	0.000300693	1	22.839	3/33	61/15325	GO:0032479	DDX58,IRF7,STAT1
regulation of multicellular organismal process	3	0.000307879	1	2.98806	12/33	1865/15325	GO:0051239	DDX58,EIF2AK2,GBP1,GBP5,IFI16,IFITM1,IRF7,ISG15,LGALS9,OAS2,RSAD2,STAT1
regulation of NLRP3 inflammasome complex assembly	6	0.000345575	1	71.4452	2/33	13/15325	GO:1900225	EIF2AK2,GBP5
regulation of cysteine-type endopeptidase activity	9	0.000369822	1	11.6098	4/33	160/15325	GO:2000116	IFI16,IFI6,LGALS9,TNFSF10
activation of innate immune response	8	0.000414442	1	20.488	3/33	68/15325	GO:0002218	DDX58,IFI16,LGALS9
positive regulation of tumor necrosis factor secretion	10	0.000529509	1	58.0492	2/33	16/15325	GO:1904469	DDX58,LGALS9
regulation of endopeptidase activity	8	0.000840513	1	9.33455	4/33	199/15325	GO:0052548	IFI16,IFI6,LGALS9,TNFSF10
negative regulation of cell population proliferation	5	0.000913884	1	6.52239	5/33	356/15325	GO:0008285	EIF2AK2,IFIT3,IFITM1,LGALS9,STAT1
regulation of tumor necrosis factor secretion	9	0.00092042	1	44.228	2/33	21/15325	GO:1904467	DDX58,LGALS9
positive regulation of interleukin-6 secretion	10	0.0010111	1	42.2176	2/33	22/15325	GO:2000778	DDX58,LGALS9
positive regulation of defense response to virus by host	8	0.0011059	1	40.3821	2/33	23/15325	GO:0002230	DDX58,STAT1
regulation of peptidase activity	7	0.0011398	1	8.59989	4/33	216/15325	GO:0052547	IFI16,IFI6,LGALS9,TNFSF10
positive regulation of interferon-beta production	7	0.00120482	1	38.6995	2/33	24/15325	GO:0032728	DDX58,IRF7
positive regulation of cysteine-type endopeptidase activity	11	0.00131315	1	13.7939	3/33	101/15325	GO:2001056	IFI16,LGALS9,TNFSF10
regulation of mast cell activation	6	0.00164122	1	33.171	2/33	28/15325	GO:0033003	LGALS9,PLSCR1
regulation of immune effector process	4	0.00181171	1	7.58194	4/33	245/15325	GO:0002697	DDX58,LGALS9,RSAD2,STAT1
regulation of hydrolase activity	4	0.00181773	1	4.51599	6/33	617/15325	GO:0051336	IFI16,IFI6,LGALS9,OAS3,PLSCR1,TNFSF10
regulation of defense response to virus by host	7	0.00188363	1	30.9596	2/33	30/15325	GO:0050691	DDX58,STAT1
cytokine secretion	9	0.00188363	1	30.9596	2/33	30/15325	GO:0050663	GBP5,ISG15
positive regulation of endopeptidase activity	10	0.00195386	1	12.0102	3/33	116/15325	GO:0010950	IFI16,LGALS9,TNFSF10
leukocyte differentiation	4	0.00200235	1	11.9075	3/33	117/15325	GO:0002521	IFI16,LGALS9,RSAD2
regulation of myeloid leukocyte mediated immunity	6	0.002142	1	29.0246	2/33	32/15325	GO:0002886	DDX58,LGALS9
negative regulation of metanephric nephron tubule epithelial cell differentiation	9	0.00215334	1	464.394	1/33	1/15325	GO:0072308	STAT1
negative regulation by virus of viral protein levels in host cell	7	0.00215334	1	464.394	1/33	1/15325	GO:0046725	STAT1
positive regulation of activated T cell autonomous cell death	11	0.00215334	1	464.394	1/33	1/15325	GO:0070241	LGALS9
U2 snRNA binding	6	0.00215334	1	464.394	1/33	1/15325	GO:0030620	ISG20
phospholipid scramblase activity	4	0.00215334	1	464.394	1/33	1/15325	GO:0017128	PLSCR1
interferon-alpha production	4	0.00215334	1	464.394	1/33	1/15325	GO:0032607	IRF7
regulation of MyD88-independent toll-like receptor signaling pathway	8	0.00215334	1	464.394	1/33	1/15325	GO:0034127	IRF7
RIG-I signaling pathway	13	0.00215334	1	464.394	1/33	1/15325	GO:0039529	DDX58
regulation of activated T cell autonomous cell death	10	0.00215334	1	464.394	1/33	1/15325	GO:0070239	LGALS9
interleukin-18 secretion	10	0.00215334	1	464.394	1/33	1/15325	GO:0072616	GBP5
negative regulation of mesenchymal to epithelial transition involved in metanephros morphogenesis	8	0.00215334	1	464.394	1/33	1/15325	GO:0003340	STAT1
regulation of biological process	2	0.00216137	1	1.65214	23/33	6465/15325	GO:0050789	DDX58,EIF2AK2,GBP1,GBP5,IFI16,IFI6,IFIT3,IFITM1,IFITM2,IFITM3,IRF7,ISG15,ISG20,LGALS9,MX1,MX2,OAS1,OAS2,OAS3,PLSCR1,RSAD2,STAT1,TNFSF10
positive regulation of peptidase activity	9	0.00225606	1	11.4195	3/33	122/15325	GO:0010952	IFI16,LGALS9,TNFSF10
regulation of secretion	5	0.00228486	1	5.3013	5/33	438/15325	GO:0051046	DDX58,GBP1,LGALS9,OAS2,RSAD2
negative regulation of secretion by cell	7	0.00241745	1	11.1455	3/33	125/15325	GO:1903531	GBP1,LGALS9,RSAD2
regulation of leukocyte mediated immunity	5	0.0024728	1	11.057	3/33	126/15325	GO:0002703	DDX58,LGALS9,RSAD2
regulation of response to stimulus	3	0.00265129	1	2.35534	12/33	2366/15325	GO:0048583	DDX58,EIF2AK2,GBP1,GBP5,IFI16,IFI6,IRF7,LGALS9,PLSCR1,RSAD2,STAT1,TNFSF10
positive regulation of chemokine production	6	0.00270609	1	25.7997	2/33	36/15325	GO:0032722	EIF2AK2,LGALS9
