# Supplementary material for: Single-cell normalization and association testing unifying CRISPR screen and gene co-expression analyses with Normalisr
Source: Nat Commun. 2021 Nov 4;12:6395. doi: 10.1038/s41467-021-26682-1 (PMC8568964; doi:10.1038/s41467-021-26682-1)
Supplement: Supplementary file 4 — Supplementary Data 1-9 [file 41467_2021_26682_MOESM4_ESM.zip › 5.xlsx]

## Sheet: Legend
Name	Description
For sheets
X-GO-covariate	x: Number of GO covariates removed before reconstructing co-expression network
For columns
name	Name of GO category
depth	Depth of GO category
p_uncorrected	Raw P-value of GO enrichment from goatools
p_bonferroni	Bonferroni adjusted P-value of GO enrichment from goatools
ratio_in_study	Numbers of genes within this GO and all genes from the provided list
ratio_in_pop	Numbers of genes within this GO and all genes from the background list
GO	GO ID
study_items	Intersection genes of this GO and the provided list

## Sheet: 0-GO-covariate
name	depth	p_uncorrected	p_bonferroni	odds_ratio	ratio_in_study	ratio_in_pop	GO	study_items
cytosolic part	4	5.12454e-38	5.24394e-34	12.9195	41/105	104/3441	GO:0044445	RPL11,RPL13,RPL13A,RPL19,RPL23,RPL23A,RPL26,RPL27,RPL27A,RPL28,RPL30,RPL31,RPL32,RPL34,RPL35A,RPL37,RPL37A,RPL38,RPLP1,RPLP2,RPS11,RPS12,RPS13,RPS14,RPS15A,RPS16,RPS18,RPS19,RPS2,RPS20,RPS21,RPS23,RPS24,RPS25,RPS27,RPS27A,RPS29,RPS3,RPS4X,RPS6,RPS8
ribosomal subunit	4	3.03227e-36	3.10292e-32	11.8905	41/105	113/3441	GO:0044391	RPL11,RPL13,RPL13A,RPL19,RPL23,RPL23A,RPL26,RPL27,RPL27A,RPL28,RPL30,RPL31,RPL32,RPL34,RPL35A,RPL37,RPL37A,RPL38,RPLP1,RPLP2,RPS11,RPS12,RPS13,RPS14,RPS15A,RPS16,RPS18,RPS19,RPS2,RPS20,RPS21,RPS23,RPS24,RPS25,RPS27,RPS27A,RPS29,RPS3,RPS4X,RPS6,RPS8
cytosolic small ribosomal subunit	6	1.8492e-25	1.89229e-21	21.5063	21/105	32/3441	GO:0022627	RPS11,RPS12,RPS13,RPS14,RPS15A,RPS16,RPS18,RPS19,RPS2,RPS20,RPS21,RPS23,RPS24,RPS25,RPS27,RPS27A,RPS29,RPS3,RPS4X,RPS6,RPS8
small ribosomal subunit	5	1.25841e-20	1.28773e-16	14.6426	21/105	47/3441	GO:0015935	RPS11,RPS12,RPS13,RPS14,RPS15A,RPS16,RPS18,RPS19,RPS2,RPS20,RPS21,RPS23,RPS24,RPS25,RPS27,RPS27A,RPS29,RPS3,RPS4X,RPS6,RPS8
ribonucleoprotein complex	2	7.16726e-20	7.33426e-16	4.56311	44/105	316/3441	GO:1990904	ACTB,RPL11,RPL13,RPL13A,RPL19,RPL23,RPL23A,RPL26,RPL27,RPL27A,RPL28,RPL30,RPL31,RPL32,RPL34,RPL35A,RPL37,RPL37A,RPL38,RPLP1,RPLP2,RPS11,RPS12,RPS13,RPS14,RPS15A,RPS16,RPS18,RPS19,RPS2,RPS20,RPS21,RPS23,RPS24,RPS25,RPS27,RPS27A,RPS29,RPS3,RPS4X,RPS6,RPS8,TOP2A,TUBB
cytosolic large ribosomal subunit	6	1.30269e-19	1.33304e-15	14.5651	20/105	45/3441	GO:0022625	RPL11,RPL13,RPL13A,RPL19,RPL23,RPL23A,RPL26,RPL27,RPL27A,RPL28,RPL30,RPL31,RPL32,RPL34,RPL35A,RPL37,RPL37A,RPL38,RPLP1,RPLP2
large ribosomal subunit	5	1.00658e-15	1.03003e-11	9.93074	20/105	66/3441	GO:0015934	RPL11,RPL13,RPL13A,RPL19,RPL23,RPL23A,RPL26,RPL27,RPL27A,RPL28,RPL30,RPL31,RPL32,RPL34,RPL35A,RPL37,RPL37A,RPL38,RPLP1,RPLP2
ribosome	5	1.27858e-13	1.30837e-09	13.903	14/105	33/3441	GO:0005840	RPL11,RPL19,RPL26,RPL30,RPL31,RPL32,RPL38,RPS19,RPS21,RPS23,RPS25,RPS29,RPS3,RPS4X
RNA binding	4	9.88691e-13	1.01173e-08	2.58199	52/105	660/3441	GO:0003723	DUT,HIST1H1B,HIST1H1C,HIST1H1D,HIST1H1E,HIST1H4C,HMGB1,HMGB2,HMGN2,MKI67,NUSAP1,RPL11,RPL13,RPL13A,RPL19,RPL23,RPL23A,RPL26,RPL27,RPL27A,RPL28,RPL30,RPL31,RPL32,RPL35A,RPL37A,RPS11,RPS12,RPS13,RPS14,RPS15A,RPS16,RPS18,RPS19,RPS2,RPS20,RPS21,RPS23,RPS24,RPS25,RPS27,RPS27A,RPS3,RPS4X,RPS6,RPS8,TMSB4X,TOP2A,TPT1,TUBA1B,TUBB4B,TYMS
nucleic acid binding	3	7.51728e-11	7.69243e-07	2.23626	55/105	806/3441	GO:0003676	ACTB,DUT,H2AFZ,HIST1H1B,HIST1H1C,HIST1H1D,HIST1H1E,HIST1H4C,HMGB1,HMGB2,HMGN2,MKI67,NUSAP1,PCNA,RPL11,RPL13,RPL13A,RPL19,RPL23,RPL23A,RPL26,RPL27,RPL27A,RPL28,RPL30,RPL31,RPL32,RPL35A,RPL37A,RPS11,RPS12,RPS13,RPS14,RPS15A,RPS16,RPS18,RPS19,RPS2,RPS20,RPS21,RPS23,RPS24,RPS25,RPS27,RPS27A,RPS3,RPS4X,RPS6,RPS8,TMSB4X,TOP2A,TPT1,TUBA1B,TUBB4B,TYMS
focal adhesion	5	1.38794e-10	1.42028e-06	4.74052	23/105	159/3441	GO:0005925	ACTB,B2M,RPL13A,RPL19,RPL23,RPL27,RPL30,RPL31,RPL37A,RPL38,RPLP1,RPLP2,RPS11,RPS13,RPS14,RPS16,RPS18,RPS19,RPS2,RPS29,RPS3,RPS4X,RPS8
cell-substrate adherens junction	4	1.38794e-10	1.42028e-06	4.74052	23/105	159/3441	GO:0005924	ACTB,B2M,RPL13A,RPL19,RPL23,RPL27,RPL30,RPL31,RPL37A,RPL38,RPLP1,RPLP2,RPS11,RPS13,RPS14,RPS16,RPS18,RPS19,RPS2,RPS29,RPS3,RPS4X,RPS8
cell-substrate junction	2	1.58247e-10	1.61934e-06	4.71089	23/105	160/3441	GO:0030055	ACTB,B2M,RPL13A,RPL19,RPL23,RPL27,RPL30,RPL31,RPL37A,RPL38,RPLP1,RPLP2,RPS11,RPS13,RPS14,RPS16,RPS18,RPS19,RPS2,RPS29,RPS3,RPS4X,RPS8
structural constituent of ribosome	2	4.24947e-10	4.34848e-06	12.0162	11/105	30/3441	GO:0003735	RPLP1,RPLP2,RPS15A,RPS19,RPS2,RPS20,RPS23,RPS27A,RPS29,RPS3,RPS4X
adherens junction	3	5.55793e-10	5.68743e-06	4.43378	23/105	170/3441	GO:0005912	ACTB,B2M,RPL13A,RPL19,RPL23,RPL27,RPL30,RPL31,RPL37A,RPL38,RPLP1,RPLP2,RPS11,RPS13,RPS14,RPS16,RPS18,RPS19,RPS2,RPS29,RPS3,RPS4X,RPS8
anchoring junction	2	7.06423e-10	7.22882e-06	4.38223	23/105	172/3441	GO:0070161	ACTB,B2M,RPL13A,RPL19,RPL23,RPL27,RPL30,RPL31,RPL37A,RPL38,RPLP1,RPLP2,RPS11,RPS13,RPS14,RPS16,RPS18,RPS19,RPS2,RPS29,RPS3,RPS4X,RPS8
cytoplasmic translation	8	1.16637e-09	1.19354e-05	15.5233	9/105	19/3441	GO:0002181	RPL11,RPL19,RPL30,RPL31,RPL32,RPL38,RPS21,RPS23,RPS29
postsynaptic density	3	2.06728e-09	2.11545e-05	14.7471	9/105	20/3441	GO:0014069	RPL30,RPL38,RPS13,RPS14,RPS18,RPS19,RPS25,RPS27,RPS3
postsynaptic specialization	2	2.06728e-09	2.11545e-05	14.7471	9/105	20/3441	GO:0099572	RPL30,RPL38,RPS13,RPS14,RPS18,RPS19,RPS25,RPS27,RPS3
rRNA processing	9	3.7791e-09	3.86715e-05	11.7041	10/105	28/3441	GO:0006364	RPL11,RPL26,RPL27,RPL35A,RPS14,RPS16,RPS19,RPS24,RPS27,RPS6
heterocyclic compound binding	2	4.08109e-09	4.17618e-05	2.04126	55/105	883/3441	GO:1901363	ACTB,DUT,H2AFZ,HIST1H1B,HIST1H1C,HIST1H1D,HIST1H1E,HIST1H4C,HMGB1,HMGB2,HMGN2,MKI67,NUSAP1,PCNA,RPL11,RPL13,RPL13A,RPL19,RPL23,RPL23A,RPL26,RPL27,RPL27A,RPL28,RPL30,RPL31,RPL32,RPL35A,RPL37A,RPS11,RPS12,RPS13,RPS14,RPS15A,RPS16,RPS18,RPS19,RPS2,RPS20,RPS21,RPS23,RPS24,RPS25,RPS27,RPS27A,RPS3,RPS4X,RPS6,RPS8,TMSB4X,TOP2A,TPT1,TUBA1B,TUBB4B,TYMS
organic cyclic compound binding	2	4.38196e-09	4.48406e-05	2.03205	55/105	887/3441	GO:0097159	ACTB,DUT,H2AFZ,HIST1H1B,HIST1H1C,HIST1H1D,HIST1H1E,HIST1H4C,HMGB1,HMGB2,HMGN2,MKI67,NUSAP1,PCNA,RPL11,RPL13,RPL13A,RPL19,RPL23,RPL23A,RPL26,RPL27,RPL27A,RPL28,RPL30,RPL31,RPL32,RPL35A,RPL37A,RPS11,RPS12,RPS13,RPS14,RPS15A,RPS16,RPS18,RPS19,RPS2,RPS20,RPS21,RPS23,RPS24,RPS25,RPS27,RPS27A,RPS3,RPS4X,RPS6,RPS8,TMSB4X,TOP2A,TPT1,TUBA1B,TUBB4B,TYMS
polysomal ribosome	6	9.31749e-09	9.53458e-05	12.8236	9/105	23/3441	GO:0042788	RPL11,RPL19,RPL30,RPL31,RPL32,RPL38,RPS21,RPS23,RPS29
structural molecule activity	1	9.65426e-09	9.8792e-05	8.19286	12/105	48/3441	GO:0005198	ACTB,RPLP1,RPLP2,RPS15A,RPS19,RPS2,RPS20,RPS23,RPS27A,RPS29,RPS3,RPS4X
rRNA metabolic process	8	1.18311e-08	0.000121067	10.5714	10/105	31/3441	GO:0016072	RPL11,RPL26,RPL27,RPL35A,RPS14,RPS16,RPS19,RPS24,RPS27,RPS6
cell junction	1	1.30775e-08	0.000133822	3.78765	23/105	199/3441	GO:0030054	ACTB,B2M,RPL13A,RPL19,RPL23,RPL27,RPL30,RPL31,RPL37A,RPL38,RPLP1,RPLP2,RPS11,RPS13,RPS14,RPS16,RPS18,RPS19,RPS2,RPS29,RPS3,RPS4X,RPS8
peptide biosynthetic process	6	1.85677e-08	0.000190004	8.79233	11/105	41/3441	GO:0043043	RPL11,RPL19,RPL30,RPL31,RPL32,RPL38,RPS14,RPS21,RPS23,RPS29,RPS4X
translation	7	1.85677e-08	0.000190004	8.79233	11/105	41/3441	GO:0006412	RPL11,RPL19,RPL30,RPL31,RPL32,RPL38,RPS14,RPS21,RPS23,RPS29,RPS4X
non-membrane-bounded organelle	2	5.86454e-08	0.000600119	2.47332	36/105	477/3441	GO:0043228	ACTB,CENPF,H2AFZ,HIST1H4C,HMGB1,HMGB2,MKI67,RPL11,RPL13,RPL13A,RPL19,RPL23,RPL23A,RPL26,RPL28,RPL30,RPL31,RPL32,RPL38,RPS11,RPS13,RPS14,RPS19,RPS2,RPS21,RPS23,RPS25,RPS27A,RPS29,RPS3,RPS4X,RPS6,TOP2A,TUBA1B,TUBA1C,TUBB
intracellular non-membrane-bounded organelle	4	5.86454e-08	0.000600119	2.47332	36/105	477/3441	GO:0043232	ACTB,CENPF,H2AFZ,HIST1H4C,HMGB1,HMGB2,MKI67,RPL11,RPL13,RPL13A,RPL19,RPL23,RPL23A,RPL26,RPL28,RPL30,RPL31,RPL32,RPL38,RPS11,RPS13,RPS14,RPS19,RPS2,RPS21,RPS23,RPS25,RPS27A,RPS29,RPS3,RPS4X,RPS6,TOP2A,TUBA1B,TUBA1C,TUBB
amide biosynthetic process	5	1.39621e-07	0.00142875	7.35685	11/105	49/3441	GO:0043604	RPL11,RPL19,RPL30,RPL31,RPL32,RPL38,RPS14,RPS21,RPS23,RPS29,RPS4X
peptide metabolic process	5	3.29827e-07	0.00337512	6.80162	11/105	53/3441	GO:0006518	RPL11,RPL19,RPL30,RPL31,RPL32,RPL38,RPS14,RPS21,RPS23,RPS29,RPS4X
ncRNA processing	8	3.76538e-07	0.00385311	7.62126	10/105	43/3441	GO:0034470	RPL11,RPL26,RPL27,RPL35A,RPS14,RPS16,RPS19,RPS24,RPS27,RPS6
cellular amide metabolic process	4	5.12171e-07	0.00524104	5.86951	12/105	67/3441	GO:0043603	RPL11,RPL19,RPL30,RPL31,RPL32,RPL38,RPS14,RPS21,RPS23,RPS29,RPS4X,TYMS
synapse part	1	7.41527e-07	0.00758804	7.12422	10/105	46/3441	GO:0044456	ACTB,RPL30,RPL38,RPS13,RPS14,RPS18,RPS19,RPS25,RPS27,RPS3
ribonucleoprotein complex biogenesis	3	7.51846e-07	0.00769364	12.0737	7/105	19/3441	GO:0022613	RPL11,RPL26,RPL35A,RPS16,RPS19,RPS24,RPS6
extracellular region part	1	1.03117e-06	0.010552	2.04214	42/105	674/3441	GO:0044421	ACTB,B2M,DUT,H2AFV,H2AFX,H2AFZ,HIST1H4C,HMGB1,HMGB2,HMGN2,PCNA,RPL11,RPL23,RPL23A,RPL26,RPL27,RPL28,RPL30,RPL31,RPL34,RPL35A,RPL37A,RPLP2,RPS11,RPS13,RPS14,RPS15A,RPS16,RPS18,RPS19,RPS2,RPS20,RPS25,RPS27A,RPS29,RPS3,RPS4X,RPS8,STMN1,TPT1,TUBB,TUBB4B
cellular component biogenesis	2	1.12786e-06	0.0115414	11.47	7/105	20/3441	GO:0044085	RPL11,RPL26,RPL35A,RPS16,RPS19,RPS24,RPS6
organonitrogen compound biosynthetic process	4	1.56774e-06	0.0160427	5.31429	12/105	74/3441	GO:1901566	RPL11,RPL19,RPL30,RPL31,RPL32,RPL38,RPS14,RPS21,RPS23,RPS29,RPS4X,TYMS
extracellular organelle	2	3.72341e-06	0.0381016	2.04167	39/105	626/3441	GO:0043230	ACTB,B2M,DUT,H2AFV,H2AFX,H2AFZ,HIST1H4C,PCNA,RPL11,RPL23,RPL23A,RPL26,RPL27,RPL28,RPL30,RPL31,RPL34,RPL35A,RPL37A,RPLP2,RPS11,RPS13,RPS14,RPS15A,RPS16,RPS18,RPS19,RPS2,RPS20,RPS25,RPS27A,RPS29,RPS3,RPS4X,RPS8,STMN1,TPT1,TUBB,TUBB4B
extracellular exosome	5	3.72341e-06	0.0381016	2.04167	39/105	626/3441	GO:0070062	ACTB,B2M,DUT,H2AFV,H2AFX,H2AFZ,HIST1H4C,PCNA,RPL11,RPL23,RPL23A,RPL26,RPL27,RPL28,RPL30,RPL31,RPL34,RPL35A,RPL37A,RPLP2,RPS11,RPS13,RPS14,RPS15A,RPS16,RPS18,RPS19,RPS2,RPS20,RPS25,RPS27A,RPS29,RPS3,RPS4X,RPS8,STMN1,TPT1,TUBB,TUBB4B
extracellular vesicle	4	3.72341e-06	0.0381016	2.04167	39/105	626/3441	GO:1903561	ACTB,B2M,DUT,H2AFV,H2AFX,H2AFZ,HIST1H4C,PCNA,RPL11,RPL23,RPL23A,RPL26,RPL27,RPL28,RPL30,RPL31,RPL34,RPL35A,RPL37A,RPLP2,RPS11,RPS13,RPS14,RPS15A,RPS16,RPS18,RPS19,RPS2,RPS20,RPS25,RPS27A,RPS29,RPS3,RPS4X,RPS8,STMN1,TPT1,TUBB,TUBB4B

## Sheet: 1-GO-covariate
name	depth	p_uncorrected	p_bonferroni	odds_ratio	ratio_in_study	ratio_in_pop	GO	study_items
chromosome condensation	7	1.34347e-07	0.00137477	27.5721	5/104	6/3441	GO:0030261	NCAPD2,NUSAP1,SMC2,SMC4,TOP2A
DNA packaging	6	1.34347e-07	0.00137477	27.5721	5/104	6/3441	GO:0006323	NCAPD2,NUSAP1,SMC2,SMC4,TOP2A
DNA conformation change	5	4.55828e-07	0.00466448	12.867	7/104	18/3441	GO:0071103	HMGB1,HMGB2,NCAPD2,NUSAP1,SMC2,SMC4,TOP2A
mitotic chromosome condensation	8	7.88517e-07	0.00806889	33.0865	4/104	4/3441	GO:0007076	NCAPD2,NUSAP1,SMC2,SMC4
regulation of symbiosis, encompassing mutualism through parasitism	4	1.31453e-06	0.0134515	4.94397	13/104	87/3441	GO:0043903	CCL4,CCL5,CD74,GAPDH,IFITM1,ISG15,ISG20,KPNA2,MX1,NUCKS1,OAS1,RSAD2,TOP2A
response to virus	5	1.33862e-06	0.0136981	5.96642	11/104	61/3441	GO:0009615	IFI44L,IFI6,IFIT3,IFITM1,ISG15,ISG20,MX1,MX2,OAS1,RSAD2,XCL1
response to external biotic stimulus	3	1.99753e-06	0.0204407	3.89253	16/104	136/3441	GO:0043207	GAPDH,HMGB1,HMGB2,HMGN2,IFI44L,IFI6,IFIT3,IFITM1,ISG15,ISG20,MX1,MX2,OAS1,RSAD2,VIM,XCL1
response to other organism	4	2.31482e-06	0.0236875	4.36992	14/104	106/3441	GO:0051707	GAPDH,HMGB2,HMGN2,IFI44L,IFI6,IFIT3,IFITM1,ISG15,ISG20,MX1,MX2,OAS1,RSAD2,XCL1
regulation of viral life cycle	6	2.59035e-06	0.026507	5.59926	11/104	65/3441	GO:1903900	CCL5,CD74,IFITM1,ISG15,ISG20,KPNA2,MX1,NUCKS1,OAS1,RSAD2,TOP2A
response to biotic stimulus	2	2.95346e-06	0.0302228	3.78132	16/104	140/3441	GO:0009607	GAPDH,HMGB1,HMGB2,HMGN2,IFI44L,IFI6,IFIT3,IFITM1,ISG15,ISG20,MX1,MX2,OAS1,RSAD2,VIM,XCL1
multi-organism process	1	3.68087e-06	0.0376664	3.36473	18/104	177/3441	GO:0051704	CCL4,CCL5,GAPDH,HMGB2,HMGN2,IFI44L,IFI6,IFIT3,IFITM1,ISG15,ISG20,KPNA2,MX1,MX2,NUCKS1,OAS1,RSAD2,XCL1
DNA binding, bending	5	3.85082e-06	0.0394054	26.4692	4/104	5/3441	GO:0008301	CRIP1,HMGB1,HMGB2,TOP2A
regulation of viral genome replication	7	4.36779e-06	0.0446956	6.7677	9/104	44/3441	GO:0045069	CCL5,IFITM1,ISG15,ISG20,MX1,NUCKS1,OAS1,RSAD2,TOP2A

## Sheet: 2-GO-covariate
name	depth	p_uncorrected	p_bonferroni	odds_ratio	ratio_in_study	ratio_in_pop	GO	study_items
response to virus	5	1.71408e-10	1.75402e-06	7.98252	15/106	61/3441	GO:0009615	IFI44L,IFI6,IFIT3,IFITM1,IFNG,ISG15,ISG20,MX1,MX2,NT5C3A,OAS1,OAS3,RSAD2,STAT1,XCL1
response to other organism	4	1.52705e-09	1.56263e-05	5.51246	18/106	106/3441	GO:0051707	GAPDH,HMGB2,IFI44L,IFI6,IFIT3,IFITM1,IFNG,IGJ,ISG15,ISG20,MX1,MX2,NT5C3A,OAS1,OAS3,RSAD2,STAT1,XCL1
response to external biotic stimulus	3	1.51982e-08	0.000155523	4.53517	19/106	136/3441	GO:0043207	GAPDH,HMGB1,HMGB2,IFI44L,IFI6,IFIT3,IFITM1,IFNG,IGJ,ISG15,ISG20,MX1,MX2,NT5C3A,OAS1,OAS3,RSAD2,STAT1,XCL1
defense response	3	2.12556e-08	0.000217508	5.3546	16/106	97/3441	GO:0006952	CCL3,CCL5,GAPDH,HMGB1,HMGB2,IFI44L,IFI6,IGJ,ISG15,ISG20,MX1,MX2,NT5C3A,OAS3,RSAD2,STAT1
response to biotic stimulus	2	2.48084e-08	0.000253865	4.40559	19/106	140/3441	GO:0009607	GAPDH,HMGB1,HMGB2,IFI44L,IFI6,IFIT3,IFITM1,IFNG,IGJ,ISG15,ISG20,MX1,MX2,NT5C3A,OAS1,OAS3,RSAD2,STAT1,XCL1
multi-organism process	1	4.70718e-08	0.000481685	3.85146	21/106	177/3441	GO:0051704	CCL3,CCL4,CCL4L1,CCL5,GAPDH,HMGB2,IFI44L,IFI6,IFIT3,IFITM1,IFNG,IGJ,ISG15,ISG20,MX1,MX2,NT5C3A,OAS1,OAS3,RSAD2,STAT1,XCL1
cell part	1	4.73157e-08	0.000484181	0.630601	46/106	2368/3441	GO:0044464	ACTB,ACTG1,B2M,CCL3,CD74,DUT,GAPDH,H2AFX,H2AFZ,HIST1H1B,HIST1H1C,HIST1H1D,HIST1H1E,HIST1H4C,HLA-DRB1,HMGB1,HMGB2,IFI6,IFIT3,ISG20,KIAA0101,MCM4,MCM5,MCM7,MKI67,MX1,MX2,NR4A2,NT5C3A,OAS1,OAS3,PCNA,PFN1,PTMA,RPS2,RRM2,RSAD2,SRGN,STAT1,TMSB4X,TOP2A,TUBA1B,TUBB,TYMS,XAF1,ZFP36L1
negative regulation of viral process	6	7.62723e-08	0.000780494	7.76272	11/106	46/3441	GO:0048525	CCL3,CCL4,CCL4L1,CCL5,IFITM1,ISG15,ISG20,MX1,OAS1,OAS3,RSAD2,STAT1
response to external stimulus	2	1.19769e-07	0.00122559	3.81909	20/106	170/3441	GO:0009605	GAPDH,HMGB1,HMGB2,IFI44L,IFI6,IFIT3,IFITM1,IFNG,IGJ,ISG15,ISG20,MX1,MX2,NR4A2,NT5C3A,OAS1,OAS3,RSAD2,STAT1,XCL1
defense response to virus	6	1.96829e-07	0.00201415	8.11557	10/106	40/3441	GO:0051607	IFI44L,IFI6,ISG15,ISG20,MX1,MX2,NT5C3A,OAS3,RSAD2,STAT1
immune effector process	2	2.34518e-07	0.00239982	5.70283	13/106	74/3441	GO:0002252	CCL3,CD74,HMGB1,IFI44L,IFI6,ISG15,ISG20,MX1,MX2,NT5C3A,OAS3,RSAD2,STAT1
regulation of symbiosis, encompassing mutualism through parasitism	4	2.43602e-07	0.00249277	5.22381	14/106	87/3441	GO:0043903	CCL3,CCL4,CCL4L1,CCL5,CD74,GAPDH,IFITM1,ISG15,ISG20,MX1,OAS1,OAS3,RSAD2,STAT1,TOP2A
cellular_component	0	5.88486e-07	0.00602198	0.695068	54/106	2522/3441	GO:0005575	ACTB,ACTG1,B2M,CCL3,CD74,DUT,GAPDH,H2AFX,H2AFZ,HIST1H1B,HIST1H1C,HIST1H1D,HIST1H1E,HIST1H4C,HLA-DRB1,HMGB1,HMGB2,IFI6,IFIT3,IFITM1,IFNG,IGHG1,IGHG4,IGJ,ISG15,ISG20,KIAA0101,MCM4,MCM5,MCM7,MKI67,MX1,MX2,NR4A2,NT5C3A,OAS1,OAS3,PCNA,PFN1,PTMA,RPS2,RRM2,RSAD2,SRGN,STAT1,STMN1,TMSB4X,TOP2A,TUBA1B,TUBB,TYMS,XAF1,XCL1,ZFP36L1
immune system process	1	6.09338e-07	0.00623535	3.3254	21/106	205/3441	GO:0002376	B2M,CCL3,CCL5,CD74,GAPDH,HMGB1,HMGB2,IFI44L,IFI6,IFNG,IGJ,ISG15,ISG20,MX1,MX2,NT5C3A,OAS3,RSAD2,STAT1,XCL1,ZFP36L1
defense response to other organism	5	7.02589e-07	0.00718959	5.20999	13/106	81/3441	GO:0098542	GAPDH,HMGB2,IFI44L,IFI6,IGJ,ISG15,ISG20,MX1,MX2,NT5C3A,OAS3,RSAD2,STAT1
positive regulation of natural killer cell chemotaxis	11	8.51892e-07	0.00871741	32.4623	4/106	4/3441	GO:2000503	CCL3,CCL4,CCL4L1,CCL5,XCL1
regulation of viral process	5	1.24753e-06	0.012766	4.96482	13/106	85/3441	GO:0050792	CCL3,CCL4,CCL4L1,CCL5,CD74,IFITM1,ISG15,ISG20,MX1,OAS1,OAS3,RSAD2,STAT1,TOP2A
intracellular part	2	1.96491e-06	0.0201069	0.65986	46/106	2263/3441	GO:0044424	ACTB,ACTG1,B2M,CCL3,CD74,DUT,GAPDH,H2AFX,H2AFZ,HIST1H1B,HIST1H1C,HIST1H1D,HIST1H1E,HIST1H4C,HLA-DRB1,HMGB1,HMGB2,IFI6,IFIT3,ISG20,KIAA0101,MCM4,MCM5,MCM7,MKI67,MX1,MX2,NR4A2,NT5C3A,OAS1,OAS3,PCNA,PFN1,PTMA,RPS2,RRM2,RSAD2,SRGN,STAT1,TMSB4X,TOP2A,TUBA1B,TUBB,TYMS,XAF1,ZFP36L1
negative regulation of viral genome replication	8	2.07483e-06	0.0212317	8.6566	8/106	30/3441	GO:0045071	CCL5,IFITM1,ISG15,ISG20,MX1,OAS1,OAS3,RSAD2
regulation of natural killer cell chemotaxis	10	4.15833e-06	0.0425522	25.9698	4/106	5/3441	GO:2000501	CCL3,CCL4,CCL4L1,CCL5,XCL1
positive regulation of chemotaxis	6	4.85259e-06	0.0496566	9.46816	7/106	24/3441	GO:0050921	CCL3,CCL4,CCL4L1,CCL5,CD74,HMGB1,TMSB4X,XCL1
