# Supplementary material for: Single-cell normalization and association testing unifying CRISPR screen and gene co-expression analyses with Normalisr
Source: Nat Commun. 2021 Nov 4;12:6395. doi: 10.1038/s41467-021-26682-1 (PMC8568964; doi:10.1038/s41467-021-26682-1)
Supplement: Supplementary file 4 — Supplementary Data 1-9 [file 41467_2021_26682_MOESM4_ESM.zip › 4.xlsx]

## Sheet: Legend
Name	Description
For sheets
TMED10-up	GO enrichments of genes up-regulated by TMED10
RBM17-down	GO enrichments of genes down-regulated by RBM17
RABGGTB-up	GO enrichments of genes up-regulated by RABGGTB
For columns
name	Name of GO category
depth	Depth of GO category
p_uncorrected	Raw P-value of GO enrichment from goatools
p_bonferroni	Bonferroni adjusted P-value of GO enrichment from goatools
ratio_in_study	Numbers of genes within this GO and all genes from the provided list
ratio_in_pop	Numbers of genes within this GO and all genes from the background list
GO	GO ID
study_items	Intersection genes of this GO and the provided list

## Sheet: TMED10-up
name	depth	p_uncorrected	p_bonferroni	odds_ratio	ratio_in_study	ratio_in_pop	GO	study_items
endoplasmic reticulum	5	4.87811e-18	7.21716e-14	6.10886	34/135	434/10527	GO:0005783	CALR,CALU,CIB1,CREB3,CYB561D2,ELOVL6,FDFT1,GOLT1B,HERPUD1,HSP90B1,HSPA5,INSIG1,KDELR3,LRRC59,MLEC,MYDGF,P4HB,PDIA6,PPIB,RRBP1,SEC31A,SELENOK,SLC39A7,SUCO,TMED2,TMED7,TMED9,TMEM214,TMEM258,TMEM50B,UFM1,XBP1,YIPF5,YKT6
cytoplasmic part	3	2.68822e-15	3.97722e-11	1.87968	97/135	4024/10527	GO:0044444	ACBD3,ALKBH7,ANXA6,ARCN1,ARF4,ARFGAP3,ARL1,BLZF1,CALR,CALU,CETN2,CFAP410,CIB1,COPA,COPB1,COPB2,COPE,COPG1,CREB3,CYB561D2,DAD1,DERL3,ECE2,EEF1A1,EIF3F,EIF3H,ELOVL6,ERG28,ERLEC1,FAM114A1,FDFT1,GOLGA2,GOLGA3,GOLGA5,GOLPH3,GOLT1B,GORASP2,GOSR2,HERPUD1,HSP90B1,HSPA5,IDI1,IFT20,IMPDH2,INSIG1,INSIG2,KDELR1,KDELR2,KDELR3,LRRC59,MAGED2,MANF,MLEC,MRPL55,MSTO1,MYDGF,OST4,P4HB,PDHX,PDIA6,PNPLA8,POLR2C,PPIB,R…
Golgi apparatus part	4	3.80599e-14	5.63097e-10	8.48463	21/135	193/10527	GO:0044431	ACBD3,ARCN1,ARL1,COPA,COPB1,COPB2,COPE,COPG1,ECE2,GOLGA2,GOLGA3,GOLGA5,GOLPH3,GORASP2,GOSR2,IFT20,KDELR1,KDELR2,KDELR3,WIPI1,YIPF2
vesicle coat	5	8.53063e-14	1.26211e-09	33.9034	10/135	23/10527	GO:0030120	ARCN1,COPA,COPB1,COPB2,COPE,COPG1,SEC13,SEC23A,SEC24D,SEC31A
Golgi vesicle transport	5	2.67223e-13	3.95357e-09	10.6905	17/135	124/10527	GO:0048193	ARF4,BLZF1,COPB1,COPB2,COPE,GOLGA2,GOLGA5,GOLPH3,GOSR2,KDELR1,KDELR2,KDELR3,SEC24D,STX5,TFG,TMED9,YKT6
endoplasmic reticulum part	4	6.13115e-12	9.07104e-08	6.1709	22/135	278/10527	GO:0044432	CALR,DAD1,DERL3,ERLEC1,GORASP2,HERPUD1,HSP90B1,HSPA5,INSIG1,INSIG2,KDELR1,KDELR2,KDELR3,MANF,OST4,P4HB,PDIA6,SEC23A,SEC31A,SELENOK,TFG,TMEM258
membrane coat	4	8.67625e-12	1.28365e-07	22.9346	10/135	34/10527	GO:0030117	ARCN1,COPA,COPB1,COPB2,COPE,COPG1,SEC13,SEC23A,SEC24D,SEC31A
Golgi apparatus	5	1.27314e-10	1.88361e-06	4.58693	25/135	425/10527	GO:0005794	ACBD3,ARFGAP3,ARL1,BLZF1,COPB1,COPE,COPG1,FAM114A1,GOLGA2,GOLGA3,GOLGA5,GOLPH3,GORASP2,GOSR2,IFT20,MYDGF,SLC30A5,STX5,TMED2,TMED7,TMED9,TMEM214,YIPF3,YIPF5,YKT6
establishment of localization	2	1.27373e-09	1.88449e-05	2.91727	37/135	989/10527	GO:0051234	ANXA6,ARF4,ARL1,BLZF1,CALR,COPA,COPB1,COPB2,COPE,COPG1,CRIPT,GOLGA2,GOLGA5,GOLPH3,GORASP2,GOSR2,HERPUD1,HSP90B1,HSPA5,KDELR1,KDELR2,KDELR3,MAGED2,PNPLA8,SEC13,SEC23A,SEC24D,SEC31A,SEC61G,SLC17A5,SLC30A5,STARD4,STX5,TFG,TMED2,TMED9,YKT6
transport	3	1.34159e-09	1.98488e-05	3.04261	35/135	897/10527	GO:0006810	ANXA6,ARF4,ARL1,BLZF1,CALR,COPA,COPB1,COPB2,COPE,COPG1,GOLGA2,GOLGA5,GOLPH3,GOSR2,HERPUD1,HSP90B1,HSPA5,KDELR1,KDELR2,KDELR3,MAGED2,PNPLA8,SEC13,SEC23A,SEC24D,SEC31A,SEC61G,SLC17A5,SLC30A5,STARD4,STX5,TFG,TMED2,TMED9,YKT6
COPI vesicle coat	6	1.74412e-09	2.58043e-05	42.5333	6/135	11/10527	GO:0030126	ARCN1,COPA,COPB1,COPB2,COPE,COPG1
cytoplasmic vesicle part	4	2.54102e-09	3.75943e-05	6.05307	17/135	219/10527	GO:0044433	ANXA6,ARCN1,COPA,COPB1,COPB2,COPE,COPG1,ECE2,KDELR1,KDELR2,KDELR3,SEC13,SEC23A,SEC24D,SEC31A,TMED2,WIPI1
endoplasmic reticulum-Golgi intermediate compartment	5	1.32848e-08	0.000196549	17.3284	8/135	36/10527	GO:0005793	HSPA5,KDELR1,P4HB,PDIA6,TMED2,TMED7,TMED9,YIF1A
localization	1	2.04088e-08	0.000301949	2.49729	40/135	1249/10527	GO:0051179	ANXA6,ARF4,ARL1,BLZF1,CALR,COPA,COPB1,COPB2,COPE,COPG1,CRIPT,GOLGA2,GOLGA5,GOLPH3,GORASP2,GOSR2,HERPUD1,HSP90B1,HSPA5,IFT20,INSIG1,KDELR1,KDELR2,KDELR3,MAGED2,MSTO1,PNPLA8,SEC13,SEC23A,SEC24D,SEC31A,SEC61G,SLC17A5,SLC30A5,STARD4,STX5,TFG,TMED2,TMED9,YKT6
Golgi membrane	5	5.2406e-08	0.000775347	11.8949	9/135	59/10527	GO:0000139	ACBD3,COPG1,ECE2,GOLGA2,GORASP2,GOSR2,KDELR1,KDELR2,KDELR3
membrane part	1	6.47158e-08	0.00095747	2.61922	35/135	1042/10527	GO:0044425	ARCN1,ARF4,CALR,COPA,COPB1,COPB2,COPE,COPG1,DAD1,DERL3,EEF1A1,GOLGA3,GOLGA5,GORASP2,GOSR2,HERPUD1,HSP90B1,HSPA5,INSIG1,INSIG2,KDELR1,KDELR2,KDELR3,OST4,P4HB,SEC13,SEC23A,SEC24D,SEC31A,SELENOK,SLC30A5,SQLE,TMED2,TMEM258,YKT6
membrane protein complex	2	2.7816e-07	0.00411538	3.77616	20/135	413/10527	GO:0098796	ARCN1,CALR,COPA,COPB1,COPB2,COPE,COPG1,DAD1,DERL3,GOSR2,HERPUD1,INSIG1,INSIG2,OST4,SEC13,SEC23A,SEC24D,SEC31A,TMEM258,YKT6
membrane	1	3.72686e-07	0.00551388	1.86911	57/135	2378/10527	GO:0016020	ACBD3,ANXA5,ANXA6,ARCN1,ARF4,ARFGAP3,BET1,CALR,CALU,CFAP410,CIB1,COPA,COPB1,COPG1,DAD1,ECE2,EEF1A1,EIF3F,EIF3H,GOLGA2,GOLGA3,GOLGA5,GOLT1B,GORASP2,GOSR2,HERPUD1,HSP90B1,HSPA5,IMPDH2,KDELR1,KDELR2,KDELR3,LRRC59,MAGED2,MGST3,MLEC,MORF4L2,MSTO1,PJA2,PNPLA8,PPIB,RABAC1,RPS13,RRBP1,SEC13,SEC23A,SEC61G,SELENOK,SLC17A5,SLC30A5,SND1,SRA1,SRPRA,SUCO,TMED2,TMEM50B,WIPI1
membrane-bounded organelle	2	4.61621e-07	0.00682968	1.48768	89/135	4665/10527	GO:0043227	A1BG,ACBD3,ANXA5,ANXA6,ARF1,ARF4,ARFGAP3,ARL1,BLZF1,CALR,CALU,CDK2AP2,CFAP410,CIB1,COPA,COPB1,COPE,COPG1,CREB3,CRIPT,CYB561D2,DNTTIP1,EEF1A1,EIF3H,ELOVL6,ERG28,FAM114A1,FDFT1,GOLGA2,GOLGA3,GOLGA5,GOLPH3,GOLT1B,GORASP2,GOSR2,HERPUD1,HSP90B1,HSPA5,IDI1,IFT20,IMPDH2,INSIG1,KDELR1,KDELR3,LRRC59,MAGED2,MANF,MGST3,MLEC,MORF4L2,MRPL55,MYDGF,P4HB,PDIA6,PNPLA8,POLR2C,PPIB,RPS13,RRBP1,SEC13,SEC31A,SELENOK,…
Golgi organization	4	9.87772e-07	0.0146141	10.2266	8/135	61/10527	GO:0007030	ARL1,BLZF1,GOLGA2,GOLGA5,GOLPH3,STX5,TMED2,TMED9
vesicle-mediated transport	4	1.27281e-06	0.0188312	3.75294	18/135	374/10527	GO:0016192	ARF4,ARL1,BLZF1,COPB1,COPB2,COPE,GOLGA2,GOLGA5,GOLPH3,GOSR2,KDELR1,KDELR2,KDELR3,SEC24D,STX5,TFG,TMED9,YKT6
intracellular membrane-bounded organelle	4	1.40867e-06	0.0208413	1.55632	77/135	3858/10527	GO:0043231	ACBD3,ARFGAP3,ARL1,BLZF1,CALR,CALU,CDK2AP2,CFAP410,CIB1,COPB1,COPE,COPG1,CREB3,CRIPT,CYB561D2,DNTTIP1,EEF1A1,ELOVL6,FAM114A1,FDFT1,GOLGA2,GOLGA3,GOLGA5,GOLPH3,GOLT1B,GORASP2,GOSR2,HERPUD1,HSP90B1,HSPA5,IDI1,IFT20,IMPDH2,INSIG1,KDELR1,KDELR3,LRRC59,MAGED2,MANF,MGST3,MLEC,MORF4L2,MRPL55,MYDGF,P4HB,PDIA6,PNPLA8,POLR2C,PPIB,RPS13,RRBP1,SEC13,SEC31A,SELENOK,SERF2,SLC30A5,SLC39A7,SQLE,SRA1,STX5,SUCO,SW…
coated vesicle membrane	6	1.74025e-06	0.0257471	38.9889	4/135	8/10527	GO:0030662	KDELR1,KDELR2,KDELR3,SEC23A
KDEL sequence binding	6	2.063e-06	0.0305221	77.9778	3/135	3/10527	GO:0005046	KDELR1,KDELR2,KDELR3
ER retention sequence binding	5	2.063e-06	0.0305221	77.9778	3/135	3/10527	GO:0046923	KDELR1,KDELR2,KDELR3
bounding membrane of organelle	3	2.31539e-06	0.0342562	3.59897	18/135	390/10527	GO:0098588	ACBD3,ANXA6,COPG1,ECE2,GOLGA2,GORASP2,GOSR2,IMPDH2,KDELR1,KDELR2,KDELR3,MSTO1,PNPLA8,SEC13,SEC23A,SLC17A5,TMED2,WIPI1
negative regulation of response to endoplasmic reticulum stress	7	2.74161e-06	0.0405621	14.6208	6/135	32/10527	GO:1903573	CREB3,DERL3,ERLEC1,HERPUD1,HSPA5,XBP1
intracellular part	2	2.94421e-06	0.0435596	1.30851	108/135	6436/10527	GO:0044424	ACBD3,ALKBH7,ANXA6,ARCN1,ARF4,ARFGAP3,ARL1,BLZF1,C12orf57,CALR,CALU,CDK2AP2,CETN2,CFAP410,CIB1,COPA,COPB1,COPB2,COPE,COPG1,CREB3,CRIPT,CYB561D2,DAD1,DERL3,DNTTIP1,ECE2,EEF1A1,EIF3F,EIF3H,ELOVL6,ERG28,ERLEC1,FAM114A1,FDFT1,GOLGA2,GOLGA3,GOLGA5,GOLPH3,GOLT1B,GORASP2,GOSR2,HERPUD1,HSP90B1,HSPA5,IDI1,IFT20,IMPDH2,INSIG1,INSIG2,KDELR1,KDELR2,KDELR3,LRRC59,MAGED2,MANF,MED8,MGST3,MLEC,MORF4L2,MRPL55,MST…
intra-Golgi vesicle-mediated transport	6	5.11745e-06	0.0757127	31.1911	4/135	10/10527	GO:0006891	COPB1,COPB2,COPE,GOSR2
regulation of response to endoplasmic reticulum stress	6	5.23132e-06	0.0773974	10.1082	7/135	54/10527	GO:1905897	CREB3,DERL3,ERLEC1,HERPUD1,HSPA5,MANF,XBP1
cellular_component	0	5.50478e-06	0.0814432	1.25162	116/135	7227/10527	GO:0005575	A1BG,ACBD3,ALKBH7,ANXA5,ANXA6,ARCN1,ARF1,ARF4,ARFGAP3,ARL1,BET1,BLZF1,C12orf57,CALR,CALU,CDK2AP2,CETN2,CFAP410,CIB1,COPA,COPB1,COPB2,COPE,COPG1,CREB3,CRIPT,CYB561D2,DAD1,DERL3,DNTTIP1,ECE2,EEF1A1,EIF3F,EIF3H,ELOVL6,ERG28,ERLEC1,FAM114A1,FDFT1,GOLGA2,GOLGA3,GOLGA5,GOLPH3,GOLT1B,GORASP2,GOSR2,HERPUD1,HSP90B1,HSPA5,IDI1,IFT20,IMPDH2,INSIG1,INSIG2,KDELR1,KDELR2,KDELR3,LRRC59,MAGED2,MANF,MED8,MGST3,ML…
organelle	1	7.91879e-06	0.117159	1.3963	91/135	5082/10527	GO:0043226	A1BG,ACBD3,ANXA5,ANXA6,ARF1,ARF4,ARFGAP3,ARL1,BLZF1,CALR,CALU,CDK2AP2,CETN2,CFAP410,CIB1,COPA,COPB1,COPE,COPG1,CREB3,CRIPT,CYB561D2,DNTTIP1,EEF1A1,EIF3H,ELOVL6,ERG28,FAM114A1,FDFT1,GOLGA2,GOLGA3,GOLGA5,GOLPH3,GOLT1B,GORASP2,GOSR2,HERPUD1,HSP90B1,HSPA5,IDI1,IFT20,IMPDH2,INSIG1,KDELR1,KDELR3,LRRC59,MAGED2,MANF,MGST3,MLEC,MORF4L2,MRPL55,MYDGF,P4HB,PDIA6,PJA2,PNPLA8,POLR2C,PPIB,RPS13,RRBP1,SEC13,SEC3…
COPII-coated vesicle cargo loading	5	7.96178e-06	0.117795	28.3556	4/135	11/10527	GO:0090110	SEC13,SEC23A,SEC24D,SEC31A
COPII vesicle coat	6	7.96178e-06	0.117795	28.3556	4/135	11/10527	GO:0030127	SEC13,SEC23A,SEC24D,SEC31A
cell part	1	7.9895e-06	0.118205	1.2789	110/135	6707/10527	GO:0044464	ACBD3,ALKBH7,ANXA6,ARCN1,ARF1,ARF4,ARFGAP3,ARL1,BLZF1,C12orf57,CALR,CALU,CDK2AP2,CETN2,CFAP410,CIB1,COPA,COPB1,COPB2,COPE,COPG1,CREB3,CRIPT,CYB561D2,DAD1,DERL3,DNTTIP1,ECE2,EEF1A1,EIF3F,EIF3H,ELOVL6,ERG28,ERLEC1,FAM114A1,FDFT1,GOLGA2,GOLGA3,GOLGA5,GOLPH3,GOLT1B,GORASP2,GOSR2,HERPUD1,HSP90B1,HSPA5,IDI1,IFT20,IMPDH2,INSIG1,INSIG2,KDELR1,KDELR2,KDELR3,LRRC59,MAGED2,MANF,MED8,MGST3,MLEC,MORF4L2,MRPL5…
COPI-coated vesicle membrane	7	8.17439e-06	0.12094	58.4833	3/135	4/10527	GO:0030663	KDELR1,KDELR2,KDELR3
Golgi-associated vesicle membrane	5	1.1824e-05	0.174936	25.9926	4/135	12/10527	GO:0030660	KDELR1,KDELR2,KDELR3,SEC23A
intracellular transport	4	1.24584e-05	0.184321	3.06111	19/135	484/10527	GO:0046907	ARL1,CALR,COPG1,GOLGA2,GOSR2,HERPUD1,HSP90B1,HSPA5,SEC13,SEC23A,SEC24D,SEC31A,SEC61G,STARD4,STX5,TFG,TMED2,TMED9,YKT6
vesicle cargo loading	4	1.69095e-05	0.250176	23.9932	4/135	13/10527	GO:0035459	SEC13,SEC23A,SEC24D,SEC31A
intracellular organelle	3	2.15925e-05	0.319461	1.42983	82/135	4472/10527	GO:0043229	ACBD3,ARFGAP3,ARL1,BLZF1,CALR,CALU,CDK2AP2,CETN2,CFAP410,CIB1,COPB1,COPE,COPG1,CREB3,CRIPT,CYB561D2,DNTTIP1,EEF1A1,ELOVL6,ERG28,FAM114A1,FDFT1,GOLGA2,GOLGA3,GOLGA5,GOLPH3,GOLT1B,GORASP2,GOSR2,HERPUD1,HSP90B1,HSPA5,IDI1,IFT20,IMPDH2,INSIG1,KDELR1,KDELR3,LRRC59,MAGED2,MANF,MGST3,MLEC,MORF4L2,MRPL55,MYDGF,P4HB,PDIA6,PJA2,PNPLA8,POLR2C,PPIB,RPS13,RRBP1,SEC13,SEC31A,SELENOK,SERF2,SLC30A5,SLC39A7,SQLE,…
Golgi cisterna	6	2.34383e-05	0.346769	22.2794	4/135	14/10527	GO:0031985	GOLGA2,GOLGA5,GOLPH3,YIPF2
cytoplasmic vesicle membrane	5	4.99168e-05	0.738519	8.99744	6/135	52/10527	GO:0030659	ECE2,KDELR1,KDELR2,KDELR3,SEC23A,TMED2
cellular localization	2	5.17935e-05	0.766285	2.39196	25/135	815/10527	GO:0051641	ARL1,BLZF1,CALR,COPG1,CRIPT,GOLGA2,GOLPH3,GORASP2,GOSR2,HERPUD1,HSP90B1,HSPA5,IFT20,MSTO1,SEC13,SEC23A,SEC24D,SEC31A,SEC61G,STARD4,STX5,TFG,TMED2,TMED9,YKT6
establishment of localization in cell	3	0.00010317	1	2.62226	19/135	565/10527	GO:0051649	ARL1,CALR,COPG1,GOLGA2,GOSR2,HERPUD1,HSP90B1,HSPA5,SEC13,SEC23A,SEC24D,SEC31A,SEC61G,STARD4,STX5,TFG,TMED2,TMED9,YKT6
peptide disulfide oxidoreductase activity	5	0.000110201	1	29.2417	3/135	8/10527	GO:0015037	P4HB,PDIA4,PDIA6
vesicle membrane	3	0.000112874	1	7.79778	6/135	60/10527	GO:0012506	ECE2,KDELR1,KDELR2,KDELR3,SEC23A,TMED2
retrograde vesicle-mediated transport, Golgi to endoplasmic reticulum	6	0.000158159	1	14.1778	4/135	22/10527	GO:0006890	ARF4,KDELR1,KDELR2,KDELR3
activation of phospholipase D activity	8	0.000163257	1	77.9778	2/135	2/10527	GO:0031584	ARF4,ARL1
negative regulation of protein exit from endoplasmic reticulum	9	0.000163752	1	25.9926	3/135	9/10527	GO:0070862	DERL3,ERLEC1,INSIG1
endoplasmic reticulum to Golgi vesicle-mediated transport	6	0.000209599	1	9.06718	5/135	43/10527	GO:0006888	GOLGA2,GOSR2,SEC24D,TFG,YKT6
endoplasmic reticulum lumen	5	0.000225223	1	12.9963	4/135	24/10527	GO:0005788	CALR,ERLEC1,HSP90B1,MANF
oligosaccharyltransferase complex	5	0.000231738	1	23.3933	3/135	10/10527	GO:0008250	DAD1,OST4,TMEM258
signal sequence binding	4	0.000315653	1	21.2667	3/135	11/10527	GO:0005048	KDELR1,KDELR2,KDELR3
organelle membrane	2	0.000354309	1	2.29346	21/135	714/10527	GO:0031090	ACBD3,ANXA6,COPG1,ECE2,GOLGA2,GORASP2,GOSR2,HERPUD1,HSP90B1,IMPDH2,KDELR1,KDELR2,KDELR3,MSTO1,PNPLA8,SEC13,SEC23A,SELENOK,SLC17A5,TMED2,WIPI1
negative regulation of endoplasmic reticulum stress-induced intrinsic apoptotic signaling pathway	10	0.00041693	1	19.4944	3/135	12/10527	GO:1902236	CREB3,HERPUD1,XBP1
localization within membrane	3	0.000417073	1	11.1397	4/135	28/10527	GO:0051668	SEC13,SEC23A,SEC24D,SEC31A
whole membrane	2	0.000427317	1	2.97276	13/135	341/10527	GO:0098805	ANXA6,ECE2,IMPDH2,KDELR1,KDELR2,KDELR3,MSTO1,PNPLA8,SEC13,SEC23A,SLC17A5,TMED2,WIPI1
response to endoplasmic reticulum stress	4	0.000438632	1	5.10135	7/135	107/10527	GO:0034976	DERL3,GORASP2,HSP90B1,P4HB,SELENOK,UFM1,XBP1
endoplasmic reticulum chaperone complex	5	0.000485644	1	51.9852	2/135	3/10527	GO:0034663	HSPA5,PDIA6
SREBP-SCAP-Insig complex	5	0.000485644	1	51.9852	2/135	3/10527	GO:0032937	INSIG1,INSIG2
positive regulation of transcription from RNA polymerase II promoter involved in unfolded protein response	13	0.000485644	1	51.9852	2/135	3/10527	GO:0006990	CREB3,XBP1
intracellular organelle part	3	0.00053137	1	1.36868	74/135	4216/10527	GO:0044446	ACBD3,ALKBH7,ANXA6,ARCN1,ARL1,C12orf57,CALR,CDK2AP2,CETN2,CFAP410,CIB1,COPA,COPB1,COPB2,COPE,COPG1,CRIPT,DAD1,DERL3,DNTTIP1,ECE2,EEF1A1,ERLEC1,FAM114A1,GOLGA2,GOLGA3,GOLGA5,GOLPH3,GORASP2,GOSR2,HERPUD1,HSP90B1,HSPA5,IFT20,IMPDH2,INSIG1,INSIG2,KDELR1,KDELR2,KDELR3,LRRC59,MAGED2,MANF,MED8,MORF4L2,MRPL55,MSTO1,OST4,P4HB,PDIA6,PNPLA8,POLR2C,RPS13,SEC13,SEC23A,SEC24D,SEC31A,SELENOK,SERP1,SLC17A5,SLC30…
endoplasmic reticulum exit site	5	0.000536936	1	17.9949	3/135	13/10527	GO:0070971	SEC23A,SEC31A,TFG
protein N-linked glycosylation	8	0.000547267	1	10.397	4/135	30/10527	GO:0006487	DERL3,OST4,PGM3,TMEM258
macromolecule glycosylation	5	0.000549612	1	5.84833	6/135	80/10527	GO:0043413	DAD1,DERL3,GOLGA2,OST4,PGM3,TMEM258
protein glycosylation	7	0.000549612	1	5.84833	6/135	80/10527	GO:0006486	DAD1,DERL3,GOLGA2,OST4,PGM3,TMEM258
regulation of endoplasmic reticulum stress-induced intrinsic apoptotic signaling pathway	9	0.000676981	1	16.7095	3/135	14/10527	GO:1902235	CREB3,HERPUD1,XBP1
glycosylation	2	0.000759243	1	5.50431	6/135	85/10527	GO:0070085	DAD1,DERL3,GOLGA2,OST4,PGM3,TMEM258
organelle part	1	0.000767038	1	1.35327	74/135	4264/10527	GO:0044422	ACBD3,ALKBH7,ANXA6,ARCN1,ARL1,C12orf57,CALR,CDK2AP2,CETN2,CFAP410,CIB1,COPA,COPB1,COPB2,COPE,COPG1,CRIPT,DAD1,DERL3,DNTTIP1,ECE2,EEF1A1,ERLEC1,FAM114A1,GOLGA2,GOLGA3,GOLGA5,GOLPH3,GORASP2,GOSR2,HERPUD1,HSP90B1,HSPA5,IFT20,IMPDH2,INSIG1,INSIG2,KDELR1,KDELR2,KDELR3,LRRC59,MAGED2,MANF,MED8,MORF4L2,MRPL55,MSTO1,OST4,P4HB,PDIA6,PNPLA8,POLR2C,RPS13,SEC13,SEC23A,SEC24D,SEC31A,SELENOK,SERP1,SLC17A5,SLC30…
maintenance of protein localization in endoplasmic reticulum	7	0.000963113	1	38.9889	2/135	4/10527	GO:0035437	HSPA5,INSIG1
COPII-coated ER to Golgi transport vesicle	7	0.000963113	1	38.9889	2/135	4/10527	GO:0030134	GOLGA2,SEC31A
endoplasmic reticulum membrane	5	0.00100872	1	4.43776	7/135	123/10527	GO:0005789	GORASP2,HERPUD1,HSP90B1,KDELR1,KDELR2,KDELR3,SELENOK
regulation of protein exit from endoplasmic reticulum	8	0.00102213	1	14.6208	3/135	16/10527	GO:0070861	DERL3,ERLEC1,INSIG1
transcription regulator activity	1	0.00109992	1	0.231388	3/135	1011/10527	GO:0140110	CREB3,SRA1,XBP1
Golgi-associated vesicle	6	0.00122957	1	13.7608	3/135	17/10527	GO:0005798	GOLGA2,SEC31A,TMED2
disulfide oxidoreductase activity	4	0.00146172	1	12.9963	3/135	18/10527	GO:0015036	P4HB,PDIA4,PDIA6
Golgi subcompartment	5	0.00151382	1	4.82337	6/135	97/10527	GO:0098791	ARL1,GOLGA2,GOLGA5,GOLPH3,WIPI1,YIPF2
cellular response to sterol depletion	4	0.00159169	1	31.1911	2/135	5/10527	GO:0071501	INSIG1,INSIG2
response to sterol depletion	3	0.00159169	1	31.1911	2/135	5/10527	GO:0006991	INSIG1,INSIG2
SREBP signaling pathway	12	0.00159169	1	31.1911	2/135	5/10527	GO:0032933	INSIG1,INSIG2
intramolecular oxidoreductase activity, transposing S-S bonds	4	0.00159169	1	31.1911	2/135	5/10527	GO:0016864	P4HB,PDIA4
protein disulfide isomerase activity	5	0.00159169	1	31.1911	2/135	5/10527	GO:0003756	P4HB,PDIA4
establishment of protein localization	4	0.00167354	1	2.84969	11/135	301/10527	GO:0045184	BLZF1,CALR,CRIPT,GOLPH3,GORASP2,HERPUD1,HSP90B1,HSPA5,SEC61G,TMED2,TMED9
negative regulation of apoptotic process	7	0.00171809	1	2.84025	11/135	302/10527	GO:0043066	ARF4,CIB1,CREB3,GOLPH3,HERPUD1,HSP90B1,HSPA5,MYDGF,TPT1,UFM1,XBP1
cis-Golgi network	5	0.0017196	1	12.3123	3/135	19/10527	GO:0005801	GOLGA2,GOLGA5,IFT20
vesicle	3	0.00173559	1	1.70981	33/135	1505/10527	GO:0031982	A1BG,ANXA5,ANXA6,ARF1,ARF4,CALR,CIB1,COPA,CYB561D2,EEF1A1,EIF3H,ERG28,GOLGA2,HSP90B1,HSPA5,IMPDH2,P4HB,PDIA6,PPIB,RPS13,SEC13,SEC31A,SLC30A5,SND1,SRPRA,STARD4,STX5,TMED2,TMED9,TPT1,YIPF2,YIPF3,YKT6
DNA-binding transcription factor activity	2	0.00198624	1	0.189266	2/135	824/10527	GO:0003700	CREB3,XBP1
protein exit from endoplasmic reticulum	9	0.0020042	1	11.6967	3/135	20/10527	GO:0032527	HERPUD1,HSP90B1,TMED9
negative regulation of programmed cell death	6	0.00216453	1	2.75806	11/135	311/10527	GO:0043069	ARF4,CIB1,CREB3,GOLPH3,HERPUD1,HSP90B1,HSPA5,MYDGF,TPT1,UFM1,XBP1
negative regulation of intracellular protein transport	8	0.00231645	1	11.1397	3/135	21/10527	GO:0090317	DERL3,ERLEC1,INSIG1
Golgi disassembly	5	0.00236748	1	25.9926	2/135	6/10527	GO:0090166	GOLGA2,STX5
DNA-binding transcription factor activity, RNA polymerase II-specific	3	0.00289598	1	0.193014	2/135	808/10527	GO:0000981	CREB3,XBP1
organelle subcompartment	4	0.00313597	1	4.17738	6/135	112/10527	GO:0031984	ARL1,GOLGA2,GOLGA5,GOLPH3,WIPI1,YIPF2
vesicle targeting	2	0.00328667	1	22.2794	2/135	7/10527	GO:0006903	WIPI1,YKT6
transport vesicle membrane	6	0.00328667	1	22.2794	2/135	7/10527	GO:0030658	ECE2,SEC23A
negative regulation of biosynthetic process	5	0.00329705	1	0.122414	1/135	637/10527	GO:0009890	CALR
regulation of ERAD pathway	10	0.00342769	1	9.74722	3/135	24/10527	GO:1904292	DERL3,ERLEC1,HERPUD1
regulation of intrinsic apoptotic signaling pathway	8	0.00378496	1	4.81344	5/135	81/10527	GO:2001242	CREB3,HERPUD1,P4HB,TPT1,XBP1
regulation of cellular response to stress	5	0.00383146	1	2.56046	11/135	335/10527	GO:0080135	CREB3,DERL3,ERLEC1,HERPUD1,HSPA5,INSIG1,MANF,P4HB,PJA2,TPT1,XBP1
negative regulation of intrinsic apoptotic signaling pathway	9	0.00405545	1	6.1159	4/135	51/10527	GO:2001243	CREB3,HERPUD1,TPT1,XBP1
establishment of protein localization to plasma membrane	7	0.00432172	1	8.99744	3/135	26/10527	GO:0061951	BLZF1,GOLPH3,GORASP2

## Sheet: RBM17-down
name	depth	p_uncorrected	p_bonferroni	odds_ratio	ratio_in_study	ratio_in_pop	GO	study_items
inner mitochondrial membrane protein complex	6	7.01819e-11	1.03834e-06	19.3333	10/55	99/10527	GO:0098800	ATP5MC1,ND1,ND2,ND3,NDUFA1,NDUFA2,NDUFB2,NDUFS7,SMDT1,TIMM17A
respiratory chain complex	3	6.78868e-10	1.00439e-05	25.52	8/55	60/10527	GO:0098803	COX3,ND1,ND2,ND3,NDUFA1,NDUFA2,NDUFB2,NDUFS7
mitochondrial membrane part	5	2.20054e-09	3.25569e-05	13.6714	10/55	140/10527	GO:0044455	ATP5MC1,ND1,ND2,ND3,NDUFA1,NDUFA2,NDUFB2,NDUFS7,SMDT1,TIMM17A
mitochondrial protein complex	5	3.50355e-09	5.18351e-05	10.9088	11/55	193/10527	GO:0098798	ATP5MC1,MRPL41,ND1,ND2,ND3,NDUFA1,NDUFA2,NDUFB2,NDUFS7,SMDT1,TIMM17A
respiratory chain complex I	4	3.83334e-09	5.67142e-05	28.5064	7/55	47/10527	GO:0045271	ND1,ND2,ND3,NDUFA1,NDUFA2,NDUFB2,NDUFS7
NADH dehydrogenase complex	3	3.83334e-09	5.67142e-05	28.5064	7/55	47/10527	GO:0030964	ND1,ND2,ND3,NDUFA1,NDUFA2,NDUFB2,NDUFS7
mitochondrial respiratory chain complex I	7	3.83334e-09	5.67142e-05	28.5064	7/55	47/10527	GO:0005747	ND1,ND2,ND3,NDUFA1,NDUFA2,NDUFB2,NDUFS7
oxidoreductase complex	3	6.66383e-08	0.000985914	19.14	7/55	70/10527	GO:1990204	ND1,ND2,ND3,NDUFA1,NDUFA2,NDUFB2,NDUFS7
membrane protein complex	2	1.07506e-06	0.0159055	5.56126	12/55	413/10527	GO:0098796	ATP5MC1,COX3,LAMTOR4,ND1,ND2,ND3,NDUFA1,NDUFA2,NDUFB2,NDUFS7,SMDT1,TIMM17A
mitochondrial respiratory chain complex I assembly	7	3.76575e-06	0.0557143	20.8043	5/55	46/10527	GO:0032981	NDUFA1,NDUFA2,NDUFAF8,NDUFB2,NDUFS7
NADH dehydrogenase complex assembly	6	3.76575e-06	0.0557143	20.8043	5/55	46/10527	GO:0010257	NDUFA1,NDUFA2,NDUFAF8,NDUFB2,NDUFS7
mitochondrial part	4	6.19671e-06	0.0916804	5.19852	11/55	405/10527	GO:0044429	ATP5MC1,MRPL41,ND1,ND2,ND3,NDUFA1,NDUFA2,NDUFB2,NDUFS7,SMDT1,TIMM17A
protein-containing complex assembly	4	1.46409e-05	0.216612	4.31729	12/55	532/10527	GO:0065003	ALDH1A2,ATP5IF1,BRK1,COX3,EIF2D,HBA1,HBA2,NDUFA1,NDUFA2,NDUFAF8,NDUFB2,NDUFS7,PIH1D1
mitochondrial respiratory chain complex assembly	6	2.26818e-05	0.335578	14.5	5/55	66/10527	GO:0033108	NDUFA1,NDUFA2,NDUFAF8,NDUFB2,NDUFS7
protein-containing complex subunit organization	3	6.03245e-05	0.892501	3.74072	12/55	614/10527	GO:0043933	ALDH1A2,ATP5IF1,BRK1,COX3,EIF2D,HBA1,HBA2,NDUFA1,NDUFA2,NDUFAF8,NDUFB2,NDUFS7,PIH1D1
cellular protein-containing complex assembly	5	0.000219488	1	4.83028	8/55	317/10527	GO:0034622	COX3,EIF2D,NDUFA1,NDUFA2,NDUFAF8,NDUFB2,NDUFS7,PIH1D1
membrane part	1	0.000714355	1	2.57159	14/55	1042/10527	GO:0044425	ATP5MC1,COX3,LAMTOR4,MIEN1,ND1,ND2,ND3,NDUFA1,NDUFA2,NDUFB2,NDUFS7,SLC27A5,SMDT1,TIMM17A
cellular component assembly	3	0.0014254	1	2.65219	12/55	866/10527	GO:0022607	ALDH1A2,ATP5IF1,BRK1,COX3,EIF2D,HBA1,HBA2,NDUFA1,NDUFA2,NDUFAF8,NDUFB2,NDUFS7,PIH1D1
peroxidase activity	4	0.00306881	1	23.925	2/55	16/10527	GO:0004601	GSTK1,HBA1,HBA2
small molecule biosynthetic process	3	0.00349915	1	6.38	4/55	120/10527	GO:0044283	ALDH1A2,DNPH1,HINT1,SLC27A5
macromolecule metabolic process	3	0.00374057	1	0.271875	3/55	2112/10527	GO:0043170	AP2M1,MRPL41,NHP2
oxidoreductase activity, acting on peroxide as acceptor	3	0.00388665	1	21.2667	2/55	18/10527	GO:0016684	GSTK1,HBA1,HBA2
integral component of mitochondrial inner membrane	8	0.0043294	1	20.1474	2/55	19/10527	GO:0031305	SMDT1,TIMM17A
nucleoside phosphate catabolic process	7	0.00479439	1	19.14	2/55	20/10527	GO:1901292	DNPH1,HINT1
intrinsic component of mitochondrial inner membrane	7	0.00479439	1	19.14	2/55	20/10527	GO:0031304	SMDT1,TIMM17A
retinal binding	5	0.00522466	1	191.4	1/55	1/10527	GO:0016918	ALDH1A2
mitochondrial proton-transporting ATP synthase complex binding	3	0.00522466	1	191.4	1/55	1/10527	GO:0140260	ATP5IF1
3-chloroallyl aldehyde dehydrogenase activity	5	0.00522466	1	191.4	1/55	1/10527	GO:0004028	ALDH1A2
type 1 galanin receptor binding	7	0.00522466	1	191.4	1/55	1/10527	GO:0031764	GAL
type 2 galanin receptor binding	7	0.00522466	1	191.4	1/55	1/10527	GO:0031765	GAL
neuropeptide hormone activity	6	0.00522466	1	191.4	1/55	1/10527	GO:0005184	GAL
galanin receptor binding	6	0.00522466	1	191.4	1/55	1/10527	GO:0031763	GAL
deoxyribonucleoside 5'-monophosphate N-glycosidase activity	5	0.00522466	1	191.4	1/55	1/10527	GO:0070694	DNPH1
galanin receptor activity	7	0.00522466	1	191.4	1/55	1/10527	GO:0004966	GAL
diterpenoid biosynthetic process	8	0.00522466	1	191.4	1/55	1/10527	GO:0016102	ALDH1A2
type 3 galanin receptor binding	7	0.00522466	1	191.4	1/55	1/10527	GO:0031766	GAL
regulation of large conductance calcium-activated potassium channel activity	10	0.00522466	1	191.4	1/55	1/10527	GO:1902606	GAL
negative regulation of plant epidermal cell differentiation	6	0.00522466	1	191.4	1/55	1/10527	GO:1903889	GAL
retinoic acid biosynthetic process	10	0.00522466	1	191.4	1/55	1/10527	GO:0002138	ALDH1A2
regulation of plant epidermal cell differentiation	5	0.00522466	1	191.4	1/55	1/10527	GO:1903888	GAL
deoxyribonucleoside monophosphate catabolic process	9	0.00522466	1	191.4	1/55	1/10527	GO:0009159	DNPH1
positive regulation of cortisol secretion	12	0.00522466	1	191.4	1/55	1/10527	GO:0051464	GAL
positive regulation of glucocorticoid secretion	11	0.00522466	1	191.4	1/55	1/10527	GO:2000851	GAL
terpenoid biosynthetic process	7	0.00522466	1	191.4	1/55	1/10527	GO:0016114	ALDH1A2
positive regulation of corticosteroid hormone secretion	10	0.00522466	1	191.4	1/55	1/10527	GO:2000848	GAL
regulation of corticosteroid hormone secretion	9	0.00522466	1	191.4	1/55	1/10527	GO:2000846	GAL
regulation of glucocorticoid secretion	10	0.00522466	1	191.4	1/55	1/10527	GO:2000849	GAL
negative regulation of cell maturation	7	0.00522466	1	191.4	1/55	1/10527	GO:1903430	GAL
regulation of root morphogenesis	6	0.00522466	1	191.4	1/55	1/10527	GO:2000067	GAL
regulation of cortisol secretion	11	0.00522466	1	191.4	1/55	1/10527	GO:0051462	GAL
negative regulation of plant organ morphogenesis	6	0.00522466	1	191.4	1/55	1/10527	GO:1905422	GAL
positive regulation of hair follicle maturation	7	0.00522466	1	191.4	1/55	1/10527	GO:0048818	GAL
regulation of root hair elongation	7	0.00522466	1	191.4	1/55	1/10527	GO:1902890	GAL
positive regulation of large conductance calcium-activated potassium channel activity	11	0.00522466	1	191.4	1/55	1/10527	GO:1902608	GAL
regulation of root development	5	0.00522466	1	191.4	1/55	1/10527	GO:2000280	GAL
negative regulation of root hair elongation	8	0.00522466	1	191.4	1/55	1/10527	GO:1902891	GAL
regulation of steroid hormone secretion	8	0.00522466	1	191.4	1/55	1/10527	GO:2000831	GAL
positive regulation of timing of catagen	8	0.00522466	1	191.4	1/55	1/10527	GO:0051795	GAL
regulation of hair follicle maturation	6	0.00522466	1	191.4	1/55	1/10527	GO:0048819	GAL
positive regulation of steroid hormone secretion	9	0.00522466	1	191.4	1/55	1/10527	GO:2000833	GAL
regulation of timing of catagen	7	0.00522466	1	191.4	1/55	1/10527	GO:0051794	GAL
mitochondrial depolarization	5	0.00522466	1	191.4	1/55	1/10527	GO:0051882	ATP5IF1
regulation of plant organ morphogenesis	5	0.00522466	1	191.4	1/55	1/10527	GO:1905421	GAL
nucleobase-containing small molecule biosynthetic process	6	0.00528139	1	18.2286	2/55	21/10527	GO:0034404	DNPH1,HINT1
cellular protein modification process	6	0.00577802	1	0	0/55	1089/10527	GO:0006464
protein modification process	5	0.00577802	1	0	0/55	1089/10527	GO:0036211
mitochondrial membrane	5	0.00717096	1	5.20816	4/55	147/10527	GO:0031966	ND1,NDUFA1,NDUFA2,TIMM17A
protein metabolic process	4	0.00783938	1	0.138897	1/55	1378/10527	GO:0019538	MRPL41
antioxidant activity	1	0.0080383	1	14.7231	2/55	26/10527	GO:0016209	GSTK1,HBA1,HBA2
catalytic complex	2	0.00871063	1	2.35135	10/55	814/10527	GO:1902494	HINT1,ND1,ND2,ND3,NDUFA1,NDUFA2,NDUFB2,NDUFS7,NHP2,SRRM1
positive regulation of TOR signaling	8	0.00928704	1	13.6714	2/55	28/10527	GO:0032008	LAMTOR4,PIH1D1
mitochondrion	5	0.00964879	1	2.46438	9/55	699/10527	GO:0005739	ATP5IF1,ATP5MC1,MICOS10,MRPL41,NDUFA1,NDUFAF8,PNKD,SMDT1,TIMM17A
intramolecular oxidoreductase activity, interconverting keto- and enol-groups	4	0.0104225	1	95.7	1/55	2/10527	GO:0016862	DDT
haptoglobin binding	3	0.0104225	1	95.7	1/55	2/10527	GO:0031720	HBA1,HBA2
intrinsic component of the cytoplasmic side of the plasma membrane	4	0.0104225	1	95.7	1/55	2/10527	GO:0031235	MIEN1
hemoglobin complex	5	0.0104225	1	95.7	1/55	2/10527	GO:0005833	HBA1,HBA2
RNA polymerase I upstream control element sequence-specific DNA binding	9	0.0104225	1	95.7	1/55	2/10527	GO:0001165	PIH1D1
neuropeptide receptor activity	6	0.0104225	1	95.7	1/55	2/10527	GO:0008188	GAL
retinal dehydrogenase activity	5	0.0104225	1	95.7	1/55	2/10527	GO:0001758	ALDH1A2
haptoglobin-hemoglobin complex	2	0.0104225	1	95.7	1/55	2/10527	GO:0031838	HBA1,HBA2
phenylpyruvate tautomerase activity	5	0.0104225	1	95.7	1/55	2/10527	GO:0050178	DDT
negative regulation of macrophage chemotaxis	10	0.0104225	1	95.7	1/55	2/10527	GO:0010760	DDT
negative regulation of macrophage migration	9	0.0104225	1	95.7	1/55	2/10527	GO:1905522	DDT
positive regulation of hair follicle development	6	0.0104225	1	95.7	1/55	2/10527	GO:0051798	GAL
negative regulation of histone H4-K16 acetylation	13	0.0104225	1	95.7	1/55	2/10527	GO:2000619	PIH1D1
regulation of histone H3-K9 dimethylation	11	0.0104225	1	95.7	1/55	2/10527	GO:1900109	PIH1D1
bile acid biosynthetic process	8	0.0104225	1	95.7	1/55	2/10527	GO:0006699	SLC27A5
negative regulation of histone H3-K9 dimethylation	12	0.0104225	1	95.7	1/55	2/10527	GO:1900110	PIH1D1
negative regulation of histone H3-K9 trimethylation	12	0.0104225	1	95.7	1/55	2/10527	GO:1900113	PIH1D1
deoxyribonucleoside monophosphate metabolic process	8	0.0104225	1	95.7	1/55	2/10527	GO:0009162	DNPH1
regulation of hair follicle development	5	0.0104225	1	95.7	1/55	2/10527	GO:0051797	GAL
monocarboxylic acid biosynthetic process	7	0.0120249	1	11.9625	2/55	32/10527	GO:0072330	ALDH1A2,SLC27A5
protein homotetramerization	7	0.0127582	1	11.6	2/55	33/10527	GO:0051289	ALDH1A2,ATP5IF1
organophosphate catabolic process	5	0.0127582	1	11.6	2/55	33/10527	GO:0046434	DNPH1,HINT1
organic cyclic compound biosynthetic process	4	0.0128989	1	3.55762	5/55	269/10527	GO:1901362	ATP5IF1,DNPH1,HINT1,NHP2,SLC27A5
catalytic activity, acting on a protein	2	0.013296	1	0	0/55	872/10527	GO:0140096
regulation of cellular component size	4	0.0133139	1	6.04421	3/55	95/10527	GO:0032535	AP2M1,BRK1,LAMTOR4
cytosolic small ribosomal subunit	6	0.0150718	1	10.6333	2/55	36/10527	GO:0022627	EIF2D,HBA1,HBA2
box C/D snoRNP assembly	8	0.0155937	1	63.8	1/55	3/10527	GO:0000492	PIH1D1
regulation of TORC2 signaling	8	0.0155937	1	63.8	1/55	3/10527	GO:1903939	PIH1D1
retinoic acid metabolic process	9	0.0155937	1	63.8	1/55	3/10527	GO:0042573	ALDH1A2

## Sheet: RABGGTB-up
name	depth	p_uncorrected	p_bonferroni	odds_ratio	ratio_in_study	ratio_in_pop	GO	study_items
extracellular exosome	5	4.53616e-15	6.71125e-11	5.31667	27/45	1188/10527	GO:0070062	ACTB,ANXA1,ARF4,ATP5F1A,ATP6V0D1,CCT3,CDK1,ECH1,EIF3E,EIF4A1,ENO1,ESD,FAH,GOT1,GSTO1,GSTP1,HSP90AB1,IMPDH2,LDHB,PDIA3,PGK1,PSMB1,PSME1,SERPINF1,TIMP1,UBB,UBC
extracellular vesicle	4	5.25686e-15	7.77752e-11	5.28552	27/45	1195/10527	GO:1903561	ACTB,ANXA1,ARF4,ATP5F1A,ATP6V0D1,CCT3,CDK1,ECH1,EIF3E,EIF4A1,ENO1,ESD,FAH,GOT1,GSTO1,GSTP1,HSP90AB1,IMPDH2,LDHB,PDIA3,PGK1,PSMB1,PSME1,SERPINF1,TIMP1,UBB,UBC
extracellular organelle	2	5.25686e-15	7.77752e-11	5.28552	27/45	1195/10527	GO:0043230	ACTB,ANXA1,ARF4,ATP5F1A,ATP6V0D1,CCT3,CDK1,ECH1,EIF3E,EIF4A1,ENO1,ESD,FAH,GOT1,GSTO1,GSTP1,HSP90AB1,IMPDH2,LDHB,PDIA3,PGK1,PSMB1,PSME1,SERPINF1,TIMP1,UBB,UBC
vesicle	3	1.65245e-13	2.4448e-09	4.35225	28/45	1505/10527	GO:0031982	ACTB,ANXA1,ARF4,ATP5F1A,ATP6V0D1,CCT3,CDK1,ECH1,EIF3E,EIF4A1,ENO1,ESD,FAH,GOT1,GSTO1,GSTP1,HSP90AB1,IMPDH2,LDHB,PDIA3,PGK1,PSMB1,PSME1,SERPINF1,TIMP1,TUBA1C,UBB,UBC
extracellular region part	1	1.99207e-13	2.94726e-09	4.56703	27/45	1383/10527	GO:0044421	ACTB,ANXA1,ARF4,ATP5F1A,ATP6V0D1,CCT3,CDK1,ECH1,EIF3E,EIF4A1,ENO1,ESD,FAH,GOT1,GSTO1,GSTP1,HSP90AB1,IMPDH2,LDHB,PDIA3,PGK1,PSMB1,PSME1,SERPINF1,TIMP1,UBB,UBC
extracellular space	2	1.67095e-07	0.00247217	8.56899	10/45	273/10527	GO:0005615	ACTB,ANXA1,ENO1,GSTP1,PDIA3,PGK1,SERPINF1,TIMP1,UBB,UBC
protein binding	2	4.74897e-07	0.0070261	1.51836	43/45	6625/10527	GO:0005515	ACTB,ANXA1,ARF4,ATP5F1A,ATP6V0D1,BZW2,CCT3,CDK1,COPE,ECH1,EIF3E,EIF3K,EIF3M,EIF4A1,ENO1,ESD,FAH,GSTO1,GSTP1,HSP90AB1,IMPDH2,KPNA2,LDHB,PCK2,PDIA3,PGK1,PRAME,PSMB1,PSMC2,PSMC4,PSMD6,PSME1,RHAG,RPN2,SERPINF1,SKP1,TIMP1,TUBA1C,UBB,UBC,UQCRC2,XRCC5,XRCC6
binding	1	5.36491e-07	0.00793738	1.45403	44/45	7079/10527	GO:0005488	ACTB,ANXA1,ARF4,ATP5F1A,ATP6V0D1,BZW2,CCT3,CDK1,COPE,ECH1,EIF3E,EIF3K,EIF3M,EIF4A1,ENO1,ESD,FAH,FDPS,GSTO1,GSTP1,HSP90AB1,IMPDH2,KPNA2,LDHB,PCK2,PDIA3,PGK1,PRAME,PSMB1,PSMC2,PSMC4,PSMD6,PSME1,RHAG,RPN2,SERPINF1,SKP1,TIMP1,TUBA1C,UBB,UBC,UQCRC2,XRCC5,XRCC6
cellular_component	0	1.169e-06	0.0172954	1.42425	44/45	7227/10527	GO:0005575	ACTB,ANXA1,ARF4,ATP5F1A,ATP6V0D1,BZW2,CCT3,CDK1,COPE,ECH1,EIF3E,EIF3K,EIF3M,EIF4A1,ENO1,ESD,FAH,FDPS,GOT1,GSTO1,GSTP1,HSP90AB1,IMPDH2,KPNA2,LDHB,PCK2,PDIA3,PGK1,PSMB1,PSMC2,PSMC4,PSMD6,PSME1,RHAG,RPN2,SERPINF1,SKP1,TIMP1,TUBA1C,UBB,UBC,UQCRC2,XRCC5,XRCC6
molecular_function	0	2.69114e-06	0.0398154	1.34892	45/45	7804/10527	GO:0003674	ACTB,ANXA1,ARF4,ATP5F1A,ATP6V0D1,BZW2,CCT3,CDK1,COPE,ECH1,EIF3E,EIF3K,EIF3M,EIF4A1,ENO1,ESD,FAH,FDPS,GOT1,GSTO1,GSTP1,HSP90AB1,IMPDH2,KPNA2,LDHB,PCK2,PDIA3,PGK1,PRAME,PSMB1,PSMC2,PSMC4,PSMD6,PSME1,RHAG,RPN2,SERPINF1,SKP1,TIMP1,TUBA1C,UBB,UBC,UQCRC2,XRCC5,XRCC6
membrane-bounded organelle	2	6.33166e-06	0.0936769	1.75513	35/45	4665/10527	GO:0043227	ACTB,ANXA1,ARF4,ATP5F1A,ATP6V0D1,CCT3,CDK1,COPE,ECH1,EIF3E,EIF4A1,ENO1,ESD,FAH,GOT1,GSTO1,GSTP1,HSP90AB1,IMPDH2,LDHB,PCK2,PDIA3,PGK1,PSMB1,PSMC2,PSMC4,PSME1,SERPINF1,SKP1,TIMP1,TUBA1C,UBB,UBC,UQCRC2,XRCC5
membrane	1	6.79235e-06	0.100493	2.36098	24/45	2378/10527	GO:0016020	ACTB,ANXA1,ARF4,ATP5F1A,ATP6V0D1,BZW2,CCT3,CDK1,ECH1,EIF3E,EIF3K,EIF4A1,ENO1,HSP90AB1,IMPDH2,KPNA2,LDHB,PGK1,PSMC2,PSMC4,RHAG,RPN2,XRCC5,XRCC6
organelle	1	1.6218e-05	0.239946	1.65714	36/45	5082/10527	GO:0043226	ACTB,ANXA1,ARF4,ATP5F1A,ATP6V0D1,CCT3,CDK1,COPE,ECH1,EIF3E,EIF4A1,ENO1,ESD,FAH,GOT1,GSTO1,GSTP1,HSP90AB1,IMPDH2,LDHB,PCK2,PDIA3,PGK1,PSMB1,PSMC2,PSMC4,PSME1,SERPINF1,SKP1,TIMP1,TUBA1C,UBB,UBC,UQCRC2,XRCC5,XRCC6
proteasome complex	5	2.37983e-05	0.352097	23.3933	4/45	40/10527	GO:0000502	PSMB1,PSMC2,PSMC4,PSMD6
eukaryotic translation initiation factor 3 complex	4	2.57119e-05	0.380407	50.1286	3/45	14/10527	GO:0005852	EIF3E,EIF3K,EIF3M
endopeptidase complex	4	2.62891e-05	0.388947	22.8228	4/45	41/10527	GO:1905369	PSMB1,PSMC2,PSMC4,PSMD6
peptidase complex	3	3.49123e-05	0.516528	21.2667	4/45	44/10527	GO:1905368	PSMB1,PSMC2,PSMC4,PSMD6
proteasome accessory complex	3	4.76038e-05	0.704298	41.2824	3/45	17/10527	GO:0022624	PSMC2,PSMC4,PSMD6
Ku70:Ku80 complex	5	5.34606e-05	0.79095	155.956	2/45	3/10527	GO:0043564	XRCC5,XRCC6
disulfide oxidoreductase activity	4	5.69538e-05	0.842632	38.9889	3/45	18/10527	GO:0015036	GSTO1,PDIA3,PGK1
5'-deoxyribose-5-phosphate lyase activity	4	0.00010663	1	116.967	2/45	4/10527	GO:0051575	XRCC5,XRCC6
translation initiation factor activity	6	0.000157206	1	28.072	3/45	25/10527	GO:0003743	EIF3E,EIF3K,EIF3M
oxidoreductase activity, acting on a sulfur group of donors	3	0.000198733	1	25.9926	3/45	27/10527	GO:0016667	GSTO1,PDIA3,PGK1
carbon-oxygen lyase activity	3	0.000221917	1	25.0643	3/45	28/10527	GO:0016835	ENO1,XRCC5,XRCC6
RNA binding	4	0.000229377	1	2.81605	14/45	1163/10527	GO:0003723	ATP5F1A,CCT3,EIF3E,EIF3K,EIF3M,EIF4A1,ENO1,FDPS,HSP90AB1,KPNA2,PDIA3,UBC,XRCC5,XRCC6
nonhomologous end joining complex	3	0.000370167	1	66.8381	2/45	7/10527	GO:0070419	XRCC5,XRCC6
ATP metabolic process	2	0.000398157	1	20.6412	3/45	34/10527	GO:0046034	ATP5F1A,ENO1,PGK1
translation factor activity, RNA binding	5	0.000434185	1	20.0514	3/45	35/10527	GO:0008135	EIF3E,EIF3K,EIF3M
carbohydrate metabolic process	3	0.000458365	1	11.0086	4/45	85/10527	GO:0005975	ENO1,GOT1,GSTO1,PGK1
peptide disulfide oxidoreductase activity	5	0.000492213	1	58.4833	2/45	8/10527	GO:0015037	GSTO1,PDIA3
double-stranded telomeric DNA binding	7	0.000492213	1	58.4833	2/45	8/10527	GO:0003691	XRCC5,XRCC6
heterocyclic compound binding	2	0.00072646	1	2.16049	18/45	1949/10527	GO:1901363	ACTB,ARF4,ATP5F1A,CCT3,EIF3E,EIF3K,EIF3M,EIF4A1,ENO1,FDPS,HSP90AB1,IMPDH2,KPNA2,PDIA3,PGK1,UBC,XRCC5,XRCC6
translation regulator activity, nucleic acid binding	4	0.000745822	1	16.7095	3/45	42/10527	GO:0090079	EIF3E,EIF3K,EIF3M
glycolytic process	12	0.000786761	1	46.7867	2/45	10/10527	GO:0006096	ENO1,PGK1
ATP generation from ADP	11	0.000786761	1	46.7867	2/45	10/10527	GO:0006757	ENO1,PGK1
organic cyclic compound binding	2	0.000797779	1	2.13963	18/45	1968/10527	GO:0097159	ACTB,ARF4,ATP5F1A,CCT3,EIF3E,EIF3K,EIF3M,EIF4A1,ENO1,FDPS,HSP90AB1,IMPDH2,KPNA2,PDIA3,PGK1,UBC,XRCC5,XRCC6
ADP metabolic process	10	0.000958983	1	42.5333	2/45	11/10527	GO:0046031	ENO1,PGK1
xenobiotic metabolic process	3	0.000958983	1	42.5333	2/45	11/10527	GO:0006805	GSTO1,GSTP1
purine nucleoside diphosphate metabolic process	8	0.00114765	1	38.9889	2/45	12/10527	GO:0009135	ENO1,PGK1
purine ribonucleoside diphosphate metabolic process	9	0.00114765	1	38.9889	2/45	12/10527	GO:0009179	ENO1,PGK1
glutathione transferase activity	4	0.00114765	1	38.9889	2/45	12/10527	GO:0004364	GSTO1,GSTP1
positive regulation of DNA biosynthetic process	8	0.00124334	1	14.036	3/45	50/10527	GO:2000573	CCT3,HSP90AB1,XRCC5
regulation of reactive oxygen species metabolic process	5	0.00124334	1	14.036	3/45	50/10527	GO:2000377	ARF4,GSTP1,HSP90AB1
protein-containing complex	1	0.00133689	1	1.90855	21/45	2574/10527	GO:0032991	ACTB,ATP5F1A,ATP6V0D1,CCT3,CDK1,COPE,EIF3E,EIF3K,EIF3M,ENO1,GSTP1,HSP90AB1,PDIA3,PSMB1,PSMC2,PSMC4,PSMD6,SKP1,UQCRC2,XRCC5,XRCC6
positive regulation of ATP metabolic process	5	0.00135263	1	35.9897	2/45	13/10527	GO:1903580	CDK1,ENO1
pyruvate metabolic process	7	0.00135263	1	35.9897	2/45	13/10527	GO:0006090	ENO1,PGK1
ribonucleoside diphosphate metabolic process	8	0.00157379	1	33.419	2/45	14/10527	GO:0009185	ENO1,PGK1
negative regulation of multicellular organismal process	4	0.00177045	1	4.60197	6/45	305/10527	GO:0051241	ANXA1,GSTP1,HSP90AB1,PGK1,SERPINF1,TIMP1
cellular response to gamma radiation	7	0.00181098	1	31.1911	2/45	15/10527	GO:0071480	XRCC5,XRCC6
nucleoside diphosphate phosphorylation	8	0.00181098	1	31.1911	2/45	15/10527	GO:0006165	ENO1,PGK1
translation regulator activity	1	0.0019113	1	12.1	3/45	58/10527	GO:0045182	EIF3E,EIF3K,EIF3M
carboxylic acid metabolic process	5	0.00192349	1	5.56984	5/45	210/10527	GO:0019752	ENO1,GOT1,GSTO1,GSTP1,PGK1
nucleotide phosphorylation	6	0.00206407	1	29.2417	2/45	16/10527	GO:0046939	ENO1,PGK1
oxoacid metabolic process	4	0.00208912	1	5.46573	5/45	214/10527	GO:0043436	ENO1,GOT1,GSTO1,GSTP1,PGK1
organic acid metabolic process	3	0.00226498	1	5.36544	5/45	218/10527	GO:0006082	ENO1,GOT1,GSTO1,GSTP1,PGK1
regulation of cell population proliferation	4	0.00230995	1	3.75581	7/45	436/10527	GO:0042127	ANXA1,ATP5F1A,GSTP1,PRAME,TIMP1,XRCC5,XRCC6
purine ribonucleotide metabolic process	9	0.00253511	1	10.9656	3/45	64/10527	GO:0009150	ATP5F1A,ENO1,PGK1
chaperone complex	2	0.00261743	1	25.9926	2/45	18/10527	GO:0101031	CCT3,HSP90AB1
cytosol	4	0.00265669	1	2.05882	16/45	1818/10527	GO:0005829	ANXA1,ARF4,CCT3,CDK1,EIF3E,EIF3K,ENO1,FDPS,GOT1,GSTP1,HSP90AB1,IMPDH2,KPNA2,LDHB,PSMC2,PSMC4
ribonucleotide metabolic process	8	0.00288897	1	10.4746	3/45	67/10527	GO:0009259	ATP5F1A,ENO1,PGK1
nucleoside diphosphate metabolic process	7	0.00291743	1	24.6246	2/45	19/10527	GO:0009132	ENO1,PGK1
ribose phosphate metabolic process	5	0.00301333	1	10.3206	3/45	68/10527	GO:0019693	ATP5F1A,ENO1,PGK1
lyase activity	2	0.00314095	1	10.171	3/45	69/10527	GO:0016829	ENO1,XRCC5,XRCC6
regulation of protein kinase activity	9	0.00319289	1	4.95621	5/45	236/10527	GO:0045859	ACTB,GSTP1,HSP90AB1,XRCC5,XRCC6
response to gamma radiation	5	0.0032328	1	23.3933	2/45	20/10527	GO:0010332	XRCC5,XRCC6
carbohydrate catabolic process	4	0.0032328	1	23.3933	2/45	20/10527	GO:0016052	ENO1,PGK1
negative regulation of cytokine production	5	0.00354361	1	9.74722	3/45	72/10527	GO:0001818	ANXA1,GSTP1,HSP90AB1
purine nucleotide metabolic process	8	0.00354361	1	9.74722	3/45	72/10527	GO:0006163	ATP5F1A,ENO1,PGK1
cyclin binding	3	0.00356341	1	22.2794	2/45	21/10527	GO:0030332	CDK1,XRCC6
nucleic acid binding	3	0.0036141	1	2.07879	15/45	1688/10527	GO:0003676	ACTB,ATP5F1A,CCT3,EIF3E,EIF3K,EIF3M,EIF4A1,ENO1,FDPS,HSP90AB1,KPNA2,PDIA3,UBC,XRCC5,XRCC6
regulation of DNA biosynthetic process	7	0.00382882	1	9.48378	3/45	74/10527	GO:2000278	CCT3,HSP90AB1,XRCC5
translational initiation	3	0.00390913	1	21.2667	2/45	22/10527	GO:0006413	EIF3E,EIF3K
regulation of interleukin-1 production	5	0.00390913	1	21.2667	2/45	22/10527	GO:0032652	ANXA1,GSTP1
double-strand break repair via nonhomologous end joining	9	0.00390913	1	21.2667	2/45	22/10527	GO:0006303	XRCC5,XRCC6
glutamatergic synapse	2	0.00390913	1	21.2667	2/45	22/10527	GO:0098978	ACTB,KPNA2
cadherin binding	4	0.00401573	1	4.69746	5/45	249/10527	GO:0045296	ANXA1,BZW2,EIF3E,ENO1,HSP90AB1
negative regulation of developmental process	4	0.00415465	1	4.66003	5/45	251/10527	GO:0051093	ANXA1,PGK1,PRAME,SERPINF1,TIMP1
non-recombinational repair	8	0.00426984	1	20.342	2/45	23/10527	GO:0000726	XRCC5,XRCC6
proton-transporting two-sector ATPase complex	3	0.00426984	1	20.342	2/45	23/10527	GO:0016469	ATP5F1A,ATP6V0D1
positive regulation of reactive oxygen species metabolic process	6	0.00426984	1	20.342	2/45	23/10527	GO:2000379	GSTP1,HSP90AB1
response to cytochalasin B	5	0.00427472	1	233.933	1/45	1/10527	GO:1901328	ACTB
extrinsic component of postsynaptic specialization membrane	6	0.00427472	1	233.933	1/45	1/10527	GO:0098892	KPNA2
phosphopyruvate hydratase complex	5	0.00427472	1	233.933	1/45	1/10527	GO:0000015	ENO1
extrinsic component of synaptic membrane	4	0.00427472	1	233.933	1/45	1/10527	GO:0099243	KPNA2
aryl hydrocarbon receptor complex	3	0.00427472	1	233.933	1/45	1/10527	GO:0034751	HSP90AB1
glutathione dehydrogenase (ascorbate) activity	7	0.00427472	1	233.933	1/45	1/10527	GO:0045174	GSTO1
DNA end binding	5	0.00427472	1	233.933	1/45	1/10527	GO:0045027	XRCC5
structural constituent of postsynaptic actin cytoskeleton	3	0.00427472	1	233.933	1/45	1/10527	GO:0098973	ACTB
phosphoglycerate kinase activity	5	0.00427472	1	233.933	1/45	1/10527	GO:0004618	PGK1
L-cysteine:2-oxoglutarate aminotransferase activity	5	0.00427472	1	233.933	1/45	1/10527	GO:0047801	GOT1
dinitrosyl-iron complex binding	2	0.00427472	1	233.933	1/45	1/10527	GO:0035731	GSTP1
oxidoreductase activity, acting on a sulfur group of donors, quinone or similar compound as acceptor	4	0.00427472	1	233.933	1/45	1/10527	GO:0016672	GSTO1
plasminogen activation	8	0.00427472	1	233.933	1/45	1/10527	GO:0031639	PGK1
S-nitrosoglutathione binding	3	0.00427472	1	233.933	1/45	1/10527	GO:0035730	GSTP1
common myeloid progenitor cell proliferation	2	0.00427472	1	233.933	1/45	1/10527	GO:0035726	GSTP1
extrinsic component of postsynaptic membrane	5	0.00427472	1	233.933	1/45	1/10527	GO:0098890	KPNA2
negative regulation of monocyte chemotactic protein-1 production	7	0.00427472	1	233.933	1/45	1/10527	GO:0071638	GSTP1
postsynaptic actin cytoskeleton organization	6	0.00427472	1	233.933	1/45	1/10527	GO:0098974	ACTB
negative regulation of membrane protein ectodomain proteolysis	9	0.00427472	1	233.933	1/45	1/10527	GO:0051045	TIMP1
postsynaptic signal transduction	5	0.00427472	1	233.933	1/45	1/10527	GO:0098926	KPNA2
L-ascorbic acid metabolic process	6	0.00427472	1	233.933	1/45	1/10527	GO:0019852	GSTO1
