# Supplementary material for: Single-cell normalization and association testing unifying CRISPR screen and gene co-expression analyses with Normalisr
Source: Nat Commun. 2021 Nov 4;12:6395. doi: 10.1038/s41467-021-26682-1 (PMC8568964; doi:10.1038/s41467-021-26682-1)
Supplement: Supplementary file 4 — Supplementary Data 1-9 [file 41467_2021_26682_MOESM4_ESM.zip › 7.xlsx]

## Sheet: Legend
Column name	Description
For node
name	Node name
cpm	CPM
lcpm	LogCPM
dlpv	Negative log P-value in dysfunctional v.s. naive T cells
dlqv	Negative log Q-value in dysfunctional v.s. naive T cells
dlfc	LogFC in dysfunctional v.s. naive T cells
category	Name of one of seven categories the gene is annotated to
GO:X	Whether gene is in Gene Ontology X
KEGG:X	Whether gene is in KEGG pathway X
For edge
source	Source node of undirected edge
target	Target node of undirected edge
r	Pearson correlation R after covariate removal
q	BH Q-value of P-value of edge

## Sheet: Fig4c-node
name	cpm	dlfc	dlpv	dlqv	category	lcpm	GO:0051707	GO:0051704	GO:0009615	GO:0043207	GO:0051607	GO:0009605	GO:0009607	GO:0098542	GO:0048525	GO:0045071	GO:0045069	GO:0000784	GO:0002252	GO:0030261	GO:0043901	GO:0006952	GO:0042613	GO:0000781	GO:0044454	GO:1903900	GO:0050792	GO:0071103	GO:0098687	GO:0043903	GO:0042555	GO:1901362	GO:0019438	GO:0044271	GO:0018130	GO:0005694	GO:0044427	GO:0050896	GO:0042611	kegg:hsa04810	kegg:hsa04110	kegg:hsa03030	kegg:hsa04060	kegg:hsa04612	kegg:hsa04062	kegg:hsa05152	kegg:hsa04061
IFI6	312.642	1.06971	45.6727	42.8261	Type 1 interferon	5.74506	True	True	True	True	True	True	True	True	False	False	False	False	True	False	False	True	False	False	False	False	False	False	False	False	False	False	False	False	False	False	False	True	False	False	False	False	False	False	False	False	False
IFI44L	105.684	-0.165914	1.12416	0.743455	Type 1 interferon	4.66045	True	True	True	True	True	True	True	True	False	False	False	False	True	False	False	True	False	False	False	False	False	False	False	False	False	False	False	False	False	False	False	True	False	False	False	False	False	False	False	False	False
EPSTI1	169.69	0.461958	6.94271	5.58127	Type 1 interferon	5.13397	False	False	False	False	False	False	False	False	False	False	False	False	False	False	False	False	False	False	False	False	False	False	False	False	False	False	False	False	False	False	False	False	False	False	False	False	False	False	False	False	False
IFI44	85.4514	0.0608839	0.299688	0.184394	Type 1 interferon	4.44795	False	False	False	False	False	False	False	False	False	False	False	False	False	False	False	False	False	False	False	False	False	False	False	False	False	False	False	False	False	False	False	False	False	False	False	False	False	False	False	False	False
ICOS	56.5633	0.70506	6.05306	4.79414	Co-receptor	4.03536	False	False	False	False	False	False	False	False	False	False	False	False	False	False	False	False	False	False	False	False	False	False	False	False	False	False	False	False	False	False	False	False	False	False	False	False	False	False	False	False	False
STMN1	348.862	1.7735	45.7213	42.871	Cell cycle	5.85468	False	False	False	False	False	False	False	False	False	False	False	False	False	False	False	False	False	False	False	False	False	False	False	False	False	False	False	False	False	False	False	False	False	False	False	False	False	False	False	False	False
STAT1	464.359	0.0575405	0.58569	0.36913	Type 1 interferon	6.14066	True	True	True	True	True	True	True	True	True	False	False	False	True	False	True	True	False	False	True	False	True	False	False	True	False	False	False	False	False	False	True	True	False	False	False	False	False	False	True	True	False
SRGN	1291.75	0.68311	122.849	119.183	Cytotoxic	7.16375	False	False	False	False	False	False	False	False	False	False	False	False	False	False	False	False	False	False	False	False	False	False	False	False	False	False	False	False	False	False	False	False	False	False	False	False	False	False	False	False	False
HSP90AB1	533.382	-0.0932322	1.79731	1.23912		6.27924	False	True	False	False	False	False	False	False	False	False	False	False	False	False	False	False	False	False	False	False	False	False	False	False	False	True	True	True	True	False	False	False	False	False	False	False	False	True	False	False	False
HSP90AB3P	74.8113	-0.0552616	0.31495	0.192972		4.31497	False	False	False	False	False	False	False	False	False	False	False	False	False	False	False	False	False	False	False	False	False	False	False	False	False	False	False	False	False	False	False	False	False	False	False	False	False	False	False	False	False
HNRNPAB	164.783	0.443954	5.38816	4.20579	Cell cycle	5.10463	False	False	False	False	False	False	False	False	False	False	False	False	False	False	False	False	False	False	False	False	False	False	False	False	False	False	False	False	False	False	False	False	False	False	False	False	False	False	False	False	False
HMGN2	135.123	1.14363	20.3581	18.174	Cell cycle	4.90619	True	True	False	True	False	True	True	False	False	False	False	False	False	False	False	False	False	False	False	False	False	False	False	False	False	False	False	False	False	False	False	True	False	False	False	False	False	False	False	False	False
SMC4	233.806	1.02149	17.9231	15.8521	Cell cycle	5.45449	False	False	False	False	False	False	False	False	False	False	False	False	False	True	False	False	False	False	False	False	False	True	False	False	False	False	False	False	False	False	True	False	False	False	False	False	False	False	False	False	False
HMGB2	521.915	1.02552	25.8609	23.5337	Cell cycle	6.2575	True	True	False	True	False	True	True	True	False	False	False	False	False	False	False	True	False	False	True	False	False	True	False	False	False	False	False	False	False	True	True	True	False	False	False	False	False	False	False	False	False
SMC2	90.1374	0.874676	9.34517	7.77509	Cell cycle	4.50134	False	False	False	False	False	False	False	False	False	False	False	False	False	True	False	False	False	False	False	False	False	True	False	False	False	False	False	False	False	True	True	False	False	False	False	False	False	False	False	False	False
HMGB1P5	366.228	0.70879	26.5193	24.1749	Cell cycle	5.90326	False	False	False	False	False	False	False	False	False	False	False	False	False	False	False	False	False	False	False	False	False	False	False	False	False	False	False	False	False	False	False	False	False	False	False	False	False	False	False	False	False
HMGB1	536.8	0.621718	30.0931	27.6411	Cell cycle	6.28563	False	False	False	True	False	True	True	False	False	False	False	False	True	False	False	True	False	False	False	False	False	True	False	False	False	False	False	False	False	True	False	True	False	False	False	False	False	False	False	False	False
HLA-J	52.6491	0.247917	1.46661	0.995312	MHC I	3.96365	False	False	False	False	False	False	False	False	False	False	False	False	False	False	False	False	False	False	False	False	False	False	False	False	False	False	False	False	False	False	False	False	False	False	False	False	False	False	False	False	False
SLC25A5	257.236	0.3131	5.03757	3.89408	Cell cycle	5.54999	False	False	False	False	False	False	False	False	False	False	False	False	False	False	False	False	False	False	False	False	False	False	False	False	False	False	False	False	False	False	False	False	False	False	False	False	False	False	False	False	False
SLBP	81.1512	0.478081	3.70453	2.76891	Cell cycle	4.39631	False	False	False	False	False	False	False	False	False	False	False	False	False	False	False	False	False	False	False	False	False	False	False	False	False	False	False	False	False	False	False	False	False	False	False	False	False	False	False	False	False
HLA-H	58.7134	0.226216	1.48574	1.00823	MHC I	4.07267	False	False	False	False	False	False	False	False	False	False	False	False	False	False	False	False	False	False	False	False	False	False	False	False	False	False	False	False	False	False	False	True	True	False	False	False	False	False	False	False	False
HLA-F	434.203	0.268045	6.58992	5.26443	MHC I	6.07351	False	False	False	False	False	False	False	False	False	False	False	False	False	False	True	False	False	False	False	False	False	False	False	False	False	False	False	False	False	False	False	False	True	False	False	False	False	True	False	False	False
SLA	349.358	0.835044	23.8549	21.6016	Activation-exhaustion	5.8561	False	False	False	False	False	False	False	False	False	False	False	False	False	False	False	False	False	False	False	False	False	False	False	False	False	False	False	False	False	False	False	False	False	False	False	False	False	False	False	False	False
HLA-DRB6	71.8343	2.02501	139.671	135.866	MHC II	4.27436	False	False	False	False	False	False	False	False	False	False	False	False	False	False	False	False	False	False	False	False	False	False	False	False	False	False	False	False	False	False	False	False	False	False	False	False	False	False	False	False	False
SIVA1	81.8128	-0.0450756	0.202175	0.125841	Cell cycle	4.40443	False	False	False	False	False	False	False	False	False	False	False	False	False	False	False	False	False	False	False	False	False	False	False	False	False	False	False	False	False	False	False	False	False	False	False	False	False	False	False	False	False
HLA-DRB5	119.246	1.10523	30.8763	28.4049	MHC II	4.78119	False	False	False	False	False	False	False	False	False	False	False	False	False	False	False	False	True	False	False	False	False	False	False	False	False	False	False	False	False	False	False	False	True	False	False	False	False	True	False	True	False
CD52	1110.21	-0.320551	26.5758	24.2204		7.0123	False	False	False	False	False	False	False	False	False	False	False	False	False	False	False	False	False	False	False	False	False	False	False	False	False	False	False	False	False	False	False	False	False	False	False	False	False	False	False	False	False
HLA-DQB1	66.0456	1.22224	39.4809	36.7807	MHC II	4.19035	False	False	False	False	False	False	False	False	False	False	False	False	True	False	False	False	True	False	False	False	False	False	False	False	False	False	False	False	False	False	False	True	True	False	False	False	False	True	False	True	False
SH3BGRL3	1707.26	0.194762	16.9953	14.9679		7.44265	False	False	False	False	False	False	False	False	False	False	False	False	False	False	False	False	False	False	False	False	False	False	False	False	False	False	False	False	False	False	False	False	False	False	False	False	False	False	False	False	False
HLA-DRB1	448.096	1.33611	261.129	256.289	MHC II	6.10501	False	False	False	False	False	False	False	False	False	False	False	False	False	False	False	False	True	False	False	False	False	False	False	False	False	False	False	False	False	False	False	False	True	False	False	False	False	True	False	True	False
HLA-DRA	377.254	1.01586	193.746	189.53	MHC II	5.93292	False	False	False	False	False	False	False	False	False	False	False	False	False	False	False	False	True	False	False	False	False	False	False	False	False	False	False	False	False	False	False	False	True	False	False	False	False	True	False	True	False
HLA-DQA2	44.7104	1.83427	38.2495	35.5858	MHC II	3.80021	False	False	False	False	False	False	False	False	False	False	False	False	False	False	False	False	False	False	False	False	False	False	False	False	False	False	False	False	False	False	False	False	False	False	False	False	False	True	False	True	False
HLA-DQA1	205.524	1.48357	90.6903	87.2495	MHC II	5.32556	False	False	False	False	False	False	False	False	False	False	False	False	False	False	False	False	True	False	False	False	False	False	False	False	False	False	False	False	False	False	False	False	True	False	False	False	False	True	False	True	False
HLA-DPB1	471.912	1.26594	228.645	224.157	MHC II	6.15679	False	False	False	False	False	False	False	False	False	False	False	False	False	False	False	False	True	False	False	False	False	False	False	False	False	False	False	False	False	False	False	True	True	False	False	False	False	True	False	True	False
HLA-DPA1	575.997	1.09549	205.705	201.354	MHC II	6.3561	False	False	False	False	False	False	False	False	False	False	False	False	False	False	False	False	True	False	False	False	False	False	False	False	False	False	False	False	False	False	False	True	True	False	False	False	False	True	False	True	False
SAMD9L	191.797	1.10254	30.1171	27.6627	Type 1 interferon	5.25644	False	False	False	False	False	False	False	False	False	False	False	False	False	False	False	False	False	False	False	False	False	False	False	False	False	False	False	False	False	False	False	False	False	False	False	False	False	False	False	False	False
HLA-C	2878.61	0.242934	88.281	84.8721	MHC I	7.96506	False	False	False	False	False	False	False	False	False	False	False	False	False	False	False	False	False	False	False	False	False	False	False	False	False	False	False	False	False	False	False	False	False	False	False	False	False	True	False	False	False
SAMD9	185.237	0.458125	5.9817	4.72862	Type 1 interferon	5.22163	False	False	False	False	False	False	False	False	False	False	False	False	False	False	False	False	False	False	False	False	False	False	False	False	False	False	False	False	False	False	False	False	False	False	False	False	False	False	False	False	False
HLA-B	5705.89	0.214972	102.043	98.5135	MHC I	8.64925	False	False	False	False	False	False	False	False	False	False	False	False	False	False	False	False	False	False	False	False	False	False	False	False	False	False	False	False	False	False	False	False	False	False	False	False	False	True	False	False	False
HLA-A	3591	0.321922	134.493	130.716	MHC I	8.18619	False	False	False	False	False	False	False	False	False	False	False	False	False	False	False	False	False	False	False	False	False	False	False	False	False	False	False	False	False	False	False	False	False	False	False	False	False	True	False	False	False
LAP3	86.8848	0.62099	9.89052	8.28275	Type 1 interferon	4.46458	False	False	False	False	False	False	False	False	False	False	False	False	False	False	False	False	False	False	False	False	False	False	False	False	False	False	False	False	False	False	False	True	False	False	False	False	False	False	False	False	False
HIST2H2AC	117.041	0.594796	5.84195	4.60333	Cell cycle	4.76252	False	False	False	False	False	False	False	False	False	False	False	False	False	False	False	False	False	False	False	False	False	False	False	False	False	False	False	False	False	False	False	False	False	False	False	False	False	False	False	False	False
RSAD2	66.5969	0.62079	6.75288	5.41237	Type 1 interferon	4.19866	True	True	True	True	True	True	True	True	True	True	True	False	True	False	True	True	False	False	False	True	True	False	False	True	False	False	False	False	False	False	False	True	False	False	False	False	False	False	False	False	False
HIST1H4C	1690.12	0.57551	17.5371	15.4793	Cell cycle	7.43255	False	False	False	False	False	False	False	False	False	False	False	True	False	False	False	False	False	True	True	False	False	False	True	False	False	False	False	False	False	True	True	False	False	False	False	False	False	False	False	False	False
HIST1H1E	437.18	0.402615	6.29002	4.99909	Cell cycle	6.08035	False	False	False	False	False	False	False	False	False	False	False	False	False	False	False	False	False	False	True	False	False	False	False	False	False	False	False	False	False	False	True	False	False	False	False	False	False	False	False	False	False
HIST1H1D	360.384	-0.0648568	0.396697	0.246353	Cell cycle	5.88717	False	False	False	False	False	False	False	False	False	False	False	False	False	False	False	False	False	False	True	False	False	False	False	False	False	False	False	False	False	False	True	False	False	False	False	False	False	False	False	False	False
RRM2	91.9016	1.52795	21.0224	18.825	Cell cycle	4.52072	False	False	False	False	False	False	False	False	False	False	False	False	False	False	False	False	False	False	False	False	False	False	False	False	False	True	True	True	True	False	False	False	False	False	False	False	False	False	False	False	False
HIST1H1C	315.068	0.332286	3.90273	2.93099	Cell cycle	5.75279	False	False	False	False	False	False	False	False	False	False	False	False	False	False	False	False	False	False	True	False	False	False	False	False	False	False	False	False	False	False	True	False	False	False	False	False	False	False	False	False	False
RRM1	71.0073	-0.0680236	0.269897	0.16697	Cell cycle	4.26278	False	False	False	False	False	False	False	False	False	False	False	False	False	False	False	False	False	False	False	False	False	False	False	False	False	True	True	True	True	False	False	False	False	False	False	False	False	False	False	False	False
ANP32B	482.993	-0.141789	1.99177	1.39217	Cell cycle	6.18	False	False	False	False	False	False	False	False	False	False	False	False	False	False	False	False	False	False	False	False	False	False	False	False	False	False	False	False	False	False	False	False	False	False	False	False	False	False	False	False	False
HIST1H1B	146.59	1.62049	24.5715	22.2962	Cell cycle	4.98764	False	False	False	False	False	False	False	False	False	False	False	False	False	False	False	False	False	False	True	False	False	False	False	False	False	False	False	False	False	False	True	False	False	False	False	False	False	False	False	False	False
H2AFZ	325.322	0.707453	15.7788	13.8201	Cell cycle	5.78481	False	False	False	False	False	False	False	False	False	False	False	False	False	False	False	False	False	False	True	False	False	False	False	False	False	False	False	False	False	True	True	True	False	False	False	False	False	False	False	False	False
EZH2	68.5816	0.949862	9.83161	8.22695	Cell cycle	4.22802	False	False	False	False	False	False	False	False	False	False	False	False	False	False	False	False	False	True	True	False	False	False	True	False	False	False	False	False	False	False	True	False	False	False	False	False	False	False	False	False	False
H2AFX	54.5786	1.14244	13.7424	11.882	Cell cycle	3.99964	False	False	False	False	False	False	False	False	False	False	False	False	False	False	False	False	False	True	False	False	False	False	True	False	False	False	False	False	False	False	True	True	False	False	False	False	False	False	False	False	False
H2AFV	191.742	0.135343	1.07918	0.713883	Cell cycle	5.25615	False	False	False	False	False	False	False	False	False	False	False	False	False	False	False	False	False	False	False	False	False	False	False	False	False	False	False	False	False	False	False	False	False	False	False	False	False	False	False	False	False
GZMK	358.014	3.11025	179.335	175.213	Cytotoxic	5.88057	False	False	False	False	False	False	False	False	False	False	False	False	False	False	False	False	False	False	False	False	False	False	False	False	False	False	False	False	False	False	False	False	False	False	False	False	False	False	False	False	False
GZMH	530.295	4.26279	376.042	370.608	Cytotoxic	6.27343	False	False	False	False	False	False	False	False	False	False	False	False	False	False	False	False	False	False	False	False	False	False	False	False	False	False	False	False	False	False	False	False	False	False	False	False	False	False	False	False	False
GNLY	675.452	3.02788	214.759	210.342	Cytotoxic	6.51538	True	True	False	True	False	True	True	True	False	False	False	False	False	False	False	True	False	False	False	False	False	False	False	False	False	False	False	False	False	False	False	True	False	False	False	False	False	False	False	False	False
GZMB	1236.95	5.07098	673.693	667.412	Cytotoxic	7.1204	True	True	False	True	False	True	True	True	False	False	False	False	True	False	False	True	False	False	False	False	False	False	False	False	False	False	False	False	False	False	False	True	False	False	False	False	False	False	False	False	False
GZMA	950.771	2.65553	314.812	309.63	Cytotoxic	6.85727	False	False	False	False	False	False	False	False	False	False	False	False	False	False	False	False	False	False	False	False	False	False	False	False	False	False	False	False	False	False	False	False	False	False	False	False	False	False	False	False	False
GBP5	474.779	1.37245	70.578	67.3732	Type 1 interferon	6.16285	False	False	False	False	False	False	False	False	False	False	False	False	False	False	False	False	False	False	False	False	False	False	False	False	False	False	False	False	False	False	False	False	False	False	False	False	False	False	False	False	False
GAPDHP65	38.7563	0.535798	4.1804	3.16364	Cell cycle	3.65729	False	False	False	False	False	False	False	False	False	False	False	False	False	False	False	False	False	False	False	False	False	False	False	False	False	False	False	False	False	False	False	False	False	False	False	False	False	False	False	False	False
GAPDHP40	69.1329	1.32363	25.1707	22.8646	Cell cycle	4.23603	False	False	False	False	False	False	False	False	False	False	False	False	False	False	False	False	False	False	False	False	False	False	False	False	False	False	False	False	False	False	False	False	False	False	False	False	False	False	False	False	False
GAPDHP1	41.7334	0.991655	11.9475	10.1959	Cell cycle	3.7313	False	False	False	False	False	False	False	False	False	False	False	False	False	False	False	False	False	False	False	False	False	False	False	False	False	False	False	False	False	False	False	False	False	False	False	False	False	False	False	False	False
ENO1	483.324	0.0549928	0.793857	0.513567	Cell cycle	6.18069	False	False	False	False	False	False	False	False	False	False	False	False	False	False	False	False	False	False	False	False	False	False	False	False	False	False	False	False	False	False	False	False	False	False	False	False	False	False	False	False	False
GAPDH	2617.13	0.682614	212.397	207.997	Cell cycle	7.86983	True	True	False	True	False	True	True	True	False	False	False	False	False	False	False	True	False	False	False	False	False	False	False	True	False	False	False	False	False	False	False	True	False	False	False	False	False	False	False	False	False
FBXL18	149.733	0.31262	4.4814	3.41513		5.00885	False	False	False	False	False	False	False	False	False	False	False	False	False	False	False	False	False	False	False	False	False	False	False	False	False	False	False	False	False	False	False	False	False	False	False	False	False	False	False	False	False
FASLG	138.707	2.69052	77.7324	74.442	Cytokine	4.93236	False	False	False	False	False	False	False	False	False	False	False	False	False	False	False	False	False	False	False	False	False	False	False	False	False	False	False	False	False	False	False	False	False	False	False	False	True	False	False	False	False
RPS27	826.342	-0.430347	65.3473	62.207		6.71701	False	False	False	False	False	False	False	False	False	False	False	False	False	False	False	False	False	False	False	False	False	False	False	False	False	False	False	False	False	False	False	False	False	False	False	False	False	False	False	False	False
FAM3C	93.2798	2.17262	55.6063	52.5666		4.5356	False	False	False	False	False	False	False	False	False	False	False	False	False	False	False	False	False	False	False	False	False	False	False	False	False	False	False	False	False	False	False	False	False	False	False	False	False	False	False	False	False
EVI2A	132.698	-0.534922	8.83459	7.29601	Activation-exhaustion	4.88807	False	False	False	False	False	False	False	False	False	False	False	False	False	False	False	False	False	False	False	False	False	False	False	False	False	False	False	False	False	False	False	False	False	False	False	False	False	False	False	False	False
EEF1A1	272.011	-1.17167	167.096	163.107		5.60584	False	False	False	False	False	False	False	False	False	False	False	False	False	False	False	False	False	False	False	False	False	False	False	False	False	False	False	False	False	False	False	True	False	False	False	False	False	False	False	False	False
AP000936.1	756.217	-0.37336	47.0773	44.1867		6.62833	False	False	False	False	False	False	False	False	False	False	False	False	False	False	False	False	False	False	False	False	False	False	False	False	False	False	False	False	False	False	False	False	False	False	False	False	False	False	False	False	False
EEF1A1P5	3344.84	-0.65782	673.693	667.412		8.11517	False	False	False	False	False	False	False	False	False	False	False	False	False	False	False	False	False	False	False	False	False	False	False	False	False	False	False	False	False	False	False	False	False	False	False	False	False	False	False	False	False
DNAJC9	67.479	0.715459	6.92676	5.56857	Cell cycle	4.21182	False	False	False	False	False	False	False	False	False	False	False	False	False	False	False	False	False	False	False	False	False	False	False	False	False	False	False	False	False	False	False	False	False	False	False	False	False	False	False	False	False
DUT	194.057	0.376654	3.37472	2.49328	Cell cycle	5.26815	False	False	False	False	False	False	False	False	False	False	False	False	False	False	False	False	False	False	False	False	False	False	False	False	False	False	False	False	False	False	False	False	False	False	False	False	False	False	False	False	False
DUSP2	269.475	2.02461	74.7431	71.4911	Activation-exhaustion	5.59648	False	False	False	False	False	False	False	False	False	False	False	False	False	False	False	False	False	False	False	False	False	False	False	False	False	False	False	False	False	False	False	False	False	False	False	False	False	False	False	False	False
ATAD2	64.8879	1.11833	13.2496	11.4155	Cell cycle	4.17266	False	False	False	False	False	False	False	False	False	False	False	False	False	False	False	False	False	False	False	False	False	False	False	False	False	False	False	False	False	False	False	False	False	False	False	False	False	False	False	False	False
DHFR	54.2478	0.318842	2.05852	1.44549	Cell cycle	3.99356	False	False	False	False	False	False	False	False	False	False	False	False	False	False	False	False	False	False	False	False	False	False	False	False	False	True	True	True	True	False	False	True	False	False	False	False	False	False	False	False	False
CXCR6	227.631	1.5798	37.7337	35.0846	Chemokine	5.42773	False	False	False	False	False	False	False	False	False	False	False	False	False	False	False	False	False	False	False	False	False	False	False	False	False	False	False	False	False	False	False	False	False	False	False	False	True	False	True	False	False
CXCL13	619.164	3.59895	198.586	194.356	Chemokine	6.42837	True	True	False	True	False	True	True	True	False	False	False	False	False	False	False	True	False	False	False	False	False	False	False	False	False	False	False	False	False	False	False	True	False	False	False	False	True	False	True	False	True
CTLA4	104.526	0.935197	12.0928	10.3296	Co-receptor	4.64944	False	False	False	False	False	False	False	False	False	False	False	False	False	False	False	False	False	False	False	False	False	False	False	False	False	False	False	False	False	False	False	True	False	False	False	False	False	False	False	False	False
CST7	772.425	3.1856	452.545	446.632		6.64954	False	False	False	False	False	False	False	False	False	False	False	False	False	False	False	False	False	False	False	False	False	False	False	False	False	False	False	False	False	False	False	False	False	False	False	False	False	False	False	False	False
CSF1	131.926	2.43273	63.9446	60.8328	Cytokine	4.88224	False	False	False	False	False	False	False	False	False	False	False	False	False	False	False	False	False	False	False	False	False	False	False	False	False	False	False	False	False	False	False	True	False	False	False	False	True	False	False	False	True
CRTAM	138.927	2.93772	80.6311	77.3065	Activation-exhaustion	4.93395	False	False	False	False	False	False	True	False	False	False	False	False	True	False	False	False	False	False	False	False	False	False	False	False	False	False	False	False	False	False	False	True	False	False	False	False	False	False	False	False	False
CRIP1	750.208	0.542953	19.7028	17.5529	Cell cycle	6.62035	False	False	False	False	False	False	False	False	False	False	False	False	False	False	False	False	False	False	False	False	False	False	False	False	False	False	False	False	False	False	False	True	False	False	False	False	False	False	False	False	False
AP000721.4	96.2568	0.522556	6.25789	4.96855	Cell cycle	4.56702	False	False	False	False	False	False	False	False	False	False	False	False	False	False	False	False	False	False	False	False	False	False	False	False	False	False	False	False	False	False	False	False	False	False	False	False	False	False	False	False	False
COX8A	309.003	0.515919	16.0988	14.1147	Cell cycle	5.73335	False	False	False	False	False	False	False	False	False	False	False	False	False	False	False	False	False	False	False	False	False	False	False	False	False	False	False	False	False	False	False	False	False	False	False	False	False	False	False	False	False
COTL1	724.573	1.01641	98.1273	94.6192	Cytoskeleton	6.58558	False	False	False	False	False	False	False	False	False	False	False	False	False	False	False	False	False	False	False	False	False	False	False	False	False	False	False	False	False	False	False	False	False	False	False	False	False	False	False	False	False
CKS2	59.2095	1.01097	11.769	10.0285	Cell cycle	4.08108	False	False	False	False	False	False	False	False	False	False	False	False	False	False	False	False	False	False	False	False	False	False	False	False	False	False	False	False	False	False	False	False	False	False	False	False	False	False	False	False	False
CFL1	1311.65	0.286495	32.4395	29.9201	Cytoskeleton	7.17904	False	True	False	False	False	False	False	False	False	False	False	False	False	False	False	False	False	False	False	False	True	False	False	True	False	False	False	False	False	False	False	False	False	True	False	False	False	False	False	False	False
CENPF	116.545	1.33039	17.0755	15.045	Cell cycle	4.75827	False	False	False	False	False	False	False	False	False	False	False	False	False	False	False	False	False	False	False	False	False	False	True	False	False	False	False	False	False	False	True	False	False	False	False	False	False	False	False	False	False
CCL5	5237.4	3.90174	673.693	667.412	Chemokine	8.56358	False	True	False	False	False	False	False	False	True	True	True	False	False	False	True	True	False	False	False	True	True	False	False	True	False	False	False	False	False	False	False	True	False	False	False	False	True	False	True	False	True
CD8A	1118.42	5.75017	673.693	667.412	TCR	7.01967	False	False	False	False	False	False	False	False	False	False	False	False	False	False	False	False	False	False	False	False	False	False	False	False	False	False	False	False	False	False	False	False	False	False	False	False	False	True	False	False	False
CD74	3080.49	1.10747	673.693	667.412	MHC II	8.03285	False	False	False	False	False	False	False	False	False	False	False	False	True	False	False	False	True	False	False	True	True	False	False	True	False	False	False	False	False	False	False	True	True	False	False	False	False	True	False	True	False
CD3D	723.029	0.985265	47.016	44.1292	TCR	6.58345	False	False	False	False	False	False	False	False	False	False	False	False	False	False	False	False	False	False	False	False	False	False	False	False	False	False	False	False	False	False	False	False	False	False	False	False	False	False	False	False	False
CCL4L2	90.3028	3.80761	128.171	124.472	Chemokine	4.50317	False	False	False	False	False	False	False	False	False	False	False	False	False	False	False	False	False	False	False	False	False	False	False	False	False	False	False	False	False	False	False	False	False	False	False	False	True	False	True	False	True
CCL4L1	59.3749	2.97159	74.6176	71.3709	Chemokine	4.08387	False	True	False	False	False	False	False	False	True	False	False	False	False	False	True	False	False	False	False	False	True	False	False	True	False	False	False	False	False	False	False	True	False	False	False	False	True	False	True	False	True
CCL3	781.467	4.49037	405.862	400.217	Chemokine	6.66117	False	True	False	False	False	False	False	False	True	False	False	False	True	False	True	True	False	False	False	False	True	False	False	True	False	False	False	False	False	False	False	True	False	False	False	False	True	False	True	False	True
CCL4	2131.6	4.43412	672.693	666.412	Chemokine	7.66463	False	True	False	False	False	False	False	False	True	False	False	False	False	False	True	False	False	False	False	False	True	False	False	True	False	False	False	False	False	False	False	True	False	False	False	False	True	False	True	False	True
BHLHE40	106.401	0.065546	0.349941	0.215376	Activation-exhaustion	4.66721	False	False	False	False	False	True	False	False	False	False	False	False	False	False	False	False	False	False	False	False	False	False	False	False	False	False	False	False	False	False	False	True	False	False	False	False	False	False	False	False	False
BIRC3	269.42	-0.64639	13.8091	11.9473		5.59627	False	False	False	False	False	False	False	False	False	False	False	False	False	False	False	False	False	False	False	False	False	False	False	False	False	False	False	False	False	False	False	False	False	False	False	False	False	False	False	False	False
B2M	9860.76	0.0446327	8.39349	6.8948	MHC I	9.19632	False	False	False	False	False	False	False	False	False	False	False	False	False	False	False	False	False	False	False	False	False	False	False	False	False	False	False	False	False	False	False	True	False	False	False	False	False	True	False	False	False
ARHGDIB	998.017	-0.160116	9.1829	7.62278	Cytoskeleton	6.90577	False	False	False	False	False	False	False	False	False	False	False	False	False	False	True	False	False	False	False	False	False	False	False	False	False	False	False	False	False	False	False	False	False	False	False	False	False	False	False	False	False
ACTB	5433.16	0.109969	22.1959	19.9642	Cytoskeleton	8.60028	False	False	False	False	False	False	False	False	False	False	False	False	False	False	False	False	False	False	True	False	False	False	False	False	False	False	False	False	False	False	True	True	False	True	False	False	False	False	False	False	False
ACTG1	2322.46	0.00513304	0.151301	0.0919495	Cytoskeleton	7.75038	False	False	False	False	False	False	False	False	False	False	False	False	False	False	False	False	False	False	False	False	False	False	False	False	False	False	False	False	False	False	False	False	False	True	False	False	False	False	False	False	False
RPA3	75.6934	1.13776	16.0624	14.0844	Cell cycle	4.32669	False	False	False	False	False	False	False	False	False	False	False	False	False	False	False	False	False	False	True	False	False	False	False	False	False	False	False	False	False	False	True	True	False	False	False	True	False	False	False	False	False
RP11-761N21.2	97.8005	-0.808301	16.0884	14.1074		4.58293	False	False	False	False	False	False	False	False	False	False	False	False	False	False	False	False	False	False	False	False	False	False	False	False	False	False	False	False	False	False	False	False	False	False	False	False	False	False	False	False	False
RP11-673C5.1	79.5525	0.943413	13.9536	12.0891	Cell cycle	4.37642	False	False	False	False	False	False	False	False	False	False	False	False	False	False	False	False	False	False	False	False	False	False	False	False	False	False	False	False	False	False	False	False	False	False	False	False	False	False	False	False	False
RP11-543P15.1	1714.98	-0.310763	86.7731	83.3891		7.44716	False	False	False	False	False	False	False	False	False	False	False	False	False	False	False	False	False	False	False	False	False	False	False	False	False	False	False	False	False	False	False	False	False	False	False	False	False	False	False	False	False
RP11-529H20.3	33.3536	0.471104	3.48666	2.58304	Cell cycle	3.50717	False	False	False	False	False	False	False	False	False	False	False	False	False	False	False	False	False	False	False	False	False	False	False	False	False	False	False	False	False	False	False	False	False	False	False	False	False	False	False	False	False
RP11-267J23.4	47.7976	0.0883853	0.408474	0.253525	Cell cycle	3.86698	False	False	False	False	False	False	False	False	False	False	False	False	False	False	False	False	False	False	False	False	False	False	False	False	False	False	False	False	False	False	False	False	False	False	False	False	False	False	False	False	False
RP11-175B9.3	73.2125	-0.876315	14.0016	12.1343		4.29337	False	False	False	False	False	False	False	False	False	False	False	False	False	False	False	False	False	False	False	False	False	False	False	False	False	False	False	False	False	False	False	False	False	False	False	False	False	False	False	False	False
RP11-1275H24.1	62.0763	0.335835	2.49359	1.78514		4.12836	False	False	False	False	False	False	False	False	False	False	False	False	False	False	False	False	False	False	False	False	False	False	False	False	False	False	False	False	False	False	False	False	False	False	False	False	False	False	False	False	False
RNU1-125P	47.1912	0.385902	2.28209	1.61543		3.85421	False	False	False	False	False	False	False	False	False	False	False	False	False	False	False	False	False	False	False	False	False	False	False	False	False	False	False	False	False	False	False	False	False	False	False	False	False	False	False	False	False
RILPL2	63.4545	0.515827	4.56229	3.48569	Activation-exhaustion	4.15032	False	False	False	False	False	False	False	False	False	False	False	False	False	False	False	False	False	False	False	False	False	False	False	False	False	False	False	False	False	False	False	False	False	False	False	False	False	False	False	False	False
RANBP1	119.797	0.762327	10.033	8.41376	Cell cycle	4.7858	False	False	False	False	False	False	False	False	False	False	False	False	False	False	False	False	False	False	False	False	False	False	False	False	False	False	False	False	False	False	False	False	False	False	False	False	False	False	False	False	False
RAN	341.42	0.209554	2.9266	2.13356	Cell cycle	5.83311	False	False	False	False	False	False	False	False	False	False	False	False	False	False	False	False	False	False	False	False	False	False	False	False	False	False	False	False	False	False	True	False	False	False	False	False	False	False	False	False	False
PTMAP5	310.271	0.317948	7.89227	6.43909	Cell cycle	5.73745	False	False	False	False	False	False	False	False	False	False	False	False	False	False	False	False	False	False	False	False	False	False	False	False	False	False	False	False	False	False	False	False	False	False	False	False	False	False	False	False	False
PTMAP4	115.222	0.241633	2.25108	1.59168	Cell cycle	4.74686	False	False	False	False	False	False	False	False	False	False	False	False	False	False	False	False	False	False	False	False	False	False	False	False	False	False	False	False	False	False	False	False	False	False	False	False	False	False	False	False	False
PTMAP2	135.62	0.191089	1.76859	1.21917	Cell cycle	4.90985	False	False	False	False	False	False	False	False	False	False	False	False	False	False	False	False	False	False	False	False	False	False	False	False	False	False	False	False	False	False	False	False	False	False	False	False	False	False	False	False	False
PTMA	2393.52	-0.0218134	0.922771	0.605165	Cell cycle	7.78052	False	False	False	False	False	False	False	False	False	False	False	False	False	False	False	False	False	False	False	False	False	False	False	False	False	False	False	False	False	False	False	False	False	False	False	False	False	False	False	False	False
PRF1	700.315	3.59275	394.853	389.266	Cytotoxic	6.55153	True	True	True	True	True	True	True	True	False	False	False	False	True	False	False	True	False	False	False	False	False	False	False	False	False	False	False	False	False	False	False	True	False	False	False	False	False	False	False	False	False
PPM1K	73.1574	-0.226223	1.62662	1.11434	Type 1 interferon	4.29261	False	False	False	False	False	False	False	False	False	False	False	False	False	False	False	False	False	False	False	False	False	False	False	False	False	False	False	False	False	False	False	False	False	False	False	False	False	False	False	False	False
PPIA	416.782	-0.0631763	1.07456	0.710398	Cell cycle	6.03256	False	False	False	False	False	False	False	False	False	False	True	False	False	False	False	False	False	False	False	True	True	False	False	True	False	False	False	False	False	False	False	False	False	False	False	False	False	False	False	False	False
PLSCR1	65.0533	0.77764	12.0181	10.2617	Type 1 interferon	4.17521	True	True	True	True	True	True	True	True	True	True	True	False	True	False	True	True	False	False	False	True	True	False	False	True	False	False	False	False	False	False	False	True	False	False	False	False	False	False	False	False	False
PKM	476.323	0.731476	43.9195	41.1115	Cell cycle	6.1661	False	False	False	False	False	False	False	False	False	False	False	False	False	False	False	False	False	False	False	False	False	False	False	False	False	False	False	False	False	False	False	False	False	False	False	False	False	False	False	False	False
PFN1P1	150.229	0.493261	7.71918	6.28887	Cytoskeleton	5.01216	False	False	False	False	False	False	False	False	False	False	False	False	False	False	False	False	False	False	False	False	False	False	False	False	False	False	False	False	False	False	False	False	False	False	False	False	False	False	False	False	False
PFN1	1472.3	0.185981	18.56	16.4572	Cytoskeleton	7.29458	False	False	False	False	False	False	False	False	False	False	False	False	False	False	False	False	False	False	False	False	False	False	False	False	False	False	False	False	False	False	False	False	False	True	False	False	False	False	False	False	False
PCSK7	77.7883	0.321767	2.23406	1.58148		4.35399	False	False	False	False	False	False	False	False	False	False	False	False	False	False	False	False	False	False	False	False	False	False	False	False	False	False	False	False	False	False	False	False	False	False	False	False	False	False	False	False	False
HLA-E	1771.99	-0.0508917	2.69554	1.94612		7.47986	True	True	False	True	False	True	True	True	False	False	False	False	False	False	True	True	False	False	False	False	False	False	False	False	False	False	False	False	False	False	False	True	True	False	False	False	False	True	False	False	False
PCNA	181.377	1.05214	16	14.0235	Cell cycle	5.20058	False	False	False	False	False	False	False	False	False	False	False	True	False	False	False	False	False	True	True	False	False	False	True	False	False	True	True	True	True	False	True	True	False	False	True	True	False	False	False	False	False
OGT	110.094	0.561957	6.22443	4.94104		4.70134	False	False	False	False	False	False	False	False	False	False	False	False	False	False	False	False	False	False	False	False	False	False	False	False	False	False	False	False	False	False	False	True	False	False	False	False	False	False	False	False	False
OAS3	89.972	0.172375	1.00702	0.664705	Type 1 interferon	4.4995	True	True	True	True	True	True	True	True	True	True	True	False	True	False	True	True	False	False	False	True	True	False	False	True	False	False	False	False	False	False	False	True	False	False	False	False	False	False	False	False	False
OAS2	155.687	0.550256	8.27361	6.78604	Type 1 interferon	5.04785	True	True	True	True	True	True	True	True	False	False	False	False	True	False	False	True	False	False	False	False	False	False	False	False	False	False	False	False	False	False	False	True	False	False	False	False	False	False	False	False	False
OAS1	78.0088	0.536979	6.38027	5.08022	Type 1 interferon	4.35682	True	True	True	True	False	True	True	False	True	True	True	False	False	False	True	False	False	False	False	True	True	False	False	True	False	False	False	False	False	False	False	True	False	False	False	False	False	False	False	False	False
NUSAP1	107.117	1.54387	24.2463	21.9811	Cell cycle	4.67393	False	False	False	False	False	False	False	False	False	False	False	False	False	True	False	False	False	False	False	False	False	True	False	False	False	False	False	False	False	False	False	False	False	False	False	False	False	False	False	False	False
NT5C3A	58.548	0.295721	2.10161	1.47933	Type 1 interferon	4.06985	True	True	True	True	True	True	True	True	False	False	False	False	True	False	False	True	False	False	False	False	False	False	False	False	False	False	False	False	False	False	False	True	False	False	False	False	False	False	False	False	False
NR4A2	92.6734	1.78603	32.6473	30.1253	Activation-exhaustion	4.52908	False	False	False	False	False	True	False	False	False	False	False	False	False	False	False	False	False	False	False	False	False	False	False	False	False	True	True	True	True	False	False	True	False	False	False	False	False	False	False	False	False
NPIPB5	331.331	0.617964	17.4107	15.361		5.80312	False	False	False	False	False	False	False	False	False	False	False	False	False	False	False	False	False	False	False	False	False	False	False	False	False	False	False	False	False	False	False	False	False	False	False	False	False	False	False	False	False
NKTR	133.745	0.311092	2.38393	1.69721		4.89594	False	False	False	False	False	False	False	False	False	False	False	False	False	False	False	False	False	False	False	False	False	False	False	False	False	False	False	False	False	False	False	False	False	False	False	False	False	False	False	False	False
NKG7	1375.44	5.05225	673.693	667.412	Cytotoxic	7.22653	False	False	False	False	False	False	False	False	False	False	False	False	False	False	False	False	False	False	False	False	False	False	False	False	False	False	False	False	False	False	False	False	False	False	False	False	False	False	False	False	False
NFKBIA	160.152	-0.867214	28.7731	26.3683		5.07613	False	False	False	False	False	False	False	False	False	False	False	False	False	False	False	False	False	False	False	False	False	False	False	False	False	False	False	False	False	False	False	False	False	False	False	False	False	False	True	False	False
NEAT1	511.992	0.833974	55.6973	52.6532		6.23831	False	False	False	False	False	False	False	False	False	False	False	False	False	False	False	False	False	False	False	False	False	False	False	False	False	False	False	False	False	False	False	False	False	False	False	False	False	False	False	False	False
NCAPD2	59.5403	0.0399536	0.155201	0.0949665	Cell cycle	4.08665	False	False	False	False	False	False	False	False	False	False	False	False	False	True	False	False	False	False	False	False	False	True	False	False	False	False	False	False	False	True	True	False	False	False	False	False	False	False	False	False	False
NASP	158.168	0.749709	10.7946	9.12582	Cell cycle	5.06366	False	False	False	False	False	False	False	False	False	False	False	False	False	False	False	False	False	False	True	False	False	False	False	False	False	False	False	False	False	False	True	False	False	False	False	False	False	False	False	False	False
MZT2A	120.845	-0.0404953	0.202537	0.125841	Cell cycle	4.79451	False	False	False	False	False	False	False	False	False	False	False	False	False	False	False	False	False	False	False	False	False	False	False	False	False	False	False	False	False	False	False	False	False	False	False	False	False	False	False	False	False
MZT2B	212.305	0.0660874	0.499506	0.309344	Cell cycle	5.35803	False	False	False	False	False	False	False	False	False	False	False	False	False	False	False	False	False	False	False	False	False	False	False	False	False	False	False	False	False	False	False	False	False	False	False	False	False	False	False	False	False
MYL12A	631.734	-0.155006	5.51805	4.31816	Cytoskeleton	6.44847	False	False	False	False	False	False	False	False	False	False	False	False	False	False	False	False	False	False	False	False	False	False	False	False	False	False	False	False	False	False	False	False	False	True	False	False	False	False	False	False	False
MX2	56.6736	-0.371269	3.21834	2.36269	Type 1 interferon	4.03731	True	True	True	True	True	True	True	True	False	False	False	False	True	False	False	True	False	False	False	False	False	False	False	False	False	False	False	False	False	False	False	True	False	False	False	False	False	False	False	False	False
DDX58	61.8558	0.632074	6.07604	4.81418	Type 1 interferon	4.12481	True	True	True	True	True	True	True	True	False	False	False	False	True	False	False	True	False	False	False	False	False	False	False	False	False	False	False	False	False	False	False	True	False	False	False	False	False	False	False	False	False
MX1	178.897	0.475632	7.67586	6.24988	Type 1 interferon	5.18681	True	True	True	True	True	True	True	True	True	True	True	False	True	False	True	True	False	False	False	True	True	False	False	True	False	False	False	False	False	False	False	True	False	False	False	False	False	False	False	False	False
ZNF683	64.7777	1.79237	32.0323	29.5334		4.17096	False	False	False	False	False	False	False	False	False	False	False	False	False	False	False	False	False	False	False	False	False	False	False	False	False	False	False	False	False	False	False	False	False	False	False	False	False	False	False	False	False
AKAP5	212.416	3.49389	133.274	129.532	Activation-exhaustion	5.35854	False	False	False	False	False	False	False	False	False	False	False	False	False	False	False	False	False	False	False	False	False	False	False	False	False	False	False	False	False	False	False	False	False	False	False	False	False	False	False	False	False
ZFP36L1	687.36	0.520678	29.6377	27.2049	Activation-exhaustion	6.53286	False	False	False	False	False	False	False	False	False	False	False	False	False	False	False	False	False	False	False	False	False	False	False	False	False	False	False	False	False	False	False	True	False	False	False	False	False	False	False	False	False
ZBED2	81.5372	2.04608	37.5441	34.904	Activation-exhaustion	4.40106	False	False	False	False	False	False	False	False	False	False	False	False	False	False	False	False	False	False	False	False	False	False	False	False	False	False	False	False	False	False	False	False	False	False	False	False	False	False	False	False	False
Z82188.1	787.807	0.191984	7.86818	6.41767		6.66925	False	False	False	False	False	False	False	False	False	False	False	False	False	False	False	False	False	False	False	False	False	False	False	False	False	False	False	False	False	False	False	False	False	False	False	False	False	False	False	False	False
XXbac-BPG254F23.6	121.782	1.02855	62.2196	59.1171	MHC II	4.80223	False	False	False	False	False	False	False	False	False	False	False	False	False	False	False	False	False	False	False	False	False	False	False	False	False	False	False	False	False	False	False	False	False	False	False	False	False	False	False	False	False
XIST	90.4131	0.907414	10.9905	9.31174		4.50439	False	False	False	False	False	False	False	False	False	False	False	False	False	False	False	False	False	False	False	False	False	False	False	False	False	False	False	False	False	False	False	False	False	False	False	False	False	False	False	False	False
MT2A	385.689	0.618289	15.2983	13.3615	Cell cycle	5.95503	False	False	False	False	False	False	False	False	False	False	False	False	False	False	False	False	False	False	False	False	False	False	False	False	False	False	False	False	False	False	False	True	False	False	False	False	False	False	False	False	False
XCL2	167.76	1.82945	34.2508	31.6811	Chemokine	5.12254	False	False	False	False	False	False	False	False	False	False	False	False	False	False	False	False	False	False	False	False	False	False	False	False	False	False	False	False	False	False	False	False	False	False	False	False	True	False	True	False	True
TAGAP	62.4071	-0.724159	8.66326	7.14396	Activation-exhaustion	4.13368	False	False	False	False	False	False	False	False	False	False	False	False	False	False	False	False	False	False	False	False	False	False	False	False	False	False	False	False	False	False	False	False	False	False	False	False	False	False	False	False	False
RGCC	85.1206	-0.241933	1.58375	1.08217	Activation-exhaustion	4.44407	False	False	False	False	False	False	False	False	False	False	False	False	True	False	False	False	False	False	False	False	False	False	False	False	False	False	False	False	False	False	False	True	False	False	False	False	False	False	False	False	False
XCL1	133.966	1.9108	35.4927	32.8954	Chemokine	4.89758	True	True	True	True	False	True	True	False	False	False	False	False	False	False	False	False	False	False	False	False	False	False	False	False	False	False	False	False	False	False	False	True	False	False	False	False	True	False	True	False	True
XAF1	263.521	0.79644	19.8169	17.6598	Type 1 interferon	5.57413	False	False	False	False	False	False	False	False	False	False	False	False	False	False	False	False	False	False	False	False	False	False	False	False	False	False	False	False	False	False	False	True	False	False	False	False	False	False	False	False	False
WHSC1	77.6229	1.02223	12.1752	10.4067	Cell cycle	4.35186	False	False	False	False	False	False	False	False	False	False	False	False	False	False	False	False	False	False	False	False	False	False	False	False	False	False	False	False	False	False	False	False	False	False	False	False	False	False	False	False	False
MKI67	194.443	2.30591	51.4776	48.5092	Cell cycle	5.27014	False	False	False	False	False	False	False	False	False	False	False	False	False	False	False	False	False	False	False	False	False	False	False	False	False	False	False	False	False	True	False	False	False	False	False	False	False	False	False	False	False
VIM	881.748	-0.457087	45.8947	43.0409	Cytoskeleton	6.78191	False	False	False	True	False	True	True	False	False	False	False	False	False	False	False	False	False	False	False	False	False	False	False	False	False	False	False	False	False	False	False	True	False	False	False	False	False	False	False	False	False
LDHA	475.551	-0.0228641	0.238316	0.147572	Cell cycle	6.16447	False	False	False	False	False	False	False	False	False	False	False	False	False	False	False	False	False	False	False	False	False	False	False	False	False	False	False	False	False	False	False	False	False	False	False	False	False	False	False	False	False
MIF	671.923	0.112805	2.07459	1.45888	Cell cycle	6.51014	True	True	False	True	False	True	True	False	False	False	False	False	False	False	False	False	False	False	False	False	False	False	False	False	False	False	False	False	False	False	False	True	False	False	False	False	False	False	False	False	False
MIAT	103.589	1.92882	39.1014	36.4135		4.64043	False	False	False	False	False	False	False	False	False	False	False	False	False	False	False	False	False	False	False	False	False	False	False	False	False	False	False	False	False	False	False	False	False	False	False	False	False	False	False	False	False
MCM7	78.2845	0.596846	4.65558	3.56112	Cell cycle	4.36035	False	False	False	False	False	False	False	False	False	False	False	True	False	False	False	False	False	True	True	False	False	False	True	False	True	False	False	False	False	False	True	True	False	False	True	True	False	False	False	False	False
TYMS	102.817	1.48008	21.1758	18.9727	Cell cycle	4.63295	False	False	False	False	False	False	False	False	False	False	False	False	False	False	False	False	False	False	False	False	False	False	False	False	False	True	True	True	True	False	False	False	False	False	False	False	False	False	False	False	False
MCM6	81.5372	1.09579	13.4329	11.5924	Cell cycle	4.40106	False	False	False	False	False	False	False	False	False	False	False	True	False	False	False	False	False	True	True	False	False	False	True	False	True	False	False	False	False	False	True	False	False	False	True	True	False	False	False	False	False
TXNIP	593.804	-1.4411	565.797	559.717		6.38655	False	False	False	False	False	False	True	False	False	False	False	False	False	False	False	False	False	False	False	False	False	False	False	False	False	False	False	False	False	False	False	True	False	False	False	False	False	False	False	False	False
MCM5	83.7975	1.1814	18.0196	15.947	Cell cycle	4.4284	False	False	False	False	False	False	False	False	False	False	False	True	False	False	False	False	False	True	True	False	False	False	True	False	True	False	False	False	False	False	True	False	False	False	True	True	False	False	False	False	False
MCM4	72.8266	0.981733	10.2939	8.65665	Cell cycle	4.28808	False	False	False	False	False	False	False	False	False	False	False	True	False	False	False	False	False	True	True	False	False	False	True	False	True	False	False	False	False	False	True	False	False	False	True	True	False	False	False	False	False
TUBB4B	98.5723	0.499344	4.12825	3.11608	Cell cycle	4.59079	False	False	False	False	False	False	False	False	False	False	False	False	False	False	False	False	False	False	False	False	False	False	False	False	False	False	False	False	False	False	False	False	False	False	False	False	False	False	False	False	False
TUBB	454.326	0.437959	8.1303	6.65645	Cell cycle	6.11881	False	False	False	False	False	False	False	False	False	False	False	False	False	False	False	False	False	False	False	False	False	False	False	False	False	False	False	False	False	False	False	False	False	False	False	False	False	False	False	False	False
MCM3	90.4682	0.646854	6.04183	4.78438	Cell cycle	4.505	False	False	False	False	False	False	False	False	False	False	False	True	False	False	False	False	False	True	True	False	False	False	True	False	True	False	False	False	False	False	True	False	False	False	True	True	False	False	False	False	False
LUC7L3	201.334	0.206816	1.80553	1.24524		5.30497	False	False	False	False	False	False	False	False	False	False	False	False	False	False	False	False	False	False	False	False	False	False	False	False	False	False	False	False	False	False	False	False	False	False	False	False	False	False	False	False	False
TUBA1C	61.8006	0.283433	1.82098	1.25628	Cell cycle	4.12391	False	False	False	False	False	False	False	False	False	False	False	False	False	False	False	False	False	False	False	False	False	False	False	False	False	False	False	False	False	False	False	False	False	False	False	False	False	False	False	False	False
DDX17	394.841	0.223912	4.78961	3.67696		5.97848	False	False	False	False	False	False	False	False	False	False	False	False	False	False	False	False	False	False	False	False	False	False	False	False	False	False	False	False	False	False	False	False	False	False	False	False	False	False	False	False	False
TUBA1B	717.847	0.586424	16.7014	14.6851	Cell cycle	6.57626	False	False	False	False	False	False	False	False	False	False	False	False	False	False	False	False	False	False	False	False	False	False	False	False	False	False	False	False	False	False	False	False	False	False	False	False	False	False	False	False	False
ARGLU1	185.126	0.642481	9.19261	7.63051		5.22104	False	False	False	False	False	False	False	False	False	False	False	False	False	False	False	False	False	False	False	False	False	False	False	False	False	False	False	False	False	False	False	False	False	False	False	False	False	False	False	False	False
MALAT1	13795.8	0.138508	19.8059	17.6506		9.53212	False	False	False	False	False	False	False	False	False	False	False	False	False	False	False	False	False	False	False	False	False	False	False	False	False	False	False	False	False	False	False	False	False	False	False	False	False	False	False	False	False
LY6E	233.31	0.623346	14.1959	12.3152	Type 1 interferon	5.45237	False	False	False	False	False	False	False	False	False	False	False	False	False	False	False	False	False	False	False	False	False	False	False	False	False	False	False	False	False	False	False	False	False	False	False	False	False	False	False	False	False
LGALS9	62.6276	0.36209	4.21548	3.19584	Type 1 interferon	4.13721	True	True	True	True	False	True	True	False	False	False	False	False	False	False	True	True	False	False	False	True	True	False	False	True	False	False	False	False	False	False	False	True	False	False	False	False	False	False	False	False	False
TRBC2	1366.06	0.601238	33.5358	30.9928	TCR	7.21969	False	False	False	False	False	False	False	False	False	False	False	False	False	False	False	False	False	False	False	False	False	False	False	False	False	False	False	False	False	False	False	False	False	False	False	False	False	False	False	False	False
TRAC	1294.17	0.42695	16.0929	14.1104	TCR	7.16563	False	False	False	False	False	False	False	False	False	False	False	False	False	False	False	False	False	False	True	False	False	False	False	False	False	False	False	False	False	False	True	False	False	False	False	False	False	False	False	False	False
LAG3	882.961	4.55541	456.024	450.031	Co-receptor	6.78328	False	False	False	False	False	False	False	False	False	False	False	False	False	False	False	False	False	False	False	False	False	False	False	False	False	False	False	False	False	False	False	False	False	False	False	False	False	False	False	False	False
KPNA2	65.0533	0.733324	6.88689	5.53338	Cell cycle	4.17521	False	True	False	False	False	False	False	False	False	False	False	False	False	False	False	False	False	False	False	True	True	False	False	True	False	False	False	False	False	False	False	False	False	False	False	False	False	False	False	False	False
TPM4	274.382	0.303541	6.20383	4.92531	Cytoskeleton	5.61452	False	False	False	False	False	False	False	False	False	False	False	False	False	False	False	False	False	False	False	False	False	False	False	False	False	False	False	False	False	False	False	False	False	False	False	False	False	False	False	False	False
DNMT1	141.298	0.49564	5.21693	4.05299	Cell cycle	4.95087	False	False	False	False	False	False	False	False	False	False	False	False	False	False	False	False	False	False	False	False	False	False	False	False	False	False	False	False	False	False	False	False	False	False	False	False	False	False	False	False	False
TPI1	373.34	0.58324	20.8434	18.6497	Cell cycle	5.92249	False	False	False	False	False	False	False	False	False	False	False	False	False	False	False	False	False	False	False	False	False	False	False	False	False	False	False	False	False	False	False	False	False	False	False	False	False	False	False	False	False
KIAA0101	85.8924	1.27114	15.9609	13.9889	Cell cycle	4.4531	False	False	False	False	False	False	False	False	False	False	False	False	False	False	False	False	False	False	False	False	False	False	False	False	False	True	True	True	True	False	False	True	False	False	False	False	False	False	False	False	False
TOP2A	168.918	1.43314	19.9456	17.7813	Cell cycle	5.12941	False	False	False	False	False	False	False	False	False	False	True	False	False	True	False	False	False	False	False	True	True	True	False	True	False	False	False	False	False	True	False	True	False	False	False	False	False	False	False	False	False
ISG20	257.843	0.357842	5.99056	4.7353	Type 1 interferon	5.55235	True	True	True	True	True	True	True	True	True	True	True	False	True	False	True	True	False	False	False	True	True	False	False	True	False	False	False	False	False	False	False	True	False	False	False	False	False	False	False	False	False
TNS3	58.7685	1.9221	37.7025	35.0566	Activation-exhaustion	4.07361	False	False	False	False	False	False	False	False	False	False	False	False	False	False	False	False	False	False	False	False	False	False	False	False	False	False	False	False	False	False	False	False	False	False	False	False	False	False	False	False	False
IRF7	71.6689	0.336416	3.11294	2.28242	Type 1 interferon	4.27206	True	True	True	True	True	True	True	True	False	False	False	False	True	False	False	True	False	False	False	False	False	False	False	False	False	False	False	False	False	False	False	True	False	False	False	False	False	False	False	False	False
IFI16	571.808	0.783424	46.3659	43.4975	Type 1 interferon	6.3488	True	True	True	True	True	True	True	True	True	True	True	False	True	False	True	True	False	False	False	True	True	False	False	True	False	False	False	False	False	False	False	True	False	False	False	False	False	False	False	False	False
TNFSF10	107.228	-0.613249	10.4937	8.84128	Type 1 interferon	4.67495	False	False	False	False	False	False	False	False	False	False	False	False	False	False	False	False	False	False	False	False	False	False	False	False	False	False	False	False	False	False	False	False	False	False	False	False	True	False	False	False	True
ISG15	371.576	0.746273	21.2476	19.0426	Type 1 interferon	5.91775	True	True	True	True	True	True	True	True	True	True	True	False	True	False	True	True	False	False	False	True	True	False	False	True	False	False	False	False	False	False	False	True	False	False	False	False	False	False	False	False	False
TNFRSF9	136.226	3.18836	97.3208	93.8197	Cytokine	4.91432	False	False	False	False	False	False	False	False	False	False	False	False	False	False	False	False	False	False	False	False	False	False	False	False	False	False	False	False	False	False	False	False	False	False	False	False	True	False	False	False	False
IRF4	52.9799	1.36368	22.8724	20.6349	Activation-exhaustion	3.96991	True	True	False	True	False	True	True	True	False	False	False	False	False	False	False	True	False	False	False	False	False	False	False	False	False	False	False	False	False	False	False	True	False	False	False	False	False	False	False	False	False
TNFRSF1B	413.474	1.12969	66.0539	62.9088	Cytokine	6.0246	False	False	False	True	False	True	True	False	False	False	False	False	False	False	False	False	False	False	False	False	False	False	False	False	False	False	False	False	False	False	False	True	False	False	False	False	True	False	False	False	True
TMSB4XP8	1458.08	-0.00833813	0.289306	0.176917	Cytoskeleton	7.28487	False	False	False	False	False	False	False	False	False	False	False	False	False	False	False	False	False	False	False	False	False	False	False	False	False	False	False	False	False	False	False	False	False	False	False	False	False	False	False	False	False
IL32	1104.2	0.701521	41.0205	38.2888	Cytokine	7.00687	False	False	False	False	False	False	False	False	False	False	False	False	False	False	False	False	False	False	False	False	False	False	False	False	False	False	False	False	False	False	False	False	False	False	False	False	True	False	False	False	False
TMSB4XP4	269.585	-0.150188	2.41886	1.72467	Cytoskeleton	5.59688	False	False	False	False	False	False	False	False	False	False	False	False	False	False	False	False	False	False	False	False	False	False	False	False	False	False	False	False	False	False	False	False	False	False	False	False	False	False	False	False	False
TMSB10	1773.14	-0.0198087	0.79083	0.511916	Cytoskeleton	7.48051	False	False	False	False	False	False	False	False	False	False	False	False	False	False	False	False	False	False	False	False	False	False	False	False	False	False	False	False	False	False	False	False	False	False	False	False	False	False	False	False	False
TMSB4X	7610.19	-0.0154522	1.40017	0.945899	Cytoskeleton	8.93724	False	False	False	False	False	False	False	False	False	False	False	False	False	False	False	False	False	False	False	False	False	False	False	False	False	False	False	False	False	False	False	False	False	True	False	False	False	False	False	False	False
TMPO	223.221	0.9101	16.8002	14.7791	Cell cycle	5.40816	False	False	False	False	False	False	False	False	False	False	False	False	False	False	False	False	False	False	False	False	False	False	False	False	False	False	False	False	False	False	True	False	False	False	False	False	False	False	False	False	False
TMEM106C	47.3566	0.972252	10.0953	8.47291	Cell cycle	3.85771	False	False	False	False	False	False	False	False	False	False	False	False	False	False	False	False	False	False	False	False	False	False	False	False	False	False	False	False	False	False	False	False	False	False	False	False	False	False	False	False	False
TIGIT	512.433	2.99542	209.266	204.9	Co-receptor	6.23917	False	False	False	False	False	False	False	False	False	False	False	False	False	False	False	False	False	False	False	False	False	False	False	False	False	False	False	False	False	False	False	False	False	False	False	False	False	False	False	False	False
IFNG	290.865	3.70989	154.101	150.219	Cytokine	5.67286	True	True	True	True	False	True	True	False	False	False	False	False	False	False	False	False	False	False	False	False	False	False	False	False	False	False	False	False	False	False	False	True	False	False	False	False	True	True	False	True	False
IFITM3	80.9307	-0.0549764	0.455853	0.281937	Type 1 interferon	4.39359	True	True	True	True	True	True	True	True	True	True	True	False	True	False	True	True	False	False	False	True	True	False	False	True	False	False	False	False	False	False	False	True	False	False	False	False	False	False	False	False	False
IFITM2	640.72	-0.0063819	0.0800517	0.0498519	Type 1 interferon	6.46259	True	True	True	True	False	True	True	False	True	True	True	False	False	False	True	False	False	False	False	True	True	False	False	True	False	False	False	False	False	False	False	True	False	False	False	False	False	False	False	False	False
TACC3	49.4515	-0.119943	0.517563	0.321624	Cell cycle	3.90099	False	False	False	False	False	False	False	False	False	False	False	False	False	False	False	False	False	False	False	False	False	False	False	False	False	False	False	False	False	False	False	False	False	False	False	False	False	False	False	False	False
IFITM1	1513.65	0.0028732	0.0446843	0.0270553	Type 1 interferon	7.32228	True	True	True	True	False	True	True	False	True	True	True	False	False	False	True	False	False	False	False	True	True	False	False	True	False	False	False	False	False	False	False	True	False	False	False	False	False	False	False	False	False
GBP1	259.331	0.82937	20.3059	18.127	Type 1 interferon	5.55811	False	False	False	False	False	False	False	False	False	False	False	False	False	False	False	False	False	False	False	False	False	False	False	False	False	False	False	False	False	False	False	True	False	False	False	False	False	False	False	False	False
EIF2AK2	157.175	0.561884	8.81936	7.28272	Type 1 interferon	5.05736	True	True	True	True	False	True	True	False	True	True	True	False	False	False	True	False	False	False	False	True	True	False	False	True	False	False	False	False	False	False	False	True	False	False	False	False	False	False	False	False	False
IFIT3	74.8664	0.428045	4.16088	3.14584	Type 1 interferon	4.31571	True	True	True	True	False	True	True	False	False	False	False	False	False	False	False	False	False	False	False	False	False	False	False	False	False	False	False	False	False	False	False	True	False	False	False	False	False	False	False	False	False

## Sheet: Fig4c-edge
source	target	q	r
TUBA1B	TOP2A	5.93134e-18	0.0912692
TUBA1C	KPNA2	1.89582e-20	0.0997602
TUBA1C	TUBA1B	8.03669e-26	0.109542
TUBB	CCL5	7.75788e-16	-0.0861453
TUBB	CKS2	2.16081e-23	0.104454
TUBB	DNAJC9	9.6589e-16	0.0858565
TUBB	DUT	1.56016e-29	0.117289
TUBB	EZH2	4.90237e-18	0.091852
TUBB	H2AFV	5.45981e-31	0.120186
TUBB	H2AFX	9.23466e-31	0.11969
TUBB	H2AFZ	3.43955e-42	0.139751
TUBB	HIST1H1B	3.31033e-62	0.16904
TUBB	HIST1H1C	4.95554e-22	0.10133
TUBB	HIST1H1D	3.31651e-29	0.116598
TUBB	HIST1H1E	1.62684e-24	0.106954
TUBB	HIST1H4C	1.8093e-113	0.226463
TUBB	HMGB1	1.13191e-27	0.113533
TUBB	HMGB1P5	1.62684e-24	0.106995
TUBB	HMGB2	2.54207e-70	0.179604
TUBB	HMGN2	3.31858e-18	0.0923099
TUBB	KIAA0101	2.02522e-39	0.135146
TUBB	MCM7	2.02268e-19	0.0952818
TUBB	MKI67	3.45438e-46	0.146113
TUBB	PCNA	7.94568e-57	0.161618
TUBB	PFN1	1.94561e-17	0.0903254
TUBB	PTMA	1.84321e-23	0.104651
TUBB	RRM2	2.00672e-87	0.199518
TUBB	SLC25A5	2.33223e-17	0.0900885
TUBB	STMN1	2.64383e-147	0.257002
TUBB	TMPO	2.82517e-22	0.101916
TUBB	TUBA1B	9.9671e-199	0.296848
TUBB4B	HIST1H1B	5.55944e-33	0.123807
TUBB4B	HIST1H4C	7.16063e-25	0.107656
TUBB4B	HMGB2	6.46372e-16	0.0868934
TUBB4B	KPNA2	2.76129e-30	0.119994
TUBB4B	TUBA1B	3.7358e-51	0.153371
TUBB4B	TUBA1C	6.59407e-29	0.117131
TUBB4B	TUBB	2.27772e-22	0.102168
TXNIP	CCL4	1.52708e-20	-0.0980914
TXNIP	CCL5	1.53245e-22	0.103257
TXNIP	GAPDH	6.42028e-30	-0.118882
TYMS	DHFR	2.98366e-16	0.08735
TYMS	DNAJC9	1.38772e-21	0.100682
TYMS	DUT	5.30918e-80	0.191312
TYMS	H2AFZ	5.31322e-27	0.112599
TYMS	HIST1H1B	4.09267e-26	0.110506
TYMS	HIST1H4C	2.00299e-43	0.141544
TYMS	HMGB1	6.29691e-17	0.0891244
TYMS	HMGB2	5.6797e-21	0.0992377
TYMS	HNRNPAB	2.95721e-17	0.0899977
TYMS	KIAA0101	6.92477e-73	0.182657
TYMS	MCM3	5.78095e-24	0.106017
TYMS	MCM4	1.47077e-25	0.109502
TYMS	MCM5	2.76923e-24	0.106764
TYMS	MCM7	6.53608e-71	0.180153
TYMS	MT2A	1.08324e-18	0.0937274
TYMS	NASP	4.98188e-18	0.0920628
TYMS	PCNA	9.69132e-134	0.245506
TYMS	PTMA	1.76543e-22	0.102735
TYMS	RANBP1	6.63094e-21	0.0990277
TYMS	RRM1	1.7978e-20	0.0979793
TYMS	RRM2	2.54007e-120	0.233059
TYMS	SLBP	1.16748e-17	0.0910998
TYMS	SLC25A5	2.27474e-17	0.0903298
TYMS	STMN1	3.83722e-144	0.254234
TYMS	TUBA1B	7.51992e-77	0.187336
TYMS	TUBB	2.18991e-66	0.174395
VIM	TMSB4X	2.40934e-16	0.087777
VIM	TUBA1B	1.14398e-16	0.0878867
WHSC1	MKI67	1.53263e-16	0.0887063
XAF1	IFI44L	2.78092e-16	0.0883896
XAF1	IFIT3	1.14976e-25	0.109523
XAF1	IFITM1	1.43298e-18	0.0938855
XAF1	ISG15	4.41989e-23	0.104116
XAF1	MX1	2.08772e-31	0.120842
XAF1	OAS1	1.40296e-19	0.0960735
XAF1	RSAD2	6.35811e-24	0.105865
XCL1	BIRC3	3.47113e-23	0.104869
XCL1	CCL4	2.11526e-18	0.0927877
XCL1	CCL4L2	2.26869e-21	0.100661
XCL1	CCL5	5.34239e-79	-0.190293
XCL1	CRTAM	1.31341e-99	0.213042
XCL1	GZMA	4.84445e-27	-0.113123
XCL1	NR4A2	2.46105e-24	0.10744
XCL1	RGCC	4.84445e-27	0.113225
XCL1	TAGAP	1.78701e-42	0.140845
XCL1	TNFRSF9	3.88865e-23	0.104652
XCL2	BIRC3	3.24973e-23	0.10482
XCL2	CCL4	1.31094e-22	0.103019
XCL2	CCL4L2	8.87253e-25	0.108247
XCL2	CCL5	4.04299e-79	-0.190434
XCL2	CRTAM	1.5907e-94	0.207727
XCL2	GZMA	5.41317e-24	-0.106717
XCL2	NR4A2	1.34815e-23	0.105751
XCL2	RGCC	8.88624e-30	0.118613
XCL2	TAGAP	3.54718e-33	0.125089
XCL2	TNFRSF9	4.22487e-19	0.0953267
XCL2	XCL1	0	0.63628
XIST	ACTB	7.49057e-17	-0.0892949
XIST	B2M	1.21725e-49	-0.151587
XIST	HLA-B	1.93805e-27	-0.113704
XIST	MALAT1	3.27838e-26	0.111094
XIST	NEAT1	3.46038e-22	0.103141
XIST	NPIPB5	1.22547e-16	0.0899591
XIST	TMSB4X	6.05609e-19	-0.0947053
XXbac-BPG254F23.6	CD74	2.90036e-19	0.0957135
XXbac-BPG254F23.6	HLA-DQA1	2.43943e-16	0.089405
XXbac-BPG254F23.6	HLA-DQB1	0	0.380185
XXbac-BPG254F23.6	HLA-DRA	2.76777e-22	0.10318
XXbac-BPG254F23.6	HLA-DRB1	1.28231e-21	0.10171
Z82188.1	ACTB	8.57076e-23	0.103489
Z82188.1	TMSB4X	1.83567e-17	0.0908279
ZBED2	CCL4	2.15394e-22	0.102483
ZBED2	CCL5	2.32383e-22	-0.102769
ZBED2	IFNG	5.15423e-16	0.0880574
ZBED2	TNFRSF9	7.21499e-21	0.100707
ZFP36L1	AKAP5	8.51463e-16	0.087496
ZFP36L1	CCL3	2.13673e-59	0.165613
ZFP36L1	CCL4	9.50214e-96	0.2086
ZFP36L1	CCL4L1	4.22784e-28	0.115219
ZFP36L1	CCL4L2	4.44178e-49	0.150753
ZFP36L1	DUSP2	7.65412e-23	0.104396
ZFP36L1	IFNG	8.30358e-23	0.104175
ZFP36L1	NR4A2	1.29204e-39	0.136039
ZNF683	CD52	9.62538e-19	0.0969353
MX1	DDX58	2.32795e-16	0.0876724
MX1	EPSTI1	1.36987e-26	0.111303
MX1	GBP1	3.4823e-22	0.101715
MX1	IFI44	3.27765e-38	0.133262
MX1	IFI44L	1.90124e-53	0.157117
MX1	IFI6	3.96858e-63	0.170444
MX1	IFIT3	5.52421e-98	0.21136
MX1	IFITM1	2.879e-33	0.12439
MX1	IRF7	3.22752e-17	0.0899022
MX1	ISG15	1.42606e-85	0.19799
MX1	ISG20	4.31861e-45	0.144495
MX1	LGALS9	2.73408e-28	0.114754
MX1	LY6E	1.55426e-23	0.104763
MX2	IFI44L	1.98887e-18	0.093817
MX2	IFI6	5.74957e-25	0.108534
MX2	IFIT3	6.73631e-40	0.136009
MX2	ISG15	3.59311e-43	0.141394
MX2	ISG20	1.67257e-20	0.0989143
MX2	MX1	2.47919e-47	0.148027
MYL12A	ACTB	5.14869e-19	0.0947351
MYL12A	ACTG1	7.5881e-21	0.099979
MYL12A	B2M	2.60045e-23	0.104379
MYL12A	GZMA	2.05775e-23	0.105357
MZT2B	MZT2A	5.88874e-33	0.125776
NASP	MCM4	2.11927e-26	0.111995
NEAT1	ACTB	1.56648e-26	-0.111569
NEAT1	B2M	4.35275e-31	-0.120305
NEAT1	HLA-B	6.84611e-17	-0.0896693
NEAT1	MALAT1	7.70608e-152	0.26116
NEAT1	MIAT	9.09767e-20	0.0975083
NFKBIA	BIRC3	2.04911e-18	0.0945088
NKG7	B2M	5.22933e-31	0.120095
NKG7	CCL5	3.31602e-54	0.158621
NKG7	CST7	4.47014e-23	0.104757
NKG7	GZMB	3.29179e-34	0.126938
NKG7	HLA-B	1.93805e-27	0.113667
NKG7	LAG3	4.89574e-24	0.106951
NKTR	MALAT1	2.94028e-18	0.0929242
NPIPB5	B2M	1.10474e-27	-0.113554
NPIPB5	MALAT1	9.55561e-42	0.139521
NPIPB5	NEAT1	2.85068e-22	0.103537
NR4A2	CCL3	1.0616e-47	0.148686
NR4A2	CCL4	7.51288e-139	0.249705
NR4A2	CCL4L1	2.13173e-45	0.145437
NR4A2	CCL4L2	1.87501e-67	0.176135
NR4A2	IFNG	4.55986e-24	0.106875
NT5C3A	IFI44	8.77621e-16	0.0872113
NT5C3A	IFI6	3.65351e-21	0.100016
NT5C3A	IFIT3	1.11857e-56	0.161656
NT5C3A	ISG15	5.52105e-28	0.11433
NT5C3A	ISG20	1.8356e-16	0.0890712
NT5C3A	MX1	8.32024e-33	0.123488
NT5C3A	MX2	7.92047e-17	0.0899929
NUSAP1	NCAPD2	5.42316e-136	-0.247219
OAS1	EPSTI1	1.7528e-20	0.0982413
OAS1	IFI44	2.72858e-25	0.109206
OAS1	IFI44L	1.37012e-53	0.157433
OAS1	IFI6	4.63526e-43	0.141498
OAS1	IFIT3	1.86942e-68	0.177397
OAS1	IFITM1	5.5393e-23	0.10413
OAS1	IRF7	7.46038e-16	0.0866119
OAS1	ISG15	8.10125e-76	0.186399
OAS1	ISG20	8.21523e-26	0.110384
OAS1	LGALS9	5.5974e-17	0.0896147
OAS1	MX1	4.32901e-76	0.186871
OAS1	NT5C3A	1.02638e-24	0.107912
OAS2	IFIT3	3.82038e-17	0.089813
OAS2	ISG15	2.61667e-28	0.115038
OAS2	MX1	6.59974e-23	0.103352
OAS3	IFI6	4.38913e-19	0.0951151
OAS3	IFIT3	7.51457e-29	0.116029
OAS3	ISG15	1.31263e-28	0.115698
OAS3	MX1	1.39357e-35	0.128587
OAS3	MX2	2.20191e-18	0.0940835
OAS3	OAS1	1.45106e-34	0.127138
OGT	MALAT1	2.48111e-20	0.098204
PCNA	ATAD2	7.60115e-19	0.0939983
PCNA	DHFR	9.21194e-18	0.0912174
PCNA	DNAJC9	1.42457e-23	0.105114
PCNA	DNMT1	9.70858e-18	0.0911186
PCNA	DUT	3.74441e-74	0.184404
PCNA	H2AFZ	7.60115e-19	0.0940269
PCNA	HIST1H4C	4.16118e-25	0.108199
PCNA	HLA-E	1.17247e-19	-0.0960289
PCNA	HNRNPAB	2.48478e-24	0.106796
PCNA	KIAA0101	6.65231e-79	0.190182
PCNA	MCM3	1.0502e-27	0.113921
PCNA	MCM4	3.51889e-60	0.166263
PCNA	MCM5	1.74866e-31	0.121258
PCNA	MCM6	8.28561e-21	0.0988633
PCNA	MCM7	3.90863e-74	0.184265
PCNA	NASP	3.78158e-26	0.110713
PCSK7	MALAT1	2.93838e-17	0.0902666
PFN1	ACTB	2.79479e-82	0.194076
PFN1	ACTG1	1.81441e-34	0.127397
PFN1	B2M	9.32436e-17	0.0886475
PFN1	CFL1	7.7952e-21	0.0998009
PFN1	GZMA	7.28554e-16	0.0872156
PFN1	MALAT1	1.47928e-16	-0.0882714
PFN1P1	PFN1	1.46586e-270	0.343241
PKM	ENO1	1.37375e-20	0.100077
PKM	GAPDH	8.15299e-37	0.131486
PLSCR1	IFIT3	7.67904e-18	0.0916525
PLSCR1	MX1	1.53464e-20	0.0979464
PLSCR1	MX2	2.20851e-16	0.0887507
PLSCR1	OAS1	3.84791e-19	0.0949739
PPM1K	IFIT3	1.09232e-17	0.0912216
PRF1	GNLY	8.58512e-30	0.118826
PRF1	GZMB	1.20161e-52	0.156403
PRF1	LAG3	1.89709e-37	0.133077
PRF1	NKG7	7.14828e-32	0.122943
PTMA	PCNA	2.70718e-22	0.102264
PTMAP2	PTMA	1.05146e-260	0.337157
PTMAP4	PTMA	8.19041e-210	0.304247
PTMAP4	PTMAP2	7.98268e-141	0.251512
PTMAP5	PTMA	0	0.463815
PTMAP5	PTMAP2	1.19704e-272	0.344298
PTMAP5	PTMAP4	1.97421e-136	0.247711
RANBP1	PCNA	2.59599e-18	0.0926591
RILPL2	CCL4	6.48022e-23	0.103824
RILPL2	CCL4L1	2.47596e-16	0.088871
RILPL2	CCL4L2	5.52283e-25	0.108797
RNU1-125P	IL32	1.41226e-46	0.148163
RP11-1275H24.1	ACTB	4.91753e-46	0.146147
RP11-175B9.3	AP000936.1	2.88999e-18	0.0943833
RP11-267J23.4	PTMA	3.31957e-93	0.206001
RP11-267J23.4	PTMAP2	3.84546e-51	0.153907
RP11-267J23.4	PTMAP4	2.98057e-43	0.141928
RP11-267J23.4	PTMAP5	1.52695e-93	0.206362
RP11-529H20.3	PTMA	3.11952e-72	0.181956
RP11-529H20.3	PTMAP2	2.87333e-55	0.159938
RP11-529H20.3	PTMAP4	2.80194e-59	0.165454
RP11-529H20.3	PTMAP5	5.06326e-62	0.168989
RP11-529H20.3	RP11-267J23.4	1.33517e-16	0.0900645
RP11-543P15.1	AP000936.1	3.27556e-285	0.351612
RP11-543P15.1	B2M	3.1086e-19	0.094976
RP11-543P15.1	RP11-175B9.3	4.32064e-17	0.0912862
RP11-673C5.1	HMGB1	9.23201e-117	0.229992
RP11-673C5.1	HMGB1P5	8.17428e-230	0.31775
RP11-761N21.2	AP000936.1	1.89325e-21	0.102003
RP11-761N21.2	RP11-543P15.1	5.25311e-33	0.125007
ACTG1	ACTB	1.80062e-91	0.204462
ARHGDIB	ACTB	5.86853e-22	0.10158
B2M	ACTB	4.06319e-32	0.122356
B2M	ACTG1	7.04616e-18	0.0916425
BIRC3	BHLHE40	6.18486e-19	0.0959741
CCL4	BIRC3	1.58283e-18	0.093182
CCL4	CCL3	4.12688e-275	0.345644
CCL4L1	CCL3	3.04284e-78	0.18941
CCL4L1	CCL4	6.80239e-290	0.354289
CCL4L2	CCL3	1.50218e-105	0.2189
CCL4L2	CCL4	0	0.399281
CCL4L2	CCL4L1	0	0.550888
CD3D	B2M	9.23761e-16	0.0859462
CD74	B2M	4.28262e-36	0.129723
CD8A	B2M	1.65761e-26	0.111135
CD8A	CCL5	8.0948e-18	0.0918349
CFL1	ACTB	1.68223e-44	0.143664
CFL1	ACTG1	2.27992e-25	0.109894
COTL1	ACTB	1.75876e-24	0.107254
COX8A	AP000721.4	0	0.507564
CRTAM	BIRC3	5.02037e-34	0.126834
CRTAM	CCL4	3.75206e-21	0.0995908
CSF1	CCL5	8.81298e-19	0.0943155
CST7	B2M	5.3179e-17	0.0893104
CTLA4	CCL4	6.58936e-23	0.103738
CXCL13	CCL5	1.89596e-23	-0.105433
CXCR6	CCL5	7.5289e-23	0.10403
DUSP2	CCL3	4.38814e-28	0.115056
DUSP2	CCL4	6.76204e-41	0.137904
DUSP2	CCL4L2	4.97949e-19	0.0950674
DUT	DNAJC9	3.33463e-17	0.0903786
EEF1A1P5	B2M	8.43529e-32	0.1217
EEF1A1P5	EEF1A1	6.28444e-107	0.220749
RPS27	AP000936.1	1.88257e-115	0.228746
RPS27	RP11-543P15.1	2.21475721824e-313	0.367502
RRM1	PCNA	2.95074e-16	0.0873201
RRM2	ATAD2	4.61366e-18	0.0919587
RRM2	CRIP1	7.76592e-18	0.0912792
RRM2	DHFR	7.48381e-16	0.0861476
RRM2	DNAJC9	4.01971e-22	0.101668
RRM2	DUT	3.13631e-75	0.185406
RRM2	EZH2	8.26541e-18	0.0911743
RRM2	H2AFV	5.73189e-23	0.103632
RRM2	H2AFZ	5.00253e-60	0.165988
RRM2	HIST1H1B	2.64002e-59	0.16495
RRM2	HIST1H1C	1.96545e-30	0.11907
RRM2	HIST1H1D	3.62896e-19	0.0947676
EVI2A	CCL4	1.636e-19	0.0956375
RRM2	HIST1H1E	1.26234e-18	0.0933754
EVI2A	CCL4L2	4.09314e-22	0.102419
RRM2	HIST1H4C	4.89649e-117	0.229875
FAM3C	CCL4	2.71408e-24	0.106936
RRM2	HMGB1	1.21849e-28	0.115557
FASLG	CCL4	1.85366e-23	0.105076
RRM2	HMGB1P5	2.07725e-27	0.113007
RRM2	HMGB2	7.04316e-57	0.161569
FBXL18	ACTB	8.56018e-70	0.17907
RRM2	KIAA0101	3.69819e-125	0.237645
RRM2	MCM5	5.97417e-18	0.0915999
RRM2	MCM7	6.75375e-40	0.135876
RRM2	MKI67	1.85213e-27	0.113163
RRM2	PCNA	3.11438e-69	0.177995
GAPDH	ENO1	8.84728e-23	0.104115
RRM2	RANBP1	6.80254e-21	0.0988493
GAPDHP1	GAPDH	3.329e-86	0.198694
RRM2	RRM1	5.75891e-19	0.0942415
GAPDHP40	GAPDH	8.02233e-117	0.230335
RSAD2	GBP1	1.02709e-19	0.0962717
GAPDHP65	GAPDH	2.18101e-37	0.132676
RSAD2	IFI44	4.31499e-22	0.101815
RSAD2	IFI44L	4.95011e-34	0.126189
RSAD2	IFI6	3.14194e-33	0.124641
GZMA	ACTB	2.12308e-41	0.138629
RSAD2	IFIT3	2.85103e-103	0.217088
GZMA	B2M	4.92933e-20	0.096911
RSAD2	IFITM1	1.31455e-25	0.109531
GZMA	CCL5	1.36089e-44	0.144187
RSAD2	ISG15	3.496e-70	0.179433
GZMB	GNLY	4.84012e-83	0.195483
RSAD2	ISG20	3.1084e-38	0.133732
GZMH	CCL5	7.58135e-19	0.0945491
RSAD2	LAP3	1.65941e-16	0.088299
GZMH	GZMB	2.98028e-68	0.177521
RSAD2	MX1	9.39622e-70	0.17902
GZMK	B2M	1.12354e-20	0.0984494
RSAD2	MX2	9.53014e-33	0.123765
GZMK	CCL5	1.04157e-18	0.0940693
RSAD2	NT5C3A	9.77544e-26	0.109868
GZMK	CD74	4.2087e-21	0.100275
RSAD2	OAS1	1.42236e-57	0.163132
GZMK	CXCL13	1.04353e-18	-0.0954373
RSAD2	OAS3	4.67108e-29	0.116651
GZMK	GZMA	1.26063e-32	0.123916
RSAD2	PLSCR1	1.11245e-24	0.107532
H2AFZ	DUT	1.4692e-17	0.0914186
SAMD9	IFIT3	2.37883e-28	0.114987
H2AFZ	H2AFV	6.91017e-16	0.0872751
SAMD9	ISG15	5.50546e-23	0.103843
HIST1H1B	H2AFX	4.65529e-34	0.125818
SAMD9	MX1	1.05811e-23	0.105171
HIST1H1B	H2AFZ	3.25836e-17	0.0903336
SAMD9	OAS1	1.02166e-22	0.103469
HIST1H1C	HIST1H1B	2.19517e-81	0.192797
SAMD9	RSAD2	1.90165e-30	0.119399
HIST1H1D	H2AFX	9.71554e-19	0.0944649
SAMD9L	IFI44L	5.78413e-20	0.097556
HIST1H1D	HIST1H1B	5.91192e-103	0.216463
SAMD9L	IFIT3	9.99457e-33	0.123406
HIST1H1D	HIST1H1C	3.93134e-39	0.135398
SAMD9L	ISG15	2.39161e-20	0.0977471
HIST1H1E	HIST1H1B	4.29043e-102	0.21541
SAMD9L	MX1	1.16113e-35	0.128798
HIST1H1E	HIST1H1C	9.38401e-45	0.144439
SAMD9L	OAS1	5.45576e-22	0.101789
HIST1H1E	HIST1H1D	7.73104e-46	0.146308
SAMD9L	RSAD2	3.8688e-19	0.0948532
HIST1H4C	DUT	2.02325e-19	0.0954191
HIST1H4C	H2AFV	5.78013e-22	0.101317
HIST1H4C	H2AFX	2.0979e-40	0.136604
HIST1H4C	H2AFZ	2.00299e-43	0.141547
HIST1H4C	HIST1H1B	5.42426e-145	0.255207
HIST1H4C	HIST1H1C	2.10877e-51	0.15399
SH3BGRL3	ACTB	6.01449e-16	0.0869136
HIST1H4C	HIST1H1D	1.56967e-73	0.183439
SH3BGRL3	ACTG1	2.40396e-16	0.0887734
HIST1H4C	HIST1H1E	8.45561e-51	0.153034
SLA	CCL4	6.78721e-27	0.112385
HIST2H2AC	HIST1H1B	2.6858e-43	0.141522
SLBP	PCNA	1.17247e-19	0.0960625
HIST2H2AC	HIST1H1C	2.59575e-18	0.0936484
SLBP	RRM2	5.15271e-18	0.0917987
HIST2H2AC	HIST1H1D	6.0552e-19	0.095284
HIST2H2AC	HIST1H1E	8.46295e-16	0.0873706
SMC2	NCAPD2	2.16598e-46	-0.146963
HIST2H2AC	HIST1H4C	5.35136e-28	0.114127
SMC2	NUSAP1	5.88505e-160	-0.267354
HLA-A	B2M	1.27826e-72	0.182547
SMC4	NCAPD2	4.96902e-28	-0.115427
HLA-A	CD74	1.44712e-22	0.10365
SMC4	NUSAP1	1.68461e-205	-0.301387
HLA-B	B2M	2.959e-259	0.336277
SMC4	SMC2	7.8798e-76	-0.186562
HLA-B	CD74	2.17403e-29	0.117719
HLA-B	CD8A	1.13384e-23	0.105704
HLA-B	CST7	9.65117e-21	0.0989782
HLA-B	EEF1A1P5	2.75316e-21	0.100293
HLA-B	HLA-A	3.43657e-118	0.231176
HLA-C	B2M	8.67108e-131	0.242888
HLA-C	CD74	5.65126e-18	0.0925241
HLA-C	HLA-A	8.06428e-70	0.179258
HLA-C	HLA-B	0	0.521477
HLA-DPA1	B2M	2.62737e-16	0.0874096
HLA-DPA1	CD74	5.37842e-44	0.14345
HLA-DPB1	CD74	2.34347e-34	0.127028
HLA-DQA1	CD74	5.05489e-21	0.0999797
HLA-DQA2	HLA-DQA1	8.41447e-125	0.237754
HLA-DRA	CD74	3.64727e-80	0.192197
HLA-DRA	HLA-DPA1	1.05312e-38	0.134893
HLA-DRA	HLA-DPB1	1.23257e-23	0.106475
HLA-DRA	HLA-DQA1	9.42034e-23	0.104373
HLA-DRB1	CD74	1.31158e-48	0.150501
HLA-DRB1	HLA-DPA1	7.83312e-23	0.104546
HLA-DRB1	HLA-DPB1	7.27609e-17	0.0902137
SRGN	B2M	3.92233e-32	0.122461
HLA-DRB1	HLA-DQA1	2.56781e-16	0.0887005
SRGN	CCL4	2.99689e-36	0.129903
HLA-DRB1	HLA-DQB1	1.54402e-17	0.0920281
SRGN	CCL4L1	2.82157e-16	0.0885961
HLA-DRB1	HLA-DRA	7.29974e-43	0.141464
SRGN	CCL4L2	2.28534e-20	0.0982862
HLA-DRB5	HLA-DRB1	8.59686e-60	0.16655
SRGN	HLA-B	5.59996e-24	0.106455
HLA-DRB6	HLA-DRB1	1.4544e-255	0.334209
SRGN	HLA-C	6.74985e-16	0.0877562
HLA-F	HLA-B	3.37422e-16	0.0878286
SRGN	IFNG	1.5619e-16	0.0895251
HLA-H	HLA-A	2.32737e-39	0.135615
STAT1	GBP1	4.28653e-32	0.12422
HLA-J	HLA-A	1.33095e-56	0.161795
STAT1	GBP5	5.61096e-29	0.117845
HMGB1	HIST1H4C	4.75105e-31	0.120117
STAT1	IFIT3	7.26075e-23	0.103462
HMGB1P5	HIST1H4C	4.75333e-30	0.118168
STAT1	IFITM1	1.71002e-21	0.100936
HMGB1P5	HMGB1	0	0.532305
STAT1	ISG15	4.16908e-17	0.0896688
HMGB2	CENPF	2.3838e-52	0.155446
STAT1	MX1	4.75897e-29	0.116294
HMGB2	CKS2	2.11165e-26	0.111305
STAT1	OAS1	1.04399e-16	0.0888694
HMGB2	H2AFV	8.5228e-22	0.101435
STAT1	RSAD2	7.21241e-20	0.0966898
HMGB2	H2AFX	3.10278e-16	0.0878502
STMN1	COX8A	1.22576e-27	0.113315
HMGB2	H2AFZ	3.61061e-36	0.129763
STMN1	CRIP1	3.19437e-28	0.114621
HMGB2	HIST1H1B	7.415e-44	0.14248
STMN1	DHFR	8.95998e-16	0.0857992
HMGB2	HIST1H4C	2.00733e-62	0.169327
STMN1	DNAJC9	3.31907e-20	0.0970459
HMGB2	HMGB1	1.08281e-20	0.0987903
STMN1	DUT	6.68305e-69	0.177458
HMGB2	HMGB1P5	3.45481e-19	0.0952144
STMN1	H2AFV	7.06803e-28	0.113838
STMN1	H2AFX	1.02773e-23	0.105019
HMGN2	HMGB2	6.0071e-16	0.0870406
STMN1	H2AFZ	3.63964e-68	0.17648
STMN1	HIST1H1B	1.54374e-69	0.178312
HNRNPAB	DUT	1.02208e-19	0.0967778
STMN1	HIST1H1C	9.15972e-18	0.091027
HSP90AB1	CCL5	2.08692e-16	-0.0882248
STMN1	HIST1H1D	1.25816e-26	0.111235
HSP90AB3P	HSP90AB1	0	0.524731
STMN1	HIST1H4C	4.55029e-128	0.240088
STMN1	HMGB1	1.02843e-35	0.128634
STMN1	HMGB1P5	2.86586e-42	0.139695
STMN1	HMGB2	1.77225e-110	0.22348
STMN1	HMGN2	1.65764e-26	0.110948
STMN1	KIAA0101	4.16206e-98	0.210921
ICOS	CCL4	5.4441e-21	0.0991696
STMN1	MCM4	7.56602e-19	0.0937509
ICOS	CCL4L1	2.46088e-17	0.0915294
STMN1	MCM7	5.09912e-28	0.114168
IFI44	EPSTI1	1.49678e-19	0.0967138
STMN1	MKI67	2.25014e-66	0.174155
IFI44L	IFI44	1.05227e-51	0.155046
STMN1	MT2A	9.60194e-17	0.0883847
IFI6	EPSTI1	4.20111e-17	0.0902025
STMN1	PCNA	4.24674e-95	0.207697
IFI6	IFI44	1.72137e-21	0.100837
STMN1	PFN1	2.0708e-20	0.0975616
IFI6	IFI44L	1.26821e-37	0.132451
STMN1	PPIA	4.9125e-19	0.0942401
STMN1	PTMA	1.09627e-28	0.115588
IFIT3	EIF2AK2	1.27734e-16	0.0884345
STMN1	RAN	3.35085e-21	0.0994185
IFIT3	GBP1	7.87576e-25	0.107726
STMN1	RRM2	5.82273e-172	0.276901
IFIT3	IFI44	7.06304e-42	0.13932
STMN1	SIVA1	2.00472e-18	0.0926874
IFIT3	IFI44L	1.61392e-49	0.151307
STMN1	SLC25A5	1.91423e-17	0.0901928
IFIT3	IFI6	2.14855e-58	0.164122
IFITM1	B2M	7.71752e-18	0.0914972
IFITM1	EPSTI1	3.92783e-17	0.0902006
IFITM1	IFI44	1.30103e-18	0.0940701
TACC3	RRM2	3.66267e-24	0.106259
IFITM1	IFI44L	8.41759e-29	0.116343
TACC3	STMN1	1.04403e-16	0.0882574
IFITM1	IFI6	1.25034e-38	0.134264
TAGAP	CCL4	8.17271e-16	0.0861673
IFITM1	IFIT3	4.84781e-21	0.0993378
IFITM2	B2M	2.61797e-16	0.0874545
IFITM2	IFITM1	1.72818e-34	0.127434
TIGIT	CCL4	2.60034e-40	0.136851
IFITM3	IFITM1	1.33763e-65	0.174545
TIGIT	CCL4L2	1.2364e-17	0.0916037
IFITM3	IFITM2	8.0463e-40	0.137034
TIGIT	SRGN	4.52148e-26	0.111779
IFNG	CCL3	6.92853e-51	0.153534
IFNG	CCL4	5.19314e-69	0.177874
IFNG	CCL4L1	7.84498e-36	0.129621
TMEM106C	PCNA	5.47394e-18	0.0918196
IFNG	CCL4L2	4.05213e-50	0.152409
TMEM106C	RRM2	1.90326e-22	0.102437
TMEM106C	STMN1	1.60293e-24	0.106783
TMSB4X	ACTB	3.17758e-98	0.211426
TMSB4X	ACTG1	7.80026e-40	0.136159
TMSB4X	ARHGDIB	1.05718e-21	0.101311
TMSB4X	B2M	1.14386e-78	0.189761
TMSB4X	CCL5	4.05428e-19	0.095197
TMSB4X	CD52	9.10488e-18	0.0916441
TMSB4X	CD74	4.42001e-20	0.0975372
TMSB4X	CFL1	4.42439e-28	0.114935
TMSB4X	COTL1	5.00506e-17	0.0896218
TMSB4X	GZMA	3.4423e-59	0.165202
TMSB4X	GZMK	1.51585e-18	0.0936767
TMSB4X	HLA-B	4.31361e-23	0.104366
TMSB4X	MALAT1	3.10657e-17	-0.0901427
TMSB4X	MT2A	9.10488e-18	0.0917005
TMSB4X	MYL12A	1.33673e-25	0.109845
TMSB4X	PFN1	4.50946e-41	0.1383
TMSB4X	TMSB10	2.03489e-16	0.0880176
TMSB4XP4	TMSB4X	8.55395e-133	0.24467
TMSB4XP8	ACTB	1.96641e-52	0.155777
TMSB4XP8	ACTG1	1.00716e-26	0.112352
TMSB4XP8	B2M	5.42061e-37	0.131373
TMSB4XP8	GZMA	5.81959e-33	0.124526
TMSB4XP8	MYL12A	6.60685e-18	0.0927883
TMSB4XP8	PFN1	1.00716e-26	0.112393
TMSB4XP8	TMSB4X	0	0.541898
IL32	CCL5	2.50461e-16	0.0879578
IRF4	CCL4	3.01809e-19	0.0949584
TMSB4XP8	TMSB4XP4	1.24298e-86	0.199169
ISG15	EPSTI1	2.18414e-21	0.100179
TNFRSF1B	TIGIT	8.60983e-17	0.0907832
ISG15	GBP1	1.23263e-18	0.0935919
TNFRSF9	CCL4	1.90276e-18	0.0929429
ISG15	IFI16	6.83339e-19	0.0942624
TNFRSF9	CRTAM	1.30949e-21	0.102081
ISG15	IFI44	6.82507e-39	0.134333
TNFRSF9	PKM	1.25699e-17	0.0922473
ISG15	IFI44L	2.22419e-48	0.149707
TNFRSF9	TNFRSF1B	8.08277e-18	0.0928793
TNFSF10	IFIT3	2.89566e-39	0.134887
ISG15	IFI6	2.57827e-78	0.189494
TNFSF10	MX1	3.9461e-24	0.106138
ISG15	IFIT3	8.67181e-91	0.203533
TNFSF10	OAS1	1.90741e-21	0.100502
ISG15	IFITM1	1.36851e-46	0.146808
TNFSF10	RSAD2	6.00517e-28	0.114401
ISG15	IRF7	9.48807e-18	0.0913231
ISG20	IFI44L	7.97413e-16	0.0871139
TNS3	CCL4	2.61303e-21	0.100003
TOP2A	HIST1H1B	5.03266e-18	0.0924103
ISG20	IFI6	4.13324e-50	0.152539
TOP2A	MKI67	8.3354e-18	0.0919462
ISG20	IFIT3	2.4816e-49	0.150943
TOP2A	NCAPD2	2.71029e-122	-0.234893
ISG20	IFITM1	8.68099e-27	0.112482
TOP2A	NUSAP1	8.06187e-307	-0.36392
ISG20	ISG15	2.17176e-47	0.148114
TOP2A	SMC2	3.7147e-141	-0.251797
KIAA0101	DUT	2.64355e-63	0.170571
TOP2A	SMC4	1.62828e-236	-0.322083
TPI1	ENO1	9.5711e-27	0.114083
KIAA0101	H2AFZ	3.42556e-31	0.120713
TPI1	GAPDH	1.73287e-23	0.105785
KIAA0101	HIST1H4C	1.19747e-45	0.145145
TPI1	MIF	3.95346e-16	0.0891194
KIAA0101	HMGB1	3.79516e-19	0.0953476
TPI1	PCNA	1.95741e-20	0.0979482
KIAA0101	HMGB2	1.62785e-34	0.126774
TPM4	ACTB	7.26781e-17	0.0893909
KPNA2	CKS2	2.73774e-17	0.0920141
LAG3	CCL4	2.42744e-16	0.0875816
TRAC	B2M	2.2856e-33	0.124798
LAG3	GZMB	2.03651e-24	0.10792
TRAC	CD8A	1.09459e-27	0.114999
LAG3	HLA-C	7.74522e-17	0.090291
LGALS9	IFIT3	7.13825e-20	0.0965872
TRAC	HLA-B	7.85011e-30	0.118716
LGALS9	ISG15	1.44698e-18	0.0933723
TRAC	HLA-C	1.00362e-23	0.106664
LY6E	IFI6	3.466e-24	0.106799
TRBC2	B2M	2.93038e-29	0.116702
LY6E	ISG15	8.39452e-23	0.103382
TUBA1B	ACTB	1.1237e-24	0.10703
MALAT1	ACTB	1.70162e-28	-0.115559
TUBA1B	ANP32B	3.92466e-19	0.0942338
MALAT1	ACTG1	1.5656e-17	-0.0910615
TUBA1B	CCL5	2.4885e-35	-0.127858
MALAT1	ARGLU1	7.75768e-16	0.0863142
TUBA1B	CENPF	4.7094e-16	0.0861883
MALAT1	B2M	1.30182e-56	-0.161674
TUBA1B	CKS2	6.55174e-26	0.109769
MALAT1	DDX17	8.70524e-19	0.0944054
TUBA1B	COX8A	1.62945e-18	0.0927078
MALAT1	EEF1A1P5	8.38387e-17	-0.0889497
TUBA1B	CRIP1	1.11687e-19	0.0956632
MALAT1	GAPDH	7.80136e-19	-0.0946025
TUBA1B	DNAJC9	1.68487e-16	0.0874268
MALAT1	HLA-A	2.94028e-18	-0.093038
TUBA1B	DUT	1.43988e-47	0.147977
MALAT1	HLA-B	1.14119e-46	-0.147388
TUBA1B	GAPDH	2.91572e-16	0.0867575
MALAT1	HLA-C	1.8312e-21	-0.10087
TUBA1B	H2AFV	2.4133e-47	0.147587
MALAT1	LUC7L3	5.44772e-27	0.112771
MCM3	DUT	1.46826e-20	0.098822
TUBA1B	H2AFX	1.67278e-36	0.129958
MCM4	DUT	5.86086e-38	0.132922
TUBA1B	H2AFZ	3.11122e-55	0.159332
MCM4	KIAA0101	1.16314e-16	0.0890871
TUBA1B	HIST1H1B	2.24389e-86	0.198353
MCM4	MCM3	2.06858e-21	0.100968
TUBA1B	HIST1H1C	9.03698e-20	0.0959151
MCM5	DUT	3.16948e-17	0.0905087
TUBA1B	HIST1H1D	1.75019e-27	0.113007
MCM5	KIAA0101	1.10261e-18	0.0941592
TUBA1B	HIST1H1E	1.7027e-21	0.0999337
MCM5	MCM3	2.66933e-17	0.0914421
TUBA1B	HIST1H4C	2.7032e-161	0.268422
MCM5	MCM4	3.92507e-32	0.123192
TUBA1B	HMGB1	1.21984e-32	0.12297
MCM6	MCM4	5.44553e-22	0.102386
TUBA1B	HMGB1P5	4.03907e-29	0.116279
MCM7	DUT	8.34519e-40	0.136111
TUBA1B	HMGB2	6.88477e-106	0.219017
MCM7	KIAA0101	1.01324e-28	0.115918
TUBA1B	HMGN2	4.5149e-17	0.0890296
MCM7	MCM3	3.73822e-19	0.0954527
TUBA1B	KIAA0101	4.51185e-67	0.17527
MCM7	MCM4	3.68768e-51	0.154257
TUBA1B	KPNA2	1.52697e-19	0.0953078
MCM7	MCM5	4.20574e-22	0.102393
TUBA1B	LDHA	2.39532e-18	0.0922688
MCM7	MCM6	7.34328e-25	0.108419
TUBA1B	MCM7	1.80403e-22	0.102225
MIAT	B2M	4.34775e-17	-0.0895763
TUBA1B	MKI67	4.12607e-52	0.154818
MIAT	MALAT1	5.63893e-43	0.141643
MIF	ENO1	2.8435e-17	0.0919736
TUBA1B	MZT2B	5.45929e-17	0.0887912
MIF	GAPDH	6.59116e-16	0.087651
TUBA1B	PCNA	1.53066e-63	0.170651
TUBA1B	PFN1	3.19333e-22	0.1016
TUBA1B	PPIA	3.18869e-19	0.094481
MKI67	CENPF	7.03763e-100	0.213631
TUBA1B	PTMA	2.76484e-22	0.101776
MKI67	HIST1H1B	2.45946e-42	0.139918
TUBA1B	RAN	8.17124e-17	0.0882886
MKI67	HIST1H1C	1.63526e-23	0.105274
TUBA1B	RPA3	8.43504e-16	0.0854732
MKI67	HIST1H1D	6.06883e-19	0.0947799
TUBA1B	RRM1	6.32054e-16	0.085828
MKI67	HIST1H1E	1.59069e-33	0.125175
TUBA1B	RRM2	5.23089e-149	0.25832
MKI67	HIST1H4C	8.86079e-50	0.151463
TUBA1B	SLC25A5	3.07596e-25	0.10825
MKI67	HMGB1	2.16431e-16	0.0882518
TUBA1B	STMN1	3.49511e-198	0.296249
MKI67	HMGB1P5	6.14655e-21	0.0995039
TUBA1B	TACC3	2.24613e-19	0.0948764
MKI67	HMGB2	4.81663e-81	0.19266
TUBA1B	TMEM106C	1.33101e-25	0.109048
MKI67	HMGN2	4.74488e-25	0.108612
TUBA1B	TMPO	2.31667e-16	0.0870426

## Sheet: SFig12-nodes
name	cpm	lcpm	GO:0051707	GO:0051704	GO:0009615	GO:0043207	GO:0051607	GO:0009605	GO:0009607	GO:0098542	GO:0048525	GO:0045071	GO:0045069	GO:0000784	GO:0002252	GO:0030261	GO:0043901	GO:0006952	GO:0042613	GO:0000781	GO:0044454	GO:1903900	GO:0050792	GO:0071103	GO:0098687	GO:0043903	GO:0042555	GO:1901362	GO:0019438	GO:0044271	GO:0018130	GO:0005694	GO:0044427	GO:0050896	GO:0042611	kegg:hsa04810	kegg:hsa04110	kegg:hsa03030	kegg:hsa04060	kegg:hsa04612	kegg:hsa04062	kegg:hsa05152	kegg:hsa04061	dlpv	dlqv	dlfc
AAK1	52.7042	3.9647	False	False	False	False	False	False	False	False	False	False	False	False	False	False	False	False	False	False	False	False	False	False	False	False	False	False	False	False	False	False	False	False	False	False	False	False	False	False	False	False	False	3.54986	2.63575	-0.476118
AATF	65.329	4.17944	False	False	False	False	False	False	False	False	False	False	False	False	False	False	False	False	False	False	False	False	False	False	False	False	False	False	False	False	False	False	False	False	False	False	False	False	False	False	False	False	False	1.97163	1.37498	0.302027
AB019441.29	186.174	5.22668	False	False	False	False	False	False	False	False	False	False	False	False	False	False	False	False	False	False	False	False	False	False	False	False	False	False	False	False	False	False	False	False	False	False	False	False	False	False	False	False	False	64.6589	61.5377	-0.976844
ABCE1	48.0182	3.87158	False	False	False	False	False	False	False	False	False	False	False	False	False	False	False	False	False	False	False	False	False	False	False	False	False	False	False	False	False	False	False	False	False	False	False	False	False	False	False	False	False	0.397638	0.246561	0.0897784
ABCF1	113.954	4.73579	False	False	False	False	False	False	False	False	False	False	False	False	False	False	False	False	False	False	False	False	False	False	False	False	False	False	False	False	False	False	False	False	False	False	False	False	False	False	False	False	False	1.44366	0.980498	0.214855
ABHD14B	65.2738	4.17859	False	False	False	False	False	False	False	False	False	False	False	False	False	False	False	False	False	False	False	False	False	False	False	False	False	False	False	False	False	False	False	False	False	False	False	False	False	False	False	False	False	2.74592	1.98633	-0.365738
ABHD17A	109.653	4.69732	False	False	False	False	False	False	False	False	False	False	False	False	False	False	False	False	False	False	False	False	False	False	False	False	False	False	False	False	False	False	False	False	False	False	False	False	False	False	False	False	False	9.26598	7.69793	0.66908
ABHD2	49.3413	3.89876	False	False	False	False	False	False	False	False	False	False	False	False	False	False	False	False	False	False	False	False	False	False	False	False	False	False	False	False	False	False	False	True	False	False	False	False	False	False	False	False	False	0.294088	0.180734	0.0648921
ABI1	69.0778	4.23523	False	False	False	False	False	False	False	False	False	False	False	False	False	False	False	False	False	False	False	False	False	False	False	False	False	False	False	False	False	False	False	False	False	False	False	False	False	False	False	False	False	0.386148	0.239665	0.0798506
ABI3	101.604	4.62109	False	False	False	False	False	False	False	False	False	False	False	False	False	False	False	False	False	False	False	False	False	False	False	False	False	False	False	False	False	False	False	False	False	False	False	False	False	False	False	False	False	29.0727	26.661	1.39942
ABLIM1	60.9737	4.11044	False	False	False	False	False	False	False	False	False	False	False	False	False	False	False	False	False	False	False	False	False	False	False	False	False	False	False	False	False	False	False	False	False	False	False	False	False	False	False	False	False	29.8774	27.435	-1.60855
ABRACL	145.488	4.98009	False	False	False	False	False	False	False	False	False	False	False	False	False	False	False	False	False	False	False	False	False	False	False	False	False	False	False	False	False	False	False	False	False	False	False	False	False	False	False	False	False	4.79178	3.67786	-0.425548
AC002994.1	69.7945	4.24555	False	False	False	False	False	False	False	False	False	False	False	False	False	False	False	False	False	False	False	False	False	False	False	False	False	False	False	False	False	False	False	False	False	False	False	False	False	False	False	False	False	7.15351	5.77653	-0.552323
AC004057.1	108.33	4.68518	False	False	False	False	False	False	False	False	False	False	False	False	False	False	False	False	False	False	False	False	False	False	False	False	False	False	False	False	False	False	False	False	False	False	False	False	False	False	False	False	False	4.15831	3.14385	-0.396386
AC004453.8	414.742	6.02766	False	False	False	False	False	False	False	False	False	False	False	False	False	False	False	False	False	False	False	False	False	False	False	False	False	False	False	False	False	False	False	False	False	False	False	False	False	False	False	False	False	171.196	167.161	-0.900877
AC005795.1	39.4179	3.67422	False	False	False	False	False	False	False	False	False	False	False	False	False	False	False	False	False	False	False	False	False	False	False	False	False	False	False	False	False	False	False	False	False	False	False	False	False	False	False	False	False	0.0888632	0.055434	-0.0216882
AC005884.1	77.1819	4.34616	False	False	False	False	False	False	False	False	False	False	False	False	False	False	False	False	False	False	False	False	False	False	False	False	False	False	False	False	False	False	False	False	False	False	False	False	False	False	False	False	False	8.96578	7.4204	-0.647999
AC007387.2	62.793	4.13984	False	False	False	False	False	False	False	False	False	False	False	False	False	False	False	False	False	False	False	False	False	False	False	False	False	False	False	False	False	False	False	False	False	False	False	False	False	False	False	False	False	41.3219	38.5806	-1.44734
AC007969.5	400.188	5.99193	False	False	False	False	False	False	False	False	False	False	False	False	False	False	False	False	False	False	False	False	False	False	False	False	False	False	False	False	False	False	False	False	False	False	False	False	False	False	False	False	False	29.9036	27.4589	-0.459812
AC008865.1	58.7134	4.07267	False	False	False	False	False	False	False	False	False	False	False	False	False	False	False	False	False	False	False	False	False	False	False	False	False	False	False	False	False	False	False	False	False	False	False	False	False	False	False	False	False	0.0508696	0.0311211	0.0132921
AC009245.3	108	4.68213	False	False	False	False	False	False	False	False	False	False	False	False	False	False	False	False	False	False	False	False	False	False	False	False	False	False	False	False	False	False	False	False	False	False	False	False	False	False	False	False	False	10.0506	8.42926	-0.574768
AC009362.2	36.6614	3.60172	False	False	False	False	False	False	False	False	False	False	False	False	False	False	False	False	False	False	False	False	False	False	False	False	False	False	False	False	False	False	False	False	False	False	False	False	False	False	False	False	False	9.41164	7.83856	-0.782607
AC011737.2	120.735	4.79359	False	False	False	False	False	False	False	False	False	False	False	False	False	False	False	False	False	False	False	False	False	False	False	False	False	False	False	False	False	False	False	False	False	False	False	False	False	False	False	False	False	4.60888	3.52554	-0.377562
AC011933.1	72.4958	4.28353	False	False	False	False	False	False	False	False	False	False	False	False	False	False	False	False	False	False	False	False	False	False	False	False	False	False	False	False	False	False	False	False	False	False	False	False	False	False	False	False	False	1.66338	1.13781	-0.189935
AC012379.1	122.444	4.80765	False	False	False	False	False	False	False	False	False	False	False	False	False	False	False	False	False	False	False	False	False	False	False	False	False	False	False	False	False	False	False	False	False	False	False	False	False	False	False	False	False	0.7699	0.499898	0.133639
AC013394.2	92.2324	4.52431	False	False	False	False	False	False	False	False	False	False	False	False	False	False	False	False	False	False	False	False	False	False	False	False	False	False	False	False	False	False	False	False	False	False	False	False	False	False	False	False	False	3.06609	2.2446	-0.336712
AC016708.2	50.4439	3.92086	False	False	False	False	False	False	False	False	False	False	False	False	False	False	False	False	False	False	False	False	False	False	False	False	False	False	False	False	False	False	False	False	False	False	False	False	False	False	False	False	False	17.8437	15.776	-1.01819
AC016739.2	883.457	6.78384	False	False	False	False	False	False	False	False	False	False	False	False	False	False	False	False	False	False	False	False	False	False	False	False	False	False	False	False	False	False	False	False	False	False	False	False	False	False	False	False	False	121.041	117.392	-0.525336
AC018738.2	57.5556	4.05275	False	False	False	False	False	False	False	False	False	False	False	False	False	False	False	False	False	False	False	False	False	False	False	False	False	False	False	False	False	False	False	False	False	False	False	False	False	False	False	False	False	24.962	22.6724	-1.13474
AC022431.1	404.543	6.00276	False	False	False	False	False	False	False	False	False	False	False	False	False	False	False	False	False	False	False	False	False	False	False	False	False	False	False	False	False	False	False	False	False	False	False	False	False	False	False	False	False	34.2321	31.665	-0.457082
AC034102.1	56.8941	4.04119	False	False	False	False	False	False	False	False	False	False	False	False	False	False	False	False	False	False	False	False	False	False	False	False	False	False	False	False	False	False	False	False	False	False	False	False	False	False	False	False	False	0.328022	0.200303	-0.0680573
AC069363.1	47.522	3.86119	False	False	False	False	False	False	False	False	False	False	False	False	False	False	False	False	False	False	False	False	False	False	False	False	False	False	False	False	False	False	False	False	False	False	False	False	False	False	False	False	False	37.6005	34.9575	2.14369
AC073610.5	55.2953	4.01269	False	False	False	False	False	False	False	False	False	False	False	False	False	False	False	False	False	False	False	False	False	False	False	False	False	False	False	False	False	False	False	False	False	False	False	False	False	False	False	False	False	7.4134	6.01222	-0.627017
AC079250.1	296.213	5.69108	False	False	False	False	False	False	False	False	False	False	False	False	False	False	False	False	False	False	False	False	False	False	False	False	False	False	False	False	False	False	False	False	False	False	False	False	False	False	False	False	False	48.597	45.676	-0.743609
AC079949.1	44.9309	3.80513	False	False	False	False	False	False	False	False	False	False	False	False	False	False	False	False	False	False	False	False	False	False	False	False	False	False	False	False	False	False	False	False	False	False	False	False	False	False	False	False	False	0.258733	0.160673	-0.0553926
AC091633.2	45.0411	3.80758	False	False	False	False	False	False	False	False	False	False	False	False	False	False	False	False	False	False	False	False	False	False	False	False	False	False	False	False	False	False	False	False	False	False	False	False	False	False	False	False	False	7.3416	5.94716	-0.668151
AC092580.4	265.175	5.58039	False	False	False	False	False	False	False	False	False	False	False	False	False	False	False	False	False	False	False	False	False	False	False	False	False	False	False	False	False	False	False	False	False	False	False	False	False	False	False	False	False	93.2938	89.8399	2.54603
AC104698.1	196.979	5.2831	False	False	False	False	False	False	False	False	False	False	False	False	False	False	False	False	False	False	False	False	False	False	False	False	False	False	False	False	False	False	False	False	False	False	False	False	False	False	False	False	False	5.82462	4.58959	0.473223
AC107983.4	68.3611	4.2248	False	False	False	False	False	False	False	False	False	False	False	False	False	False	False	False	False	False	False	False	False	False	False	False	False	False	False	False	False	False	False	False	False	False	False	False	False	False	False	False	False	24.6526	22.3712	-1.06341
AC174470.1	52.3183	3.95735	False	False	False	False	False	False	False	False	False	False	False	False	False	False	False	False	False	False	False	False	False	False	False	False	False	False	False	False	False	False	False	False	False	False	False	False	False	False	False	False	False	2.11865	1.49138	0.337328
ACAA2	68.2508	4.22319	False	False	False	False	False	False	False	False	False	False	False	False	False	False	False	False	False	False	False	False	False	False	False	False	False	False	False	False	False	False	False	True	False	False	False	False	False	False	False	False	False	0.316031	0.193582	0.0694544
ACADVL	51.4913	3.94141	False	False	False	False	False	False	False	False	False	False	False	False	False	False	False	False	False	False	False	False	False	False	False	False	False	False	False	False	False	False	False	False	False	False	False	False	False	False	False	False	False	0.902129	0.591639	0.153381
ACAP1	117.592	4.76722	False	False	False	False	False	False	False	False	False	False	False	False	False	False	False	False	False	False	False	False	False	False	False	False	False	False	False	False	False	False	False	False	False	False	False	False	False	False	False	False	False	1.13883	0.754769	-0.181644
ACAP2	66.1008	4.19118	False	False	False	False	False	False	False	False	False	False	False	False	False	False	False	False	False	False	False	False	False	False	False	False	False	False	False	False	False	False	False	True	False	False	False	False	False	False	False	False	False	0.320968	0.195895	-0.0660289
ACIN1	89.3105	4.49212	False	False	False	False	False	False	False	False	False	False	False	False	False	True	False	False	False	False	False	False	False	True	False	False	False	False	False	False	False	False	False	False	False	False	False	False	False	False	False	False	False	0.555211	0.348164	0.100672
ACLY	78.0088	4.35682	False	False	False	False	False	False	False	False	False	False	False	False	False	False	False	False	False	False	False	False	False	False	False	False	False	True	True	True	True	False	False	False	False	False	False	False	False	False	False	False	False	1.44982	0.983679	0.227684
ACO2	40.2448	3.69498	False	False	False	False	False	False	False	False	False	False	False	False	False	False	False	False	False	False	False	False	False	False	False	False	False	False	False	False	False	False	False	False	False	False	False	False	False	False	False	False	False	1.11466	0.735472	0.178508
ACP1	87.7668	4.47468	False	False	False	False	False	False	False	False	False	False	False	False	False	False	False	False	False	False	False	False	False	False	False	False	False	False	False	False	False	False	False	False	False	False	False	False	False	False	False	False	False	1.48729	1.00914	0.220923
ACSL4	59.7057	4.08943	False	False	False	False	False	False	False	False	False	False	False	False	False	False	False	False	False	False	False	False	False	False	False	False	False	False	False	False	False	False	False	False	False	False	False	False	False	False	False	False	False	4.07353	3.06991	0.464118
ACSL5	62.5173	4.13544	False	False	False	False	False	False	False	False	False	False	False	False	False	False	False	False	False	False	False	False	False	False	False	False	False	False	False	False	False	False	False	False	False	False	False	False	False	False	False	False	False	1.67985	1.14935	0.274044
ACTB	5433.16	8.60028	False	False	False	False	False	False	False	False	False	False	False	False	False	False	False	False	False	False	True	False	False	False	False	False	False	False	False	False	False	False	True	True	False	True	False	False	False	False	False	False	False	22.1959	19.9642	0.109969
ACTG1	2322.46	7.75038	False	False	False	False	False	False	False	False	False	False	False	False	False	False	False	False	False	False	False	False	False	False	False	False	False	False	False	False	False	False	False	False	False	True	False	False	False	False	False	False	False	0.151301	0.0919495	0.00513304
ACTN4	258.945	5.55662	False	False	False	False	False	False	False	False	False	False	False	False	False	False	False	False	False	False	False	False	False	False	False	False	False	False	False	False	False	False	False	False	False	True	False	False	False	False	False	False	False	42.325	39.5576	1.13219
ACTR1A	64.0058	4.15897	False	False	False	False	False	False	False	False	False	False	False	False	False	False	False	False	False	False	False	False	False	False	False	False	False	False	False	False	False	False	False	False	False	False	False	False	False	False	False	False	False	6.63422	5.30238	0.650264
ACTR2	428.69	6.06073	False	False	False	False	False	False	False	False	False	False	False	False	False	False	False	False	False	False	False	False	False	False	False	False	False	False	False	False	False	False	True	False	False	False	False	False	False	False	False	False	False	4.47515	3.41037	0.190666
ACTR3	364.519	5.89858	False	False	False	False	False	False	False	False	False	False	False	False	False	False	False	False	False	False	False	False	False	False	False	False	False	False	False	False	False	False	True	False	False	False	False	False	False	False	False	False	False	1.93208	1.3467	0.123151
AD000092.3	58.3275	4.06607	False	False	False	False	False	False	False	False	False	False	False	False	False	False	False	False	False	False	False	False	False	False	False	False	False	False	False	False	False	False	False	False	False	False	False	False	False	False	False	False	False	45.4519	42.6089	-1.54927
AD000671.6	103.258	4.63723	False	False	False	False	False	False	False	False	False	False	False	False	False	False	False	False	False	False	False	False	False	False	False	False	False	False	False	False	False	False	False	False	False	False	False	False	False	False	False	False	False	9.61293	8.02469	0.746419
ADAM8	49.0656	3.89316	False	False	False	False	False	False	False	False	False	False	False	False	False	False	False	True	False	False	False	False	False	False	False	False	False	False	False	False	False	False	False	True	False	False	False	False	False	False	False	False	False	4.55271	3.47795	0.480198
ADAR	219.472	5.39123	True	True	True	True	False	True	True	False	False	False	True	False	False	False	False	False	False	False	False	True	True	False	False	True	False	False	False	False	False	False	False	True	False	False	False	False	False	False	False	False	False	5.29211	4.12417	0.338731
ADCY7	54.4684	3.99762	False	False	False	False	False	False	False	False	False	False	False	False	False	False	False	False	False	False	False	False	False	False	False	False	False	True	True	True	True	False	False	True	False	False	False	False	False	False	True	False	False	0.674507	0.434158	0.134645
ADD1	130.989	4.87511	False	False	False	False	False	False	False	False	False	False	False	False	False	False	False	False	False	False	False	False	False	False	False	False	False	False	False	False	False	False	False	True	False	False	False	False	False	False	False	False	False	2.0728	1.45786	0.241285
ADD3	82.1436	4.40847	False	False	False	False	False	False	False	False	False	False	False	False	False	False	False	False	False	False	False	False	False	False	False	False	False	False	False	False	False	False	False	False	False	False	False	False	False	False	False	False	False	32.1264	29.6173	-1.31496
ADH5	65.0533	4.17521	False	False	False	False	False	False	False	False	False	False	False	False	False	False	False	False	False	False	False	False	False	False	False	False	False	False	False	False	False	False	False	True	False	False	False	False	False	False	False	False	False	0.304857	0.1871	-0.0682157
ADIPOR1	45.1514	3.81002	False	False	False	False	False	False	False	False	False	False	False	False	False	False	False	False	False	False	False	False	False	False	False	False	False	False	False	False	False	False	False	False	False	False	False	False	False	False	False	False	False	1.35376	0.910728	0.213785
ADIPOR2	49.0105	3.89203	False	False	False	False	False	False	False	False	False	False	False	False	False	False	False	False	False	False	False	False	False	False	False	False	False	False	False	False	False	False	False	False	False	False	False	False	False	False	False	False	False	2.84349	2.06505	0.406458
ADNP	74.701	4.31349	False	False	False	False	False	False	False	False	False	False	False	False	False	False	False	False	False	False	False	False	False	False	False	False	False	False	False	False	False	False	False	False	False	False	False	False	False	False	False	False	False	6.49963	5.18653	0.638057
ADORA2A	56.5633	4.03536	False	False	False	False	False	False	False	False	False	False	False	False	False	False	False	False	False	False	False	False	False	False	False	False	False	False	False	False	False	False	False	False	False	False	False	False	False	False	False	False	False	6.03888	4.78216	0.700513
ADRBK1	101.329	4.61837	False	True	False	False	False	False	False	False	False	False	False	False	False	False	False	False	False	False	False	False	False	False	False	False	False	False	False	False	False	False	False	False	False	False	False	False	False	False	False	False	False	6.32314	5.02767	0.522181
ADRM1	67.7547	4.21589	False	False	False	False	False	False	False	False	False	False	False	False	False	False	False	False	False	False	False	False	False	False	False	False	False	True	True	True	True	False	False	False	False	False	False	False	False	False	False	False	False	6.25638	4.96848	0.575653
ADSL	56.2325	4.0295	False	False	False	False	False	False	False	False	False	False	False	False	False	False	False	False	False	False	False	False	False	False	False	False	False	True	True	True	True	False	False	False	False	False	False	False	False	False	False	False	False	4.33193	3.29131	-0.522224
ADSS	64.9982	4.17436	False	False	False	False	False	False	False	False	False	False	False	False	False	False	False	False	False	False	False	False	False	False	False	False	False	True	True	True	True	False	False	False	False	False	False	False	False	False	False	False	False	0.286785	0.175327	0.0664398
AES	301.561	5.70897	False	False	False	False	False	False	False	False	False	False	False	False	False	False	False	False	False	False	False	False	False	False	False	False	False	False	False	False	False	False	False	True	False	False	False	False	False	False	False	False	False	4.86729	3.74447	-0.253221
AFF1	48.1836	3.87502	False	False	False	False	False	False	False	False	False	False	False	False	False	False	False	False	False	False	False	False	False	False	False	False	False	False	False	False	False	False	False	False	False	False	False	False	False	False	False	False	False	0.319136	0.195699	-0.0693585
AFTPH	65.2738	4.17859	False	False	False	False	False	False	False	False	False	False	False	False	False	False	False	False	False	False	False	False	False	False	False	False	False	False	False	False	False	False	False	False	False	False	False	False	False	False	False	False	False	0.533355	0.331666	0.100395
AGFG1	113.457	4.73143	False	False	False	False	False	False	False	False	False	False	False	False	False	False	False	False	False	False	False	False	False	False	False	False	False	False	False	False	False	False	False	False	False	False	False	False	False	False	False	False	False	12.328	10.5435	0.852517
AGGF1	50.0028	3.91208	False	False	False	False	False	False	False	False	False	False	False	False	False	False	False	False	False	False	False	False	False	False	False	False	False	False	False	False	False	False	False	False	False	False	False	False	False	False	False	False	False	1.18443	0.785914	-0.219846
AHCYL1	64.8879	4.17266	False	False	False	False	False	False	False	False	False	False	False	False	False	False	False	False	False	False	False	False	False	False	False	False	False	False	False	False	False	False	False	True	False	False	False	False	False	False	False	False	False	2.30922	1.63727	0.307776
AHI1	61.6904	4.12213	False	False	False	False	False	False	False	False	False	False	False	False	False	False	False	False	False	False	False	False	False	False	False	False	False	False	False	False	False	False	False	False	False	False	False	False	False	False	False	False	False	18.0337	15.9594	1.36688
AHNAK	197.145	5.28394	False	False	False	False	False	False	False	False	False	False	False	False	False	False	False	False	False	False	False	False	False	False	False	False	False	False	False	False	False	False	False	False	False	False	False	False	False	False	False	False	False	35.4233	32.8288	-0.988012
AHSA1	59.816	4.09127	False	False	False	False	False	False	False	False	False	False	False	False	False	False	False	False	False	False	False	False	False	False	False	False	False	False	False	False	False	False	False	False	False	False	False	False	False	False	False	False	False	2.00233	1.40152	0.295402
AIMP1	85.7822	4.45181	False	False	False	False	False	False	False	False	False	False	False	False	False	False	False	False	False	False	False	False	False	False	False	False	False	False	False	False	False	False	False	False	False	False	False	False	False	False	False	False	False	0.62985	0.401597	0.11624
AIP	105.298	4.6568	False	False	False	False	False	False	False	False	False	False	False	False	False	False	False	False	False	False	False	False	False	False	False	False	False	False	False	False	False	False	False	False	False	False	False	False	False	False	False	False	False	2.80536	2.03729	0.336354
AK2	63.7302	4.15466	False	False	False	False	False	False	False	False	False	False	False	False	False	False	False	False	False	False	False	False	False	False	False	False	False	False	False	False	False	False	False	False	False	False	False	False	False	False	False	False	False	2.24153	1.58775	0.307075
AK3	49.7272	3.90655	False	False	False	False	False	False	False	False	False	False	False	False	False	False	False	False	False	False	False	False	False	False	False	False	False	True	True	True	True	False	False	False	False	False	False	False	False	False	False	False	False	10.946	9.26949	0.97221
AKAP11	63.4545	4.15032	False	False	False	False	False	False	False	False	False	False	False	False	False	False	False	False	False	False	False	False	False	False	False	False	False	False	False	False	False	False	False	False	False	False	False	False	False	False	False	False	False	0.327167	0.199769	-0.0721958
AKAP13	234.082	5.45567	False	False	False	False	False	False	False	False	False	False	False	False	False	False	False	False	False	False	False	False	False	False	False	False	False	False	False	False	False	False	False	False	False	False	False	False	False	False	False	False	False	6.38685	5.08452	0.392173
AKAP2	56.0671	4.02655	False	False	False	False	False	False	False	False	False	False	False	False	False	False	False	False	False	False	False	False	False	False	False	False	False	False	False	False	False	False	False	False	False	False	False	False	False	False	False	False	False	4.25007	3.22754	0.430587
AKAP5	212.416	5.35854	False	False	False	False	False	False	False	False	False	False	False	False	False	False	False	False	False	False	False	False	False	False	False	False	False	False	False	False	False	False	False	False	False	False	False	False	False	False	False	False	False	133.274	129.532	3.49389
AKAP9	128.453	4.85556	False	False	False	False	False	False	False	False	False	False	False	False	False	False	False	False	False	False	False	False	False	False	False	False	False	False	False	False	False	False	False	True	False	False	False	False	False	False	False	False	False	0.624775	0.397828	0.10249
AKIRIN1	81.7025	4.40309	False	False	False	False	False	False	False	False	False	False	False	False	False	False	False	False	False	False	False	False	False	False	False	False	False	False	False	False	False	False	False	False	False	False	False	False	False	False	False	False	False	0.901548	0.591639	-0.155469
AKIRIN2	45.2617	3.81246	False	False	False	False	False	False	False	False	False	False	False	False	False	False	False	False	False	False	False	False	False	False	False	False	False	False	False	False	False	False	False	False	False	False	False	False	False	False	False	False	False	7.65658	6.23234	0.701682
AKNA	287.778	5.66219	False	False	False	False	False	False	False	False	False	False	False	False	False	False	False	False	False	False	False	False	False	False	False	False	False	False	False	False	False	False	False	False	False	False	False	False	False	False	False	False	False	11.2421	9.54189	0.540209
AKR1A1	58.8236	4.07454	False	False	False	False	False	False	False	False	False	False	False	False	False	False	False	False	False	False	False	False	False	False	False	False	False	False	False	False	False	False	False	False	False	False	False	False	False	False	False	False	False	0.0604178	0.0376023	0.0126139
AKR1B1	84.9001	4.44148	False	False	False	False	False	False	False	False	False	False	False	False	False	False	False	False	False	False	False	False	False	False	False	False	False	False	False	False	False	False	False	True	False	False	False	False	False	False	False	False	False	11.4355	9.71809	0.804504
AKT1	97.4697	4.57954	False	False	False	False	False	False	False	False	False	False	False	False	False	False	False	False	False	False	False	False	False	False	False	False	False	False	False	False	False	False	False	True	False	False	False	False	False	False	True	True	False	0.415985	0.25745	0.0762156
AL136419.6	101.053	4.61565	False	False	False	False	False	False	False	False	False	False	False	False	False	False	False	False	False	False	False	False	False	False	False	False	False	False	False	False	False	False	False	False	False	False	False	False	False	False	False	False	False	0.433419	0.270181	-0.0826874
AL161626.1	120.293	4.78993	False	False	False	False	False	False	False	False	False	False	False	False	False	False	False	False	False	False	False	False	False	False	False	False	False	False	False	False	False	False	False	False	False	False	False	False	False	False	False	False	False	2.15389	1.52069	-0.216223
AL353354.1	70.2355	4.25185	False	False	False	False	False	False	False	False	False	False	False	False	False	False	False	False	False	False	False	False	False	False	False	False	False	False	False	False	False	False	False	False	False	False	False	False	False	False	False	False	False	5.92351	4.67842	0.565916
AL590762.1	118.254	4.77283	False	False	False	False	False	False	False	False	False	False	False	False	False	False	False	False	False	False	False	False	False	False	False	False	False	False	False	False	False	False	False	False	False	False	False	False	False	False	False	False	False	0.525895	0.327256	0.0782672
ALDH9A1	43.4424	3.77144	False	False	False	False	False	False	False	False	False	False	False	False	False	False	False	False	False	False	False	False	False	False	False	False	False	False	False	False	False	False	False	False	False	False	False	False	False	False	False	False	False	3.3123	2.44334	-0.425548
ALDOA	239.264	5.47757	False	False	False	False	False	False	False	False	False	False	False	False	False	False	False	False	False	False	False	False	False	False	False	False	False	True	True	True	True	False	False	False	False	False	False	False	False	False	False	False	False	0.219631	0.137054	0.0228514
ALKBH5	83.1359	4.42048	False	False	False	False	False	False	False	False	False	False	False	False	False	False	False	False	False	False	False	False	False	False	False	False	False	False	False	False	False	False	False	True	False	False	False	False	False	False	False	False	False	0.397376	0.246561	-0.0734706
ALOX5AP	222.89	5.40668	False	False	False	False	False	False	False	False	False	False	False	False	False	False	False	False	False	False	False	False	False	False	False	False	False	False	False	False	False	False	False	True	False	False	False	False	False	False	False	False	False	0.820067	0.531206	0.0986637
ALYREF	43.1116	3.76379	False	True	False	False	False	False	False	False	False	False	False	True	False	False	False	False	False	True	True	False	False	False	True	False	False	False	False	False	False	False	True	False	False	False	False	False	False	False	False	False	False	5.53557	4.33153	0.647815
AMD1	60.8083	4.10773	False	False	False	False	False	False	False	False	False	False	False	False	False	False	False	False	False	False	False	False	False	False	False	False	False	False	False	False	False	False	False	False	False	False	False	False	False	False	False	False	False	1.45551	0.988036	0.230623
AMICA1	113.402	4.73094	False	False	False	False	False	False	False	False	False	False	False	False	False	False	False	False	False	False	False	False	False	False	False	False	False	False	False	False	False	False	False	False	False	False	False	False	False	False	False	False	False	12.6488	10.8392	0.871122
AMZ2	79.2217	4.37225	False	False	False	False	False	False	False	False	False	False	False	False	False	False	False	False	False	False	False	False	False	False	False	False	False	False	False	False	False	False	False	False	False	False	False	False	False	False	False	False	False	3.35285	2.47743	0.42486
ANAPC11	114.229	4.73821	False	False	False	False	False	False	False	False	False	False	False	False	False	False	False	False	False	False	False	False	False	False	False	False	False	False	False	False	False	False	False	False	False	False	True	False	False	False	False	False	False	5.33532	4.16066	0.470018
ANAPC16	221.953	5.40247	False	False	False	False	False	False	False	False	False	False	False	False	False	False	False	False	False	False	False	False	False	False	False	False	False	False	False	False	False	False	True	False	False	False	False	False	False	False	False	False	False	4.92289	3.79558	-0.329518
ANAPC5	112.079	4.71921	False	False	False	False	False	False	False	False	False	False	False	False	False	False	False	False	False	False	False	False	False	False	False	False	False	False	False	False	False	False	False	False	False	False	True	False	False	False	False	False	False	6.17608	4.90017	0.531494
ANKHD1-EIF4EBP3	135.399	4.90823	False	False	False	False	False	False	False	False	False	False	False	False	False	False	False	False	False	False	False	False	False	False	False	False	False	False	False	False	False	False	False	False	False	False	False	False	False	False	False	False	False	0.76384	0.496136	-0.120269
ANKIB1	61.1391	4.11315	False	False	False	False	False	False	False	False	False	False	False	False	False	False	False	False	False	False	False	False	False	False	False	False	False	False	False	False	False	False	False	False	False	False	False	False	False	False	False	False	False	0.200878	0.12494	-0.047509
ANKRD10	52.6491	3.96365	False	False	False	False	False	False	False	False	False	False	False	False	False	False	False	False	False	False	False	False	False	False	False	False	False	False	False	False	False	False	False	False	False	False	False	False	False	False	False	False	False	1.19768	0.795433	0.216249
ANKRD11	163.57	5.09724	False	False	False	False	False	False	False	False	False	False	False	False	False	False	False	False	False	False	False	False	False	False	False	False	False	False	False	False	False	False	False	False	False	False	False	False	False	False	False	False	False	0.498509	0.308963	-0.0830388
ANKRD12	299.741	5.70292	False	False	False	False	False	False	False	False	False	False	False	False	False	False	False	False	False	False	False	False	False	False	False	False	False	False	False	False	False	False	False	False	False	False	False	False	False	False	False	False	False	17.2924	15.2491	-0.624394
ANKRD17	70.9522	4.26201	True	True	False	True	False	True	True	True	False	False	False	False	False	False	False	True	False	False	False	False	False	False	False	False	False	False	False	False	False	False	True	True	False	False	False	False	False	False	False	False	False	0.988752	0.652114	0.178312
ANKRD32	72.0548	4.27743	False	False	False	False	False	False	False	False	False	False	False	False	False	False	False	False	False	False	False	False	False	False	False	False	False	False	False	False	False	False	True	True	False	False	False	False	False	False	False	False	False	14.0341	12.1642	1.16826
ANKRD36C	53.2555	3.9751	False	False	False	False	False	False	False	False	False	False	False	False	False	False	False	False	False	False	False	False	False	False	False	False	False	False	False	False	False	False	False	False	False	False	False	False	False	False	False	False	False	1.41302	0.95539	0.265285
ANKRD44	46.3643	3.83653	False	False	False	False	False	False	False	False	False	False	False	False	False	False	False	False	False	False	False	False	False	False	False	False	False	False	False	False	False	False	False	False	False	False	False	False	False	False	False	False	False	1.49357	1.01299	0.263705
ANP32A	123.767	4.8184	False	False	False	False	False	False	False	False	False	False	False	False	False	False	False	False	False	False	False	False	False	False	False	False	False	False	False	False	False	False	False	False	False	False	False	False	False	False	False	False	False	2.58364	1.85772	0.275886
ANP32B	482.993	6.18	False	False	False	False	False	False	False	False	False	False	False	False	False	False	False	False	False	False	False	False	False	False	False	False	False	False	False	False	False	False	False	False	False	False	False	False	False	False	False	False	False	1.99177	1.39217	-0.141789
ANP32E	185.898	5.2252	False	False	False	False	False	False	False	False	False	False	False	False	False	False	False	False	False	False	True	False	False	False	False	False	False	False	False	False	False	False	True	False	False	False	False	False	False	False	False	False	False	0.569935	0.358754	0.0993508
ANXA1	156.679	5.0542	False	False	False	False	False	False	False	False	False	False	False	False	False	False	False	True	False	False	False	False	False	False	False	False	False	False	False	False	False	False	False	True	False	False	False	False	False	False	False	False	False	43.0421	40.2547	-1.15304
ANXA11	164.122	5.10061	False	False	False	False	False	False	False	False	False	False	False	False	False	False	False	False	False	False	False	False	False	False	False	False	False	False	False	False	False	False	False	True	False	False	False	False	False	False	False	False	False	0.347004	0.214209	0.052964
ANXA2	147.638	4.99476	False	True	False	False	False	False	False	False	False	False	False	False	False	False	True	False	False	False	False	False	False	False	False	True	False	False	False	False	False	False	False	False	False	False	False	False	False	False	False	False	False	1.01584	0.669542	-0.0968531
ANXA5	239.154	5.47711	False	False	False	False	False	False	False	False	False	False	False	False	False	False	False	False	False	False	False	False	False	False	False	False	False	False	False	False	False	False	False	False	False	False	False	False	False	False	False	False	False	44.1223	41.3093	1.11602
ANXA6	201.831	5.30743	False	False	False	False	False	False	False	False	False	False	False	False	False	False	False	False	False	False	False	False	False	False	False	False	False	False	False	False	False	False	False	False	False	False	False	False	False	False	False	False	False	6.11728	4.84953	0.464479
ANXA7	69.7945	4.24555	False	False	False	False	False	False	False	False	False	False	False	False	False	False	False	False	False	False	False	False	False	False	False	False	False	False	False	False	False	False	False	False	False	False	False	False	False	False	False	False	False	11.9039	10.1535	-0.818905
AP000721.4	96.2568	4.56702	False	False	False	False	False	False	False	False	False	False	False	False	False	False	False	False	False	False	False	False	False	False	False	False	False	False	False	False	False	False	False	False	False	False	False	False	False	False	False	False	False	6.25789	4.96855	0.522556
AP000936.1	756.217	6.62833	False	False	False	False	False	False	False	False	False	False	False	False	False	False	False	False	False	False	False	False	False	False	False	False	False	False	False	False	False	False	False	False	False	False	False	False	False	False	False	False	False	47.0773	44.1867	-0.37336
AP003419.11	68.3611	4.2248	False	False	False	False	False	False	False	False	False	False	False	False	False	False	False	False	False	False	False	False	False	False	False	False	False	False	False	False	False	False	False	False	False	False	False	False	False	False	False	False	False	1.64298	1.12559	0.222235
AP1G1	52.0978	3.95312	False	False	False	False	False	False	False	False	False	False	False	False	False	False	False	False	False	False	False	False	False	False	False	False	False	False	False	False	False	False	False	False	False	False	False	False	False	False	False	False	False	3.86777	2.90201	0.501944
AP1M1	47.5771	3.86235	False	False	False	False	False	False	False	False	False	False	False	False	False	False	False	False	False	False	False	False	False	False	False	False	False	False	False	False	False	False	False	False	False	False	False	False	False	False	False	False	False	0.960766	0.630516	-0.182763
AP2B1	74.26	4.30757	False	False	False	False	False	False	False	False	False	False	False	False	False	False	False	False	False	False	False	False	False	False	False	False	False	False	False	False	False	False	False	False	False	False	False	False	False	False	False	False	False	2.13161	1.50154	0.326992
AP2M1	113.402	4.73094	False	False	False	False	False	False	False	False	False	False	False	False	False	False	False	False	False	False	False	False	False	False	False	False	False	False	False	False	False	False	False	False	False	False	False	False	False	False	False	False	False	2.0949	1.47419	0.228927
AP2S1	79.2768	4.37295	False	False	False	False	False	False	False	False	False	False	False	False	False	False	False	False	False	False	False	False	False	False	False	False	False	False	False	False	False	False	False	False	False	False	False	False	False	False	False	False	False	7.01528	5.64815	0.556675
AP3B1	53.4209	3.9782	False	False	False	False	False	False	False	False	False	False	False	False	False	False	False	False	False	False	False	False	False	False	False	False	False	False	False	False	False	False	False	False	False	False	False	False	False	False	False	False	False	1.67948	1.14933	0.265457
AP3D1	72.8266	4.28808	False	False	False	False	False	False	False	False	False	False	False	False	False	False	False	False	False	False	False	False	False	False	False	False	False	False	False	False	False	False	False	False	False	False	False	False	False	False	False	False	False	0.483332	0.300053	-0.0931201
AP3S1	60.6429	4.105	False	False	False	False	False	False	False	False	False	False	False	False	False	False	False	False	False	False	False	False	False	False	False	False	False	False	False	False	False	False	False	False	False	False	False	False	False	False	False	False	False	3.88851	2.91892	0.467932
APBB1IP	128.673	4.85728	False	False	False	False	False	False	False	False	False	False	False	False	False	False	False	False	False	False	False	False	False	False	False	False	False	False	False	False	False	False	False	False	False	False	False	False	False	False	False	False	False	1.38985	0.937869	0.170456
APEH	43.9937	3.78405	False	False	False	False	False	False	False	False	False	False	False	False	False	False	False	False	False	False	False	False	False	False	False	False	False	False	False	False	False	False	False	False	False	False	False	False	False	False	False	False	False	3.2378	2.37822	0.447985
APEX1	66.8726	4.20279	False	False	False	False	False	False	False	False	False	False	False	False	False	False	False	False	False	False	False	False	False	False	False	False	False	False	False	False	False	False	False	True	False	False	False	False	False	False	False	False	False	11.9668	10.214	-0.758119
API5	55.5158	4.01667	False	False	False	False	False	False	False	False	False	False	False	False	False	False	False	False	False	False	False	False	False	False	False	False	False	False	False	False	False	False	False	False	False	False	False	False	False	False	False	False	False	0.594749	0.376067	0.12014
APLP2	62.5173	4.13544	False	False	False	False	False	False	False	False	False	False	False	False	False	False	False	False	False	False	False	False	False	False	False	False	False	False	False	False	False	False	False	False	False	False	False	False	False	False	False	False	False	1.78736	1.23324	0.185639
APMAP	94.1619	4.54502	False	False	False	False	False	False	False	False	False	False	False	False	False	False	False	False	False	False	False	False	False	False	False	False	False	False	False	False	False	False	False	False	False	False	False	False	False	False	False	False	False	12.3511	10.5628	0.817593
APOBEC3C	504.494	6.22356	False	False	False	False	False	False	False	False	True	True	True	False	False	False	True	False	False	False	False	True	True	False	False	True	False	False	False	False	False	False	False	False	False	False	False	False	False	False	False	False	False	105.81	102.245	1.48982
APOBEC3D	70.9522	4.26201	False	False	False	False	False	False	False	False	False	False	False	False	False	False	False	False	False	False	False	False	False	False	False	False	False	False	False	False	False	False	False	False	False	False	False	False	False	False	False	False	False	9.95068	8.3377	0.904839
APOBEC3G	498.374	6.21135	True	True	True	True	True	True	True	True	True	True	True	False	True	False	True	True	False	False	False	True	True	False	False	True	False	False	False	False	False	False	False	True	False	False	False	False	False	False	False	False	False	229.616	225.07	2.5852
APOBEC3H	47.7425	3.86582	True	True	True	True	True	True	True	True	True	True	True	False	True	False	True	True	False	False	False	True	True	False	False	True	False	False	False	False	False	False	False	True	False	False	False	False	False	False	False	False	False	5.51245	4.31532	0.700337
APOL1	50.8298	3.92848	True	True	False	True	False	True	True	True	False	False	False	False	False	False	False	True	False	False	False	False	False	False	False	False	False	False	False	False	False	False	False	True	False	False	False	False	False	False	False	False	False	2.02525	1.41873	0.309115
APOL2	53.9722	3.98847	False	False	False	False	False	False	False	False	False	False	False	False	False	False	False	False	False	False	False	False	False	False	False	False	False	False	False	False	False	False	False	False	False	False	False	False	False	False	False	False	False	4.63657	3.54542	0.552884
APOL3	75.5831	4.32523	False	False	False	False	False	False	False	False	False	False	False	False	False	False	False	False	False	False	False	False	False	False	False	False	False	False	False	False	False	False	False	False	False	False	False	False	False	False	False	False	False	1.79079	1.23486	-0.26796
APOL6	249.683	5.52019	False	False	False	False	False	False	False	False	False	False	False	False	False	False	False	False	False	False	False	False	False	False	False	False	False	False	False	False	False	False	False	False	False	False	False	False	False	False	False	False	False	4.66104	3.56533	0.319016
APRT	148.355	4.99961	False	False	False	False	False	False	False	False	False	False	False	False	False	False	False	False	False	False	False	False	False	False	False	False	False	False	False	False	False	False	False	False	False	False	False	False	False	False	False	False	False	4.73889	3.63193	-0.369151
ARAP2	129.941	4.86708	False	False	False	False	False	False	False	False	False	False	False	False	False	False	False	False	False	False	False	False	False	False	False	False	False	False	False	False	False	False	False	False	False	False	False	False	False	False	False	False	False	7.37774	5.97994	0.65033
ARCN1	94.1068	4.54443	False	False	False	False	False	False	False	False	False	False	False	False	False	False	False	False	False	False	False	False	False	False	False	False	False	False	False	False	False	False	False	False	False	False	False	False	False	False	False	False	False	0.882331	0.577231	-0.129696
ARF1	229.12	5.43425	True	True	True	True	False	True	True	False	False	False	False	False	False	False	False	False	False	False	False	False	False	False	False	False	False	False	False	False	False	False	False	True	False	False	False	False	False	False	False	False	False	3.85554	2.89251	0.20842
ARF3	67.5893	4.21345	False	False	False	False	False	False	False	False	False	False	False	False	False	False	False	False	False	False	False	False	False	False	False	False	False	False	False	False	False	False	False	False	False	False	False	False	False	False	False	False	False	2.261	1.59959	-0.268183
ARF4	61.2493	4.11495	False	False	False	False	False	False	False	False	False	False	False	False	False	False	False	False	False	False	False	False	False	False	False	False	False	False	False	False	False	False	False	False	False	False	False	False	False	False	False	False	False	0.224547	0.139255	0.0416912
ARF6	127.846	4.85083	False	False	False	False	False	False	False	False	False	False	False	False	False	False	False	False	False	False	False	False	False	False	False	False	False	False	False	False	False	False	False	False	False	False	False	False	False	False	False	False	False	3.62359	2.69958	0.336924
ARFGAP3	50.3887	3.91977	False	False	False	False	False	False	False	False	False	False	False	False	False	False	False	False	False	False	False	False	False	False	False	False	False	False	False	False	False	False	False	False	False	False	False	False	False	False	False	False	False	0.950504	0.624873	0.173683
ARFGEF1	67.4239	4.211	False	False	False	False	False	False	False	False	False	False	False	False	False	False	False	False	False	False	False	False	False	False	False	False	False	False	False	False	False	False	False	False	False	False	False	False	False	False	False	False	False	2.8845	2.09878	-0.385238
ARGLU1	185.126	5.22104	False	False	False	False	False	False	False	False	False	False	False	False	False	False	False	False	False	False	False	False	False	False	False	False	False	False	False	False	False	False	False	False	False	False	False	False	False	False	False	False	False	9.19261	7.63051	0.642481
ARHGAP15	98.3518	4.58855	False	False	False	False	False	False	False	False	False	False	False	False	False	False	False	False	False	False	False	False	False	False	False	False	False	False	False	False	False	False	False	False	False	False	False	False	False	False	False	False	False	25.3305	23.0181	-1.17166
ARHGAP25	108.771	4.68925	False	False	False	False	False	False	False	False	False	False	False	False	False	False	False	False	False	False	False	False	False	False	False	False	False	False	False	False	False	False	False	False	False	False	False	False	False	False	False	False	False	1.26178	0.843859	0.178887
ARHGAP30	315.95	5.75558	False	False	False	False	False	False	False	False	False	False	False	False	False	False	False	False	False	False	False	False	False	False	False	False	False	False	False	False	False	False	False	False	False	False	False	False	False	False	False	False	False	14.2602	12.374	0.595219
ARHGAP4	55.8466	4.02261	False	False	False	False	False	False	False	False	False	False	False	False	False	False	False	False	False	False	False	False	False	False	False	False	False	False	False	False	False	False	False	False	False	False	False	False	False	False	False	False	False	1.31528	0.879827	-0.218121
ARHGAP9	157.616	5.06016	False	False	False	False	False	False	False	False	False	False	False	False	False	False	False	False	False	False	False	False	False	False	False	False	False	False	False	False	False	False	False	False	False	False	False	False	False	False	False	False	False	14.9309	13.0113	0.841252
ARHGDIA	179.283	5.18896	False	False	False	False	False	False	False	False	False	False	False	False	False	False	False	False	False	False	False	False	False	False	False	False	False	False	False	False	False	False	False	False	False	False	False	False	False	False	False	False	False	2.24441	1.58863	0.193463
ARHGDIB	998.017	6.90577	False	False	False	False	False	False	False	False	False	False	False	False	False	False	True	False	False	False	False	False	False	False	False	False	False	False	False	False	False	False	False	False	False	False	False	False	False	False	False	False	False	9.1829	7.62278	-0.160116
ARHGEF1	101.384	4.61891	False	False	False	False	False	False	False	False	False	False	False	False	False	False	False	False	False	False	False	False	False	False	False	False	False	False	False	False	False	False	False	False	False	True	False	False	False	False	False	False	False	3.05327	2.23697	0.355501
ARHGEF12	52.0426	3.95206	False	False	False	False	False	False	False	False	False	False	False	False	False	False	False	False	False	False	False	False	False	False	False	False	False	False	False	False	False	False	False	False	False	True	False	False	False	False	False	True	False	8.06009	6.59167	0.803112
ARHGEF3	127.13	4.84521	False	False	False	False	False	False	False	False	False	False	False	False	False	False	False	False	False	False	False	False	False	False	False	False	False	False	False	False	False	False	False	False	False	False	False	False	False	False	False	False	False	5.89992	4.65771	0.545828
ARHGEF6	89.6964	4.49643	False	False	False	False	False	False	False	False	False	False	False	False	False	False	False	False	False	False	False	False	False	False	False	False	False	False	False	False	False	False	False	False	False	True	False	False	False	False	False	False	False	0.125892	0.0768624	-0.0268512
ARID1A	95.5402	4.55955	False	False	False	False	False	False	False	False	False	False	False	False	False	False	False	False	False	False	True	False	False	False	False	False	False	False	False	False	False	False	True	False	False	False	False	False	False	False	False	False	False	1.06998	0.707538	-0.151889
ARID4A	90.6887	4.50743	False	False	False	False	False	False	False	False	False	False	False	False	False	False	False	False	False	False	False	False	False	False	False	False	False	False	False	False	False	False	False	False	False	False	False	False	False	False	False	False	False	0.0788612	0.0493045	-0.0183507
ARID4B	256.023	5.54527	False	False	False	False	False	False	False	False	False	False	False	False	False	False	False	False	False	False	False	False	False	False	False	False	False	False	False	False	False	False	False	False	False	False	False	False	False	False	False	False	False	0.397467	0.246561	-0.0550556
ARID5A	96.312	4.56759	False	False	False	False	False	False	False	False	False	False	False	False	False	False	False	False	False	False	False	False	False	False	False	False	False	False	False	False	False	False	False	True	False	False	False	False	False	False	False	False	False	0.514458	0.318878	-0.0991678
ARID5B	89.6964	4.49643	False	False	False	False	False	False	False	False	False	False	False	False	False	False	False	False	False	False	False	False	False	False	False	False	False	False	False	False	False	False	False	False	False	False	False	False	False	False	False	False	False	0.0304653	0.0189852	0.00741445
ARIH2	65.5495	4.18281	False	False	False	False	False	False	False	False	False	False	False	False	False	False	False	False	False	False	False	False	False	False	False	False	False	False	False	False	False	False	False	False	False	False	False	False	False	False	False	False	False	0.0334056	0.0204238	-0.00812277
ARL3	54.8543	4.00468	False	False	False	False	False	False	False	False	False	False	False	False	False	False	False	False	False	False	False	False	False	False	False	False	False	False	False	False	False	False	False	False	False	False	False	False	False	False	False	False	False	5.61248	4.39728	0.677204
ARL4C	360.164	5.88656	False	False	False	False	False	False	False	False	False	False	False	False	False	False	False	False	False	False	False	False	False	False	False	False	False	False	False	False	False	False	False	False	False	False	False	False	False	False	False	False	False	5.70559	4.48052	-0.314888
ARL6IP1	250.786	5.5246	False	False	False	False	False	False	False	False	False	False	False	False	False	False	False	False	False	False	False	False	False	False	False	False	False	False	False	False	False	False	False	False	False	False	False	False	False	False	False	False	False	26.5298	24.1811	0.909438
ARL6IP4	95.8709	4.563	False	False	False	False	False	False	False	False	False	False	False	False	False	False	False	False	False	False	False	False	False	False	False	False	False	False	False	False	False	False	False	False	False	False	False	False	False	False	False	False	False	1.30741	0.87427	-0.185423
ARL6IP5	361.818	5.89114	False	False	False	False	False	False	False	False	False	False	False	False	False	False	False	False	False	False	False	False	False	False	False	False	False	False	False	False	False	False	False	False	False	False	False	False	False	False	False	False	False	0.195372	0.12112	-0.0201876
ARL8B	49.9477	3.91098	False	False	False	False	False	False	False	False	False	False	False	False	False	False	False	False	False	False	False	False	False	False	False	False	False	False	False	False	False	False	False	False	False	False	False	False	False	False	False	False	False	0.088329	0.0553381	0.0199673
ARPC1B	332.158	5.80561	False	False	False	False	False	False	False	False	False	False	False	False	False	False	False	False	False	False	False	False	False	False	False	False	False	False	False	False	False	False	False	False	False	True	False	False	False	False	False	False	False	5.37686	4.19748	0.263751
ARPC2	1004.91	6.91265	False	False	False	False	False	False	False	False	False	False	False	False	False	False	False	False	False	False	False	False	False	False	False	False	False	False	False	False	False	False	True	False	False	True	False	False	False	False	False	False	False	61.5585	58.4652	0.502435
ARPC3	377.916	5.93467	False	False	False	False	False	False	False	False	False	False	False	False	False	False	False	False	False	False	False	False	False	False	False	False	False	False	False	False	False	False	True	False	False	True	False	False	False	False	False	False	False	9.58496	7.99774	0.256179
ARPC4	172.005	5.14753	False	False	False	False	False	False	False	False	False	False	False	False	False	False	False	False	False	False	False	False	False	False	False	False	False	False	False	False	False	False	True	False	False	True	False	False	False	False	False	False	False	7.81259	6.37179	0.452722
ARPC5	256.905	5.54871	False	False	False	False	False	False	False	False	False	False	False	False	False	False	False	False	False	False	False	False	False	False	False	False	False	False	False	False	False	False	True	False	False	True	False	False	False	False	False	False	False	3.19703	2.34626	0.205343
ARPC5L	223.717	5.41038	False	False	False	False	False	False	False	False	False	False	False	False	False	False	False	False	False	False	False	False	False	False	False	False	False	False	False	False	False	False	False	False	False	True	False	False	False	False	False	False	False	33.2589	30.7265	1.23057
ARPP19	106.346	4.66669	False	False	False	False	False	False	False	False	False	False	False	False	False	False	False	False	False	False	False	False	False	False	False	False	False	False	False	False	False	False	False	False	False	False	False	False	False	False	False	False	False	4.71416	3.61033	0.445666
ARRB2	79.1666	4.37155	False	False	False	False	False	False	False	False	False	False	False	False	False	False	True	False	False	False	False	False	False	False	False	False	False	True	True	True	True	False	False	False	False	False	False	False	False	False	True	False	False	1.04165	0.689157	-0.138193
ASH1L	95.7055	4.56128	False	False	False	False	False	False	False	False	False	False	False	False	False	False	False	False	False	False	False	False	False	False	False	False	False	False	False	False	False	False	False	False	False	False	False	False	False	False	False	False	False	0.101897	0.0635169	-0.0223129
ASNA1	38.5358	3.65159	False	False	False	False	False	False	False	False	False	False	False	False	False	False	False	False	False	False	False	False	False	False	False	False	False	False	False	False	False	False	False	False	False	False	False	False	False	False	False	False	False	7.80505	6.366	0.776551
ASXL1	54.6889	4.00166	False	False	False	False	False	False	False	False	False	False	False	False	False	False	False	False	False	False	False	False	False	False	False	False	False	False	False	False	False	False	False	True	False	False	False	False	False	False	False	False	False	4.3968	3.34179	0.544665
ASXL2	126.137	4.83737	False	False	False	False	False	False	False	False	False	False	False	False	False	False	False	False	False	False	False	False	False	False	False	False	False	False	False	False	False	False	False	False	False	False	False	False	False	False	False	False	False	8.0345	6.56968	0.709615
ATAD2	64.8879	4.17266	False	False	False	False	False	False	False	False	False	False	False	False	False	False	False	False	False	False	False	False	False	False	False	False	False	False	False	False	False	False	False	False	False	False	False	False	False	False	False	False	False	13.2496	11.4155	1.11833
ATF4	147.858	4.99626	False	False	False	False	False	True	False	False	False	False	False	False	False	False	False	False	False	False	False	False	False	False	False	False	False	True	True	True	True	False	False	True	False	False	False	False	False	False	False	False	False	0.0194774	0.0127982	0.00293636
ATF6	52.5388	3.96155	False	False	False	False	False	False	False	False	False	False	False	False	False	False	False	False	False	False	False	False	False	False	False	False	False	False	False	False	False	False	False	True	False	False	False	False	False	False	False	False	False	0.274364	0.168311	0.0571988
ATF7IP	92.4529	4.5267	False	False	False	False	False	False	False	False	False	False	False	False	False	False	False	False	False	False	False	False	False	False	False	False	False	False	False	False	False	False	False	False	False	False	False	False	False	False	False	False	False	1.79641	1.23866	0.266747
ATG12	71.6689	4.27206	False	False	False	False	False	False	False	False	False	False	False	False	False	False	False	False	False	False	False	False	False	False	False	False	False	False	False	False	False	False	False	False	False	False	False	False	False	False	False	False	False	4.09575	3.09042	0.469549
ATG3	62.2417	4.13102	False	False	False	False	False	False	False	False	False	False	False	False	False	False	False	False	False	False	False	False	False	False	False	False	False	False	False	False	False	False	False	False	False	False	False	False	False	False	False	False	False	0.74418	0.481358	0.121302
ATHL1	47.1912	3.85421	False	False	False	False	False	False	False	False	False	False	False	False	False	False	False	False	False	False	False	False	False	False	False	False	False	False	False	False	False	False	False	False	False	False	False	False	False	False	False	False	False	2.43588	1.73835	0.407906
ATL3	58.6031	4.07079	False	False	False	False	False	False	False	False	False	False	False	False	False	False	False	False	False	False	False	False	False	False	False	False	False	False	False	False	False	False	False	False	False	False	False	False	False	False	False	False	False	0.611168	0.389168	0.122923
ATM	101.108	4.61619	False	False	False	False	False	False	False	False	False	False	False	False	False	False	False	False	False	True	False	False	False	False	True	False	False	False	False	False	False	False	True	True	False	False	True	False	False	False	False	False	False	29.4161	26.9927	-1.13665
ATMIN	60.5327	4.10318	False	False	False	False	False	False	False	False	False	False	False	False	False	False	False	False	False	False	False	False	False	False	False	False	False	False	False	False	False	False	False	False	False	False	False	False	False	False	False	False	False	0.137837	0.0822315	-0.033491
ATP11B	77.0165	4.34402	False	False	False	False	False	False	False	False	False	False	False	False	False	False	False	False	False	False	False	False	False	False	False	False	False	False	False	False	False	False	False	False	False	False	False	False	False	False	False	False	False	0.801177	0.518407	0.150833
ATP1A1	69.574	4.24239	False	False	False	False	False	False	False	False	False	False	False	False	False	False	False	False	False	False	False	False	False	False	False	False	False	False	False	False	False	False	False	True	False	False	False	False	False	False	False	False	False	7.47552	6.06926	-0.600973
ATP1B3	136.998	4.91997	False	False	False	False	False	False	False	False	False	False	False	False	False	False	False	False	False	False	False	False	False	False	False	False	False	False	False	False	False	False	False	False	False	False	False	False	False	False	False	False	False	9.42725	7.85116	0.643022
ATP2A2	52.7042	3.9647	False	False	False	False	False	False	False	False	False	False	False	False	False	False	False	False	False	False	False	False	False	False	False	False	False	False	False	False	False	False	False	True	False	False	False	False	False	False	False	False	False	2.40575	1.71406	0.327135
ATP2A3	51.7119	3.94569	False	False	False	False	False	False	False	False	False	False	False	False	False	False	False	False	False	False	False	False	False	False	False	False	False	False	False	False	False	False	False	False	False	False	False	False	False	False	False	False	False	0.50317	0.312115	0.10727
ATP2B4	123.491	4.81617	False	False	False	False	False	False	False	False	False	False	False	False	False	False	False	False	False	False	False	False	False	False	False	False	False	False	False	False	False	False	False	True	False	False	False	False	False	False	False	False	False	0.218205	0.136079	0.0449396
ATP5A1	261.867	5.56784	False	False	False	False	False	False	False	False	False	False	False	False	False	False	False	False	False	False	False	False	False	False	False	False	False	True	True	True	True	False	False	False	False	False	False	False	False	False	False	False	False	6.12246	4.85358	0.328677
ATP5B	220.354	5.39524	False	False	False	False	False	False	False	False	False	False	False	False	False	False	False	False	False	False	False	False	False	False	False	False	False	True	True	True	True	False	False	False	False	False	False	False	False	False	False	False	False	6.26317	4.973	0.337143
ATP5C1	152.269	5.02565	False	False	False	False	False	False	False	False	False	False	False	False	False	False	False	False	False	False	False	False	False	False	False	False	False	False	False	False	False	False	False	False	False	False	False	False	False	False	False	False	False	14.688	12.7839	0.728117
ATP5D	137.935	4.92678	False	False	False	False	False	False	False	False	False	False	False	False	False	False	False	False	False	False	False	False	False	False	False	False	False	False	False	False	False	False	False	False	False	False	False	False	False	False	False	False	False	1.97556	1.37816	0.226336
ATP5E	1164.95	7.06043	False	False	False	False	False	False	False	False	False	False	False	False	False	False	False	False	False	False	False	False	False	False	False	False	False	False	False	False	False	False	False	False	False	False	False	False	False	False	False	False	False	15.6921	13.7348	0.216053
ATP5EP2	95.9261	4.56358	False	False	False	False	False	False	False	False	False	False	False	False	False	False	False	False	False	False	False	False	False	False	False	False	False	False	False	False	False	False	False	False	False	False	False	False	False	False	False	False	False	4.04896	3.0493	0.367004
ATP5F1	111.473	4.71378	False	False	False	False	False	False	False	False	False	False	False	False	False	False	False	False	False	False	False	False	False	False	False	False	False	False	False	False	False	False	False	False	False	False	False	False	False	False	False	False	False	2.35759	1.67664	-0.242507
ATP5G1	66.4867	4.197	False	False	False	False	False	False	False	False	False	False	False	False	False	False	False	False	False	False	False	False	False	False	False	False	False	False	False	False	False	False	False	False	False	False	False	False	False	False	False	False	False	2.35569	1.67515	0.311713
ATP5G2	367.441	5.90656	False	False	False	False	False	False	False	False	False	False	False	False	False	False	False	False	False	False	False	False	False	False	False	False	False	False	False	False	False	False	False	False	False	False	False	False	False	False	False	False	False	0.845671	0.54861	0.0605339
ATP5G2P4	41.8436	3.73394	False	False	False	False	False	False	False	False	False	False	False	False	False	False	False	False	False	False	False	False	False	False	False	False	False	False	False	False	False	False	False	False	False	False	False	False	False	False	False	False	False	0.180378	0.111267	-0.0426446
ATP5G3	239.319	5.4778	False	False	False	False	False	False	False	False	False	False	False	False	False	False	False	False	False	False	False	False	False	False	False	False	False	False	False	False	False	False	False	False	False	False	False	False	False	False	False	False	False	18.6626	16.5564	0.673397
ATP5H	208.667	5.34074	False	False	False	False	False	False	False	False	False	False	False	False	False	False	False	False	False	False	False	False	False	False	False	False	False	False	False	False	False	False	False	False	False	False	False	False	False	False	False	False	False	0.368866	0.229889	-0.0487889
ATP5I	304.427	5.71843	False	False	False	False	False	False	False	False	False	False	False	False	False	False	False	False	False	False	False	False	False	False	False	False	False	False	False	False	False	False	False	False	False	False	False	False	False	False	False	False	False	4.77585	3.6651	0.315232
ATP5J	181.929	5.20362	False	False	False	False	False	False	False	False	False	False	False	False	False	False	False	False	False	False	False	False	False	False	False	False	False	False	False	False	False	False	False	False	False	False	False	False	False	False	False	False	False	4.90149	3.77739	0.359811
ATP5J2	181.818	5.20301	False	False	False	False	False	False	False	False	False	False	False	False	False	False	False	False	False	False	False	False	False	False	False	False	False	False	False	False	False	False	False	False	False	False	False	False	False	False	False	False	False	11.2714	9.56668	0.551455
ATP5L	514.362	6.24293	False	False	False	False	False	False	False	False	False	False	False	False	False	False	False	False	False	False	False	False	False	False	False	False	False	False	False	False	False	False	False	False	False	False	False	False	False	False	False	False	False	3.46725	2.56604	0.152698
ATP5O	219.362	5.39072	False	False	False	False	False	False	False	False	False	False	False	False	False	False	False	False	False	False	False	False	False	False	False	False	False	True	True	True	True	False	False	False	False	False	False	False	False	False	False	False	False	1.49147	1.01198	-0.146256
ATP6AP1	50.2785	3.91758	False	False	False	False	False	False	False	False	False	False	False	False	False	False	False	False	False	False	False	False	False	False	False	False	False	False	False	False	False	False	False	True	False	False	False	False	False	False	False	True	False	5.94791	4.69992	0.520811
ATP6AP2	71.8343	4.27436	False	False	False	False	False	False	False	False	False	False	False	False	False	False	False	False	False	False	False	False	False	False	False	False	False	False	False	False	False	False	False	False	False	False	False	False	False	False	False	False	False	1.31762	0.881528	-0.179359
ATP6V0B	55.5158	4.01667	False	False	False	False	False	False	False	False	False	False	False	False	False	False	False	False	False	False	False	False	False	False	False	False	False	False	False	False	False	False	False	False	False	False	False	False	False	False	False	True	False	0.310905	0.190405	-0.0547436
ATP6V0C	188.985	5.24167	False	False	False	False	False	False	False	False	False	False	False	False	False	False	False	False	False	False	False	False	False	False	False	False	False	False	False	False	False	False	False	False	False	False	False	False	False	False	False	True	False	5.63101	4.41433	0.276572
ATP6V0D1	46.9156	3.84835	False	False	False	False	False	False	False	False	False	False	False	False	False	False	False	False	False	False	False	False	False	False	False	False	False	False	False	False	False	False	False	True	False	False	False	False	False	False	False	True	False	2.08362	1.46597	0.287919
ATP6V0E1	170.076	5.13624	False	False	False	False	False	False	False	False	False	False	False	False	False	False	False	False	False	False	False	False	False	False	False	False	False	False	False	False	False	False	False	False	False	False	False	False	False	False	False	False	False	2.22284	1.57465	-0.17372
ATP6V0E2	53.0901	3.97199	False	False	False	False	False	False	False	False	False	False	False	False	False	False	False	False	False	False	False	False	False	False	False	False	False	False	False	False	False	False	False	False	False	False	False	False	False	False	False	False	False	3.70104	2.76808	0.52157
ATP6V1D	44.4347	3.79402	False	False	False	False	False	False	False	False	False	False	False	False	False	False	False	False	False	False	False	False	False	False	False	False	False	False	False	False	False	False	False	False	False	False	False	False	False	False	False	False	False	3.58191	2.66253	0.464117
ATP6V1E1	76.5203	4.33756	False	False	False	False	False	False	False	False	False	False	False	False	False	False	False	False	False	False	False	False	False	False	False	False	False	False	False	False	False	False	False	False	False	False	False	False	False	False	False	False	False	0.628896	0.400904	-0.108657
ATP6V1F	93.5003	4.53797	False	False	False	False	False	False	False	False	False	False	False	False	False	False	False	False	False	False	False	False	False	False	False	False	False	False	False	False	False	False	False	False	False	False	False	False	False	False	False	False	False	1.68006	1.14935	0.186498
ATP6V1G1	117.592	4.76722	False	False	False	False	False	False	False	False	False	False	False	False	False	False	False	False	False	False	False	False	False	False	False	False	False	False	False	False	False	False	False	True	False	False	False	False	False	False	False	False	False	17.5182	15.462	-0.678753
ATP8A1	47.1361	3.85304	False	False	False	False	False	False	False	False	False	False	False	False	False	False	False	False	False	False	False	False	False	False	False	False	False	False	False	False	False	False	False	False	False	False	False	False	False	False	False	False	False	11.2837	9.57548	1.01316
ATPIF1	272.948	5.60928	False	False	False	False	False	False	False	False	False	False	False	False	False	False	False	False	False	False	False	False	False	False	False	False	False	True	True	True	True	False	False	True	False	False	False	False	False	False	False	False	False	16.9343	14.9085	0.70452
ATRAID	71.9997	4.27666	False	False	False	False	False	False	False	False	False	False	False	False	False	False	False	False	False	False	False	False	False	False	False	False	False	False	False	False	False	False	False	False	False	False	False	False	False	False	False	False	False	2.90042	2.11196	0.331056
ATRX	244.722	5.50012	False	False	False	False	False	False	False	False	False	False	False	True	False	False	False	False	False	True	True	False	False	False	True	False	False	False	False	False	False	False	True	True	False	False	False	False	False	False	False	False	False	4.13847	3.12458	0.323917
ATXN1	112.52	4.72313	False	True	False	False	False	False	False	False	False	False	False	False	False	False	False	False	False	False	False	False	False	False	False	False	False	False	False	False	False	False	False	False	False	False	False	False	False	False	False	False	False	25.4039	23.0894	1.39979
ATXN10	56.6736	4.03731	False	False	False	False	False	False	False	False	False	False	False	False	False	False	False	False	False	False	False	False	False	False	False	False	False	False	False	False	False	False	False	False	False	False	False	False	False	False	False	False	False	0.400846	0.247702	-0.0851658
ATXN2L	53.2555	3.9751	False	False	False	False	False	False	False	False	False	False	False	False	False	False	False	False	False	False	False	False	False	False	False	False	False	False	False	False	False	False	False	False	False	False	False	False	False	False	False	False	False	0.0984058	0.0615372	0.0228468
ATXN7L3B	62.3519	4.13279	False	False	False	False	False	False	False	False	False	False	False	False	False	False	False	False	False	False	False	False	False	False	False	False	False	False	False	False	False	False	False	False	False	False	False	False	False	False	False	False	False	1.79723	1.23912	-0.276951
AUP1	73.0471	4.29111	False	False	False	False	False	False	False	False	False	False	False	False	False	False	False	False	False	False	False	False	False	False	False	False	False	False	False	False	False	False	False	False	False	False	False	False	False	False	False	False	False	0.462291	0.286233	0.0840713
AURKAIP1	89.531	4.49458	False	False	False	False	False	False	False	False	False	False	False	False	False	False	False	False	False	False	False	False	False	False	False	False	False	False	False	False	False	False	False	False	False	False	False	False	False	False	False	False	False	2.66352	1.92025	0.318056
AZI2	53.2555	3.9751	False	False	False	False	False	False	False	False	False	False	False	False	False	False	False	False	False	False	False	False	False	False	False	False	False	False	False	False	False	False	False	False	False	False	False	False	False	False	False	False	False	1.10644	0.730308	0.202749
AZIN1	80.9307	4.39359	False	False	False	False	False	False	False	False	False	False	False	False	False	False	False	False	False	False	False	False	False	False	False	False	False	False	False	False	False	False	False	False	False	False	False	False	False	False	False	False	False	4.69401	3.59394	-0.4441
B2M	9860.76	9.19632	False	False	False	False	False	False	False	False	False	False	False	False	False	False	False	False	False	False	False	False	False	False	False	False	False	False	False	False	False	False	False	True	False	False	False	False	False	True	False	False	False	8.39349	6.8948	0.0446327
B4GALT1	45.5373	3.81853	False	False	False	False	False	False	False	False	False	False	False	False	False	False	False	False	False	False	False	False	False	False	False	False	False	False	False	False	False	False	False	False	False	False	False	False	False	False	False	False	False	6.33719	5.0402	-0.55119
BAG6	53.9722	3.98847	False	False	False	False	False	False	False	False	False	False	False	False	False	False	False	False	False	False	False	False	False	False	False	False	False	False	False	False	False	False	False	True	False	False	False	False	False	False	False	False	False	1.44911	0.983354	0.226937
BANF1	49.0105	3.89203	False	False	False	False	False	False	False	False	True	True	True	False	False	False	True	False	False	False	False	True	True	False	False	True	False	False	False	False	False	False	False	False	False	False	False	False	False	False	False	False	False	3.56568	2.65002	0.434456
BARD1	61.4147	4.11765	False	False	False	False	False	False	False	False	False	False	False	False	False	False	False	False	False	False	False	False	False	False	False	False	False	False	False	False	False	False	False	False	False	False	False	False	False	False	False	False	False	13.6082	11.7571	1.13612
BATF	133.69	4.89552	True	True	False	True	False	True	True	True	False	False	False	False	True	False	False	True	False	False	False	False	False	False	False	False	False	False	False	False	False	False	False	True	False	False	False	False	False	False	False	False	False	18.2305	16.1513	1.07688
BAZ1A	115.277	4.74734	False	False	False	False	False	False	False	False	False	False	False	False	False	False	False	False	False	False	True	False	False	False	False	False	False	False	False	False	False	False	True	False	False	False	False	False	False	False	False	False	False	2.80747	2.03895	-0.302585
BAZ1B	157.175	5.05736	False	False	False	False	False	False	False	False	False	False	False	False	False	False	False	False	False	False	True	False	False	False	False	False	False	False	False	False	False	False	True	True	False	False	False	False	False	False	False	False	False	6.68854	5.35354	0.532047
BAZ2A	84.5693	4.43757	False	False	False	False	False	False	False	False	False	False	False	False	False	False	False	False	False	False	False	False	False	False	False	False	False	False	False	False	False	False	True	False	False	False	False	False	False	False	False	False	False	0.656311	0.421765	0.11522
BBX	82.2538	4.40981	False	False	False	False	False	False	False	False	False	False	False	False	False	False	False	False	False	False	False	False	False	False	False	False	False	False	False	False	False	False	False	False	False	False	False	False	False	False	False	False	False	3.15416	2.31598	-0.35242
BCAP31	85.4514	4.44795	False	False	False	False	False	False	False	False	False	False	False	False	False	False	False	False	False	False	False	False	False	False	False	False	False	False	False	False	False	False	False	False	False	False	False	False	False	False	False	False	False	0.493169	0.305689	-0.0810261
BCCIP	59.5954	4.08758	False	False	False	False	False	False	False	False	False	False	False	False	False	False	False	False	False	False	False	False	False	False	False	False	False	False	False	False	False	False	False	False	False	False	False	False	False	False	False	False	False	0.164481	0.101415	-0.0390571
BCL11B	101.274	4.61783	False	False	False	False	False	False	False	False	False	False	False	False	False	False	False	False	False	False	False	False	False	False	False	False	False	False	False	False	False	False	False	False	False	False	False	False	False	False	False	False	False	16.3155	14.3177	-1.06713
BCL2	67.6995	4.21508	True	True	True	True	True	True	True	True	False	False	False	False	True	False	False	True	False	False	False	False	False	False	False	False	False	False	False	False	False	False	False	True	False	False	False	False	False	False	False	True	False	17.9072	15.8379	-1.09089
BCL2L11	52.5939	3.9626	False	False	False	False	False	False	False	False	False	False	False	False	False	False	False	False	False	False	False	False	False	False	False	False	False	False	False	False	False	False	False	True	False	False	False	False	False	False	False	False	False	9.61728	8.02802	0.863618
BCL3	57.6108	4.05371	True	True	True	True	False	True	True	False	False	False	False	False	False	False	False	False	False	False	False	False	False	False	False	False	False	True	True	True	True	False	False	True	False	False	False	False	False	False	False	False	False	2.33858	1.66056	0.341957
BCL7B	41.1269	3.71666	False	False	False	False	False	False	False	False	False	False	False	False	False	False	False	False	False	False	False	False	False	False	False	False	False	False	False	False	False	False	False	False	False	False	False	False	False	False	False	False	False	0.36896	0.229889	-0.0853248
BCL7C	47.1912	3.85421	False	False	False	False	False	False	False	False	False	False	False	False	False	False	False	False	False	False	False	False	False	False	False	False	False	False	False	False	False	False	False	False	False	False	False	False	False	False	False	False	False	1.25361	0.838215	-0.230121
BCLAF1	180.826	5.19754	False	False	False	False	False	False	False	False	False	False	False	False	False	False	False	False	False	False	False	False	False	False	False	False	False	False	False	False	False	False	False	True	False	False	False	False	False	False	False	False	False	0.246761	0.15328	0.0391084
BCOR	54.8543	4.00468	False	False	False	False	False	False	False	False	False	False	False	False	False	False	False	False	False	False	False	False	False	False	False	False	False	False	False	False	False	False	False	False	False	False	False	False	False	False	False	False	False	7.28785	5.89927	0.772032
BDP1	118.088	4.77143	False	False	False	False	False	False	False	False	False	False	False	False	False	False	False	False	False	False	False	False	False	False	False	False	False	False	False	False	False	False	False	False	False	False	False	False	False	False	False	False	False	1.67568	1.14659	-0.246968
BECN1	73.3228	4.29487	False	False	False	False	False	True	False	False	False	False	False	False	False	False	False	False	False	False	False	False	False	False	False	False	False	False	False	False	False	False	False	True	False	False	False	False	False	False	False	False	False	2.39915	1.71001	-0.324017
BFAR	63.1238	4.1451	False	False	False	False	False	False	False	False	False	False	False	False	False	False	False	False	False	False	False	False	False	False	False	False	False	False	False	False	False	False	False	False	False	False	False	False	False	False	False	False	False	4.68898	3.59016	0.523668
BHLHE40	106.401	4.66721	False	False	False	False	False	True	False	False	False	False	False	False	False	False	False	False	False	False	False	False	False	False	False	False	False	False	False	False	False	False	False	True	False	False	False	False	False	False	False	False	False	0.349941	0.215376	0.065546
BIN1	107.338	4.67598	False	False	False	False	False	False	False	False	False	False	False	False	False	False	False	False	False	False	False	False	False	False	False	False	False	False	False	False	False	False	False	False	False	False	False	False	False	False	False	False	False	1.49193	1.0121	0.229213
BIN2	130.603	4.87216	False	False	False	False	False	False	False	False	False	False	False	False	False	False	False	False	False	False	False	False	False	False	False	False	False	False	False	False	False	False	False	False	False	False	False	False	False	False	False	False	False	9.03696	7.48473	-0.580123
BIRC2	65.4943	4.18196	False	False	False	False	False	False	False	False	False	False	False	False	False	False	False	False	False	False	False	False	False	False	False	False	False	False	False	False	False	False	False	False	False	False	False	False	False	False	False	False	False	1.19835	0.795797	0.207492
BIRC3	269.42	5.59627	False	False	False	False	False	False	False	False	False	False	False	False	False	False	False	False	False	False	False	False	False	False	False	False	False	False	False	False	False	False	False	False	False	False	False	False	False	False	False	False	False	13.8091	11.9473	-0.64639
BIRC6	102.431	4.62919	False	False	False	False	False	False	False	False	False	False	False	False	False	False	False	False	False	False	False	False	False	False	False	False	False	False	False	False	False	False	False	False	False	False	False	False	False	False	False	False	False	0.508139	0.315319	0.093384
BLOC1S1	139.479	4.93791	False	False	False	False	False	False	False	False	False	False	False	False	False	False	False	False	False	False	False	False	False	False	False	False	False	False	False	False	False	False	False	False	False	False	False	False	False	False	False	False	False	13.9651	12.0993	0.782855
BLOC1S2	67.2034	4.20772	False	False	False	False	False	False	False	False	False	False	False	False	False	False	False	False	False	False	False	False	False	False	False	False	False	False	False	False	False	False	False	False	False	False	False	False	False	False	False	False	False	0.137133	0.0820709	-0.0313537
BLOC1S6	50.499	3.92195	False	False	False	False	False	False	False	False	False	False	False	False	False	False	False	False	False	False	False	False	False	False	False	False	False	False	False	False	False	False	False	False	False	False	False	False	False	False	False	False	False	0.822762	0.532233	0.145292
BNIP2	68.8573	4.23204	False	False	False	False	False	False	False	False	False	False	False	False	False	False	False	False	False	False	False	False	False	False	False	False	False	False	False	False	False	False	False	False	False	False	False	False	False	False	False	False	False	1.41262	0.95539	-0.206487
BNIP3L	56.1774	4.02851	True	True	True	True	True	True	True	True	False	False	False	False	True	False	False	True	False	False	False	False	False	False	False	False	False	False	False	False	False	False	False	True	False	False	False	False	False	False	False	False	False	0.788467	0.510103	-0.132121
BOD1L1	126.689	4.84173	False	False	False	False	False	False	False	False	False	False	False	False	False	False	False	False	False	False	False	False	False	False	False	False	False	False	False	False	False	False	False	True	False	False	False	False	False	False	False	False	False	0.0729688	0.0457662	-0.0140554
BOLA3	48.1284	3.87387	False	False	False	False	False	False	False	False	False	False	False	False	False	False	False	False	False	False	False	False	False	False	False	False	False	False	False	False	False	False	False	False	False	False	False	False	False	False	False	False	False	0.218957	0.136606	-0.0554542
BPTF	252.33	5.53074	False	False	False	False	False	False	False	False	False	False	False	False	False	False	False	False	False	False	True	False	False	False	False	False	False	False	False	False	False	False	True	False	False	False	False	False	False	False	False	False	False	2.79673	2.03224	-0.235427
BRD2	168.257	5.12549	False	False	False	False	False	False	False	False	False	False	False	False	False	False	False	False	False	False	False	False	False	False	False	False	False	False	False	False	False	False	False	False	False	False	False	False	False	False	False	False	False	3.61834	2.69484	0.334593
BRD4	158.554	5.06609	False	False	False	False	False	False	False	False	False	False	False	False	False	False	False	False	False	False	False	False	False	False	False	False	False	False	False	False	False	True	False	False	False	False	False	False	False	False	False	False	False	1.25938	0.842411	0.157068
BRD7	95.8709	4.563	False	False	False	False	False	False	False	False	False	False	False	False	False	False	False	False	False	False	False	False	False	False	False	False	False	False	False	False	False	False	False	False	False	False	False	False	False	False	False	False	False	0.179193	0.110318	0.0376224
BRI3	44.3796	3.79278	False	False	False	False	False	False	False	False	False	False	False	False	False	False	False	False	False	False	False	False	False	False	False	False	False	False	False	False	False	False	False	False	False	False	False	False	False	False	False	False	False	5.64494	4.42552	0.408437
BRK1	185.181	5.22134	False	False	False	False	False	False	False	False	False	False	False	False	False	False	False	False	False	False	False	False	False	False	False	False	False	False	False	False	False	False	False	False	False	True	False	False	False	False	False	False	False	0.499392	0.309344	0.0634508
BRWD1	64.502	4.1667	False	False	False	False	False	False	False	False	False	False	False	False	False	False	False	False	False	False	False	False	False	False	False	False	False	False	False	False	False	False	False	False	False	False	False	False	False	False	False	False	False	1.71335	1.1786	-0.275085
BSG	80.0486	4.38263	False	False	False	False	False	False	False	False	False	False	False	False	False	False	False	False	False	False	False	False	False	False	False	False	False	False	False	False	False	False	False	False	False	False	False	False	False	False	False	False	False	3.5131	2.60417	0.365301
BST2	95.044	4.55434	True	True	True	True	True	True	True	True	True	True	True	False	True	False	True	True	False	False	False	True	True	False	False	True	False	False	False	False	False	False	False	True	False	False	False	False	False	False	False	False	False	11.3834	9.6706	0.719962
BTBD1	46.8053	3.846	False	False	False	False	False	False	False	False	False	False	False	False	False	False	False	False	False	False	False	False	False	False	False	False	False	False	False	False	False	False	False	False	False	False	False	False	False	False	False	False	False	2.63886	1.90126	0.379281
BTF3	472.574	6.15819	False	False	False	False	False	False	False	False	False	False	False	False	True	False	False	False	False	False	False	False	False	False	False	False	False	False	False	False	False	False	False	True	False	False	False	False	False	False	False	False	False	8.61024	7.09938	-0.236924
BTG1	659.078	6.49084	False	False	False	False	False	False	False	False	False	False	False	False	False	False	False	False	False	False	False	False	False	False	False	False	False	False	False	False	False	False	False	False	False	False	False	False	False	False	False	False	False	384.667	379.185	-1.21787
BTG2	76.4101	4.33611	False	False	False	False	False	False	False	False	False	False	False	False	False	False	False	False	False	False	False	False	False	False	False	False	False	False	False	False	False	False	False	True	False	False	False	False	False	False	False	False	False	9.98412	8.36762	-0.535954
BTG3	71.6138	4.27129	False	False	False	False	False	False	False	False	False	False	False	False	False	False	False	False	False	False	False	False	False	False	False	False	False	False	False	False	False	False	False	False	False	False	False	False	False	False	False	False	False	8.63258	7.11889	0.844742
BTN3A1	118.529	4.77516	False	False	False	False	False	False	False	False	False	False	False	False	False	False	False	False	False	False	False	False	False	False	False	False	False	False	False	False	False	False	False	False	False	False	False	False	False	False	False	False	False	3.43858	2.54349	0.381681
BTN3A2	199.736	5.297	False	False	False	False	False	False	False	False	False	False	False	False	True	False	False	False	False	False	False	False	False	False	False	False	False	False	False	False	False	False	False	True	False	False	False	False	False	False	False	False	False	3.4079	2.51839	0.310685
BTN3A3	67.2034	4.20772	False	False	False	False	False	False	False	False	False	False	False	False	True	False	False	False	False	False	False	False	False	False	False	False	False	False	False	False	False	False	False	True	False	False	False	False	False	False	False	False	False	2.82704	2.05537	0.395839
BUB3	174.211	5.16026	False	False	False	False	False	False	False	False	False	False	False	False	False	False	False	False	False	False	False	False	False	False	False	False	False	False	False	False	False	False	True	False	False	False	True	False	False	False	False	False	False	5.3429	4.1669	0.458208
BUD31	80.7653	4.39155	False	False	False	False	False	False	False	False	False	False	False	False	False	False	False	False	False	False	True	False	False	False	False	False	False	False	False	False	False	False	True	False	False	False	False	False	False	False	False	False	False	2.99091	2.18576	0.363572
BZW1	88.263	4.48032	False	False	False	False	False	False	False	False	False	False	False	False	False	False	False	False	False	False	False	False	False	False	False	False	False	False	False	False	False	False	False	False	False	False	False	False	False	False	False	False	False	5.61667	4.40077	0.485347
C10orf118	69.6842	4.24397	False	False	False	False	False	False	False	False	False	False	False	False	False	False	False	False	False	False	False	False	False	False	False	False	False	False	False	False	False	False	False	False	False	False	False	False	False	False	False	False	False	1.00028	0.659757	0.180031
C11orf31	41.3474	3.72201	False	False	False	False	False	False	False	False	False	False	False	False	False	False	False	False	False	False	False	False	False	False	False	False	False	False	False	False	False	False	False	False	False	False	False	False	False	False	False	False	False	1.27125	0.84973	0.223908
C11orf48	118.695	4.77655	False	False	False	False	False	False	False	False	False	False	False	False	False	False	False	False	False	False	False	False	False	False	False	False	False	False	False	False	False	False	False	False	False	False	False	False	False	False	False	False	False	13.3922	11.554	0.894851
C11orf58	186.339	5.22757	False	False	False	False	False	False	False	False	False	False	False	False	False	False	False	False	False	False	False	False	False	False	False	False	False	False	False	False	False	False	False	False	False	False	False	False	False	False	False	False	False	1.82171	1.2563	0.187793
C11orf73	49.6721	3.90544	False	False	False	False	False	False	False	False	False	False	False	False	False	False	False	False	False	False	False	False	False	False	False	False	False	False	False	False	False	False	False	True	False	False	False	False	False	False	False	False	False	1.11068	0.733009	0.209238
C12orf57	228.183	5.43015	False	False	False	False	False	False	False	False	False	False	False	False	False	False	False	False	False	False	False	False	False	False	False	False	False	False	False	False	False	False	False	False	False	False	False	False	False	False	False	False	False	1.13012	0.747886	-0.147589
C12orf75	147.307	4.99252	False	False	False	False	False	False	False	False	False	False	False	False	False	False	False	False	False	False	False	False	False	False	False	False	False	False	False	False	False	False	False	False	False	False	False	False	False	False	False	False	False	50.2559	47.3114	1.85084
C14orf119	52.6491	3.96365	False	False	False	False	False	False	False	False	False	False	False	False	False	False	False	False	False	False	False	False	False	False	False	False	False	False	False	False	False	False	False	False	False	False	False	False	False	False	False	False	False	1.54212	1.05147	-0.253493
C14orf166	148.685	5.00183	False	False	False	False	False	False	False	False	False	False	False	False	False	False	False	False	False	False	False	False	False	False	False	False	False	False	False	False	False	False	False	False	False	False	False	False	False	False	False	False	False	0.0686255	0.0427009	-0.0124291
C14orf2	207.84	5.33677	False	False	False	False	False	False	False	False	False	False	False	False	False	False	False	False	False	False	False	False	False	False	False	False	False	False	False	False	False	False	False	False	False	False	False	False	False	False	False	False	False	5.11393	3.96191	0.349827
C16orf13	61.6353	4.12123	False	False	False	False	False	False	False	False	False	False	False	False	False	False	False	False	False	False	False	False	False	False	False	False	False	False	False	False	False	False	False	False	False	False	False	False	False	False	False	False	False	4.94671	3.81747	0.56896
C16orf54	85.3411	4.44666	False	False	False	False	False	False	False	False	False	False	False	False	False	False	False	False	False	False	False	False	False	False	False	False	False	False	False	False	False	False	False	False	False	False	False	False	False	False	False	False	False	4.33243	3.29131	-0.479206
C17orf49	166.768	5.1166	False	False	False	False	False	False	False	False	False	False	False	False	False	False	False	False	False	False	True	False	False	False	False	False	False	False	False	False	False	False	True	False	False	False	False	False	False	False	False	False	False	11.2696	9.56603	0.633406
C17orf62	111.252	4.7118	True	True	False	True	False	True	True	True	False	False	False	False	True	False	False	True	False	False	False	False	False	False	False	False	False	False	False	False	False	False	False	True	False	False	False	False	False	False	False	False	False	2.37663	1.69172	0.282295
C17orf76-AS1	194.995	5.27297	False	False	False	False	False	False	False	False	False	False	False	False	False	False	False	False	False	False	False	False	False	False	False	False	False	False	False	False	False	False	False	False	False	False	False	False	False	False	False	False	False	22.0378	19.8138	-0.729916
C17orf89	57.5556	4.05275	False	False	False	False	False	False	False	False	False	False	False	False	False	False	False	False	False	False	False	False	False	False	False	False	False	False	False	False	False	False	False	False	False	False	False	False	False	False	False	False	False	0.320454	0.195699	-0.0745248
C19orf10	50.2234	3.91648	False	False	False	False	False	False	False	False	False	False	False	False	False	False	False	False	False	False	False	False	False	False	False	False	False	False	False	False	False	False	False	False	False	False	False	False	False	False	False	False	False	4.55013	3.47658	-0.434835
C19orf12	48.7349	3.88639	False	False	False	False	False	False	False	False	False	False	False	False	False	False	False	False	False	False	False	False	False	False	False	False	False	False	False	False	False	False	False	True	False	False	False	False	False	False	False	False	False	0.946486	0.622007	0.200829
C19orf24	48.0733	3.87273	False	False	False	False	False	False	False	False	False	False	False	False	False	False	False	False	False	False	False	False	False	False	False	False	False	False	False	False	False	False	False	False	False	False	False	False	False	False	False	False	False	1.8542	1.28402	-0.29563
C19orf43	175.92	5.17003	False	False	False	False	False	False	False	False	False	False	False	False	False	False	False	False	False	False	False	False	False	False	False	False	False	False	False	False	False	False	False	False	False	False	False	False	False	False	False	False	False	1.94792	1.35768	0.187006
C19orf53	158.884	5.06818	False	False	False	False	False	False	False	False	False	False	False	False	False	False	False	False	False	False	False	False	False	False	False	False	False	False	False	False	False	False	False	False	False	False	False	False	False	False	False	False	False	1.52962	1.0423	0.173359
C19orf60	72.3305	4.28125	False	False	False	False	False	False	False	False	False	False	False	False	False	False	False	False	False	False	False	False	False	False	False	False	False	False	False	False	False	False	False	False	False	False	False	False	False	False	False	False	False	4.5928	3.51131	-0.487816
C19orf66	69.3534	4.23922	True	True	True	True	True	True	True	True	True	True	True	False	True	False	True	True	False	False	False	True	True	False	False	True	False	False	False	False	False	False	False	True	False	False	False	False	False	False	False	False	False	0.454908	0.281858	0.0960614
C19orf70	60.4775	4.10227	False	False	False	False	False	False	False	False	False	False	False	False	False	False	False	False	False	False	False	False	False	False	False	False	False	False	False	False	False	False	False	False	False	False	False	False	False	False	False	False	False	0.73242	0.472569	0.14179
C1QBP	75.1421	4.31938	False	False	False	False	False	False	False	False	False	False	False	False	False	False	True	False	False	False	False	False	False	False	False	False	False	False	False	False	False	False	False	False	False	False	False	False	False	False	False	False	False	2.39334	1.70497	-0.304216
C1orf43	99.2339	4.59748	False	False	False	False	False	False	False	False	False	False	False	False	False	False	False	False	False	False	False	False	False	False	False	False	False	False	False	False	False	False	False	False	False	False	False	False	False	False	False	False	False	4.03854	3.04057	0.368941
C1orf63	73.1023	4.29186	False	False	False	False	False	False	False	False	False	False	False	False	False	False	False	False	False	False	False	False	False	False	False	False	False	False	False	False	False	False	False	False	False	False	False	False	False	False	False	False	False	2.48049	1.77541	0.333244
C1orf86	54.4684	3.99762	False	False	False	False	False	False	False	False	False	False	False	False	False	False	False	False	False	False	False	False	False	False	False	False	False	True	True	True	True	True	False	True	False	False	False	False	False	False	False	False	False	2.60471	1.87534	0.371708
C20orf24	100.888	4.61401	False	False	False	False	False	False	False	False	False	False	False	False	False	False	False	False	False	False	False	False	False	False	False	False	False	False	False	False	False	False	False	False	False	False	False	False	False	False	False	False	False	0.867479	0.565198	0.132897
C21orf59	47.522	3.86119	False	False	False	False	False	False	False	False	False	False	False	False	False	False	False	False	False	False	False	False	False	False	False	False	False	False	False	False	False	False	False	False	False	False	False	False	False	False	False	False	False	0.756694	0.491163	-0.15896
C21orf91	63.6199	4.15293	False	False	False	False	False	False	False	False	False	False	False	False	False	False	False	False	False	False	False	False	False	False	False	False	False	False	False	False	False	False	False	False	False	False	False	False	False	False	False	False	False	3.76179	2.81552	0.492541
C22orf39	49.7823	3.90766	False	False	False	False	False	False	False	False	False	False	False	False	False	False	False	False	False	False	False	False	False	False	False	False	False	False	False	False	False	False	False	False	False	False	False	False	False	False	False	False	False	1.63849	1.12342	0.279959
C4orf3	232.152	5.44739	False	False	False	False	False	False	False	False	False	False	False	False	False	False	False	False	False	False	False	False	False	False	False	False	False	False	False	False	False	False	False	False	False	False	False	False	False	False	False	False	False	0.41235	0.255943	0.0483203
C4orf48	45.7578	3.82336	False	False	False	False	False	False	False	False	False	False	False	False	False	False	False	False	False	False	False	False	False	False	False	False	False	False	False	False	False	False	False	False	False	False	False	False	False	False	False	False	False	0.247149	0.15344	-0.0572738
C5orf56	80.1038	4.38332	False	False	False	False	False	False	False	False	False	False	False	False	False	False	False	False	False	False	False	False	False	False	False	False	False	False	False	False	False	False	False	False	False	False	False	False	False	False	False	False	False	12.4477	10.6495	0.947898
C6orf106	46.1989	3.83296	False	False	False	False	False	False	False	False	False	False	False	False	False	False	True	False	False	False	False	False	False	False	False	False	False	False	False	False	False	False	False	False	False	False	False	False	False	False	False	False	False	2.62823	1.89324	-0.361852
C6orf48	109.047	4.69178	False	False	False	False	False	False	False	False	False	False	False	False	False	False	False	False	False	False	False	False	False	False	False	False	False	False	False	False	False	False	False	False	False	False	False	False	False	False	False	False	False	19.2031	17.0674	-0.826137
C6orf62	176.471	5.17316	False	False	False	False	False	False	False	False	False	False	False	False	False	False	False	False	False	False	False	False	False	False	False	False	False	False	False	False	False	False	False	False	False	False	False	False	False	False	False	False	False	0.914058	0.599885	0.11156
C6orf89	58.6582	4.07173	False	False	False	False	False	False	False	False	False	False	False	False	False	False	False	False	False	False	False	False	False	False	False	False	False	False	False	False	False	False	False	True	False	False	False	False	False	False	False	False	False	0.173033	0.105926	0.0407703
C7orf50	51.9875	3.951	False	False	False	False	False	False	False	False	False	False	False	False	False	False	False	False	False	False	False	False	False	False	False	False	False	False	False	False	False	False	False	False	False	False	False	False	False	False	False	False	False	3.46225	2.56307	0.447326
C7orf55-LUC7L2	54.1927	3.99255	False	False	False	False	False	False	False	False	False	False	False	False	False	False	False	False	False	False	False	False	False	False	False	False	False	False	False	False	False	False	False	False	False	False	False	False	False	False	False	False	False	0.404814	0.250911	-0.0926256
C7orf73	84.4039	4.43561	False	False	False	False	False	False	False	False	False	False	False	False	False	False	False	False	False	False	False	False	False	False	False	False	False	False	False	False	False	False	False	False	False	False	False	False	False	False	False	False	False	2.33033	1.65472	0.300361
C8orf59	119.852	4.78626	False	False	False	False	False	False	False	False	False	False	False	False	False	False	False	False	False	False	False	False	False	False	False	False	False	False	False	False	False	False	False	False	False	False	False	False	False	False	False	False	False	7.75578	6.32286	0.588234
C9orf142	62.793	4.13984	False	False	False	False	False	False	False	False	False	False	False	False	False	False	False	False	False	False	False	False	False	False	False	False	False	False	False	False	False	False	True	True	False	False	False	False	False	False	False	False	False	3.0715	2.24783	0.417641
C9orf16	147.583	4.99439	False	False	False	False	False	False	False	False	False	False	False	False	False	False	False	False	False	False	False	False	False	False	False	False	False	False	False	False	False	False	False	False	False	False	False	False	False	False	False	False	False	5.06157	3.91611	0.42417
C9orf78	145.322	4.97896	False	False	False	False	False	False	False	False	False	False	False	False	False	False	False	False	False	False	False	False	False	False	False	False	False	False	False	False	False	False	False	False	False	False	False	False	False	False	False	False	False	10.2179	8.58698	-0.6122
CAB39	170.572	5.13916	False	False	False	False	False	False	False	False	False	False	False	False	False	False	False	False	False	False	False	False	False	False	False	False	False	False	False	False	False	False	False	False	False	False	False	False	False	False	False	False	False	1.72153	1.18353	0.192085
CABIN1	45.5373	3.81853	False	False	False	False	False	False	False	False	False	False	False	False	False	False	False	False	False	False	False	False	False	False	False	False	False	False	False	False	False	False	False	False	False	False	False	False	False	False	False	False	False	2.49832	1.78902	-0.381694
CACYBP	115.938	4.75306	False	False	False	False	False	False	False	False	False	False	False	False	False	False	False	False	False	False	False	False	False	False	False	False	False	False	False	False	False	False	False	False	False	False	False	False	False	False	False	False	False	0.998811	0.658671	0.152348
CALCOCO2	104.251	4.6468	False	False	False	False	False	False	False	False	False	False	False	False	False	False	False	False	False	False	False	False	False	False	False	False	False	False	False	False	False	False	False	True	False	False	False	False	False	False	False	False	False	0.603419	0.383236	0.103237
CALM1	814.875	6.70304	False	True	False	False	False	False	False	False	False	False	False	False	False	False	False	False	False	False	False	False	False	False	False	False	False	False	False	False	False	False	False	True	False	False	False	False	False	False	False	True	False	22.2671	20.0334	-0.332135
CALM2	408.954	6.0136	False	True	False	False	False	False	False	False	False	False	False	False	False	False	False	False	False	False	False	False	False	False	False	False	False	False	False	False	False	False	False	True	False	False	False	False	False	False	False	True	False	5.29518	4.12656	0.221191
CALM3	288.936	5.6662	False	True	False	False	False	False	False	False	False	False	False	False	False	False	False	False	False	False	False	False	False	False	False	False	False	False	False	False	False	False	False	True	False	False	False	False	False	False	False	True	False	15.3817	13.4405	0.630551
CALR	460.996	6.13339	False	False	False	False	False	False	False	False	False	False	False	False	False	False	True	False	False	False	False	False	False	False	False	False	False	False	False	False	False	False	False	True	False	False	False	False	False	True	False	False	False	29.2725	26.8514	0.542858
CAMLG	53.3106	3.97614	False	False	False	False	False	False	False	False	False	False	False	False	False	False	False	False	False	False	False	False	False	False	False	False	False	False	False	False	False	False	False	False	False	False	False	False	False	False	False	False	False	1.03029	0.681044	-0.192533
CAMTA1	41.568	3.72733	False	False	False	False	False	False	False	False	False	False	False	False	False	False	False	False	False	False	False	False	False	False	False	False	False	False	False	False	False	False	False	False	False	False	False	False	False	False	False	False	False	1.61261	1.1024	0.271463
CAND1	57.1697	4.04602	False	False	False	False	False	False	False	False	False	False	False	False	False	False	False	False	False	False	False	False	False	False	False	False	False	False	False	False	False	False	False	False	False	False	False	False	False	False	False	False	False	2.03683	1.42764	0.317766
CANX	213.077	5.36165	False	False	False	False	False	False	False	False	False	False	False	False	False	False	False	False	False	False	False	False	False	False	False	False	False	False	False	False	False	False	False	False	False	False	False	False	False	True	False	False	False	0.57352	0.361094	0.0586544
CAP1	557.419	6.32332	False	False	False	False	False	False	False	False	False	False	False	False	False	False	False	False	False	False	False	False	False	False	False	False	False	False	False	False	False	False	False	False	False	False	False	False	False	False	False	False	False	18.366	16.2768	0.345608
CAPN1	51.1054	3.93389	False	False	False	False	False	False	False	False	False	False	False	False	False	False	False	False	False	False	False	False	False	False	False	False	False	False	False	False	False	False	False	False	False	False	False	False	False	False	False	False	False	0.0300356	0.0189852	0.00750851
CAPN2	162.633	5.0915	False	False	False	False	False	False	False	False	False	False	False	False	False	False	False	False	False	False	False	False	False	False	False	False	False	False	False	False	False	False	False	True	False	False	False	False	False	False	False	False	False	3.57237	2.65567	0.337939
CAPNS1	243.123	5.49357	False	False	False	False	False	False	False	False	False	False	False	False	False	False	False	False	False	False	False	False	False	False	False	False	False	False	False	False	False	False	False	False	False	False	False	False	False	False	False	False	False	1.87574	1.30077	0.14925
CAPRIN1	96.9735	4.57444	False	False	False	False	False	False	False	False	False	False	False	False	False	False	False	False	False	False	False	False	False	False	False	False	False	False	False	False	False	False	False	False	False	False	False	False	False	False	False	False	False	0.5497	0.34374	-0.0947481
CAPZA1	308.342	5.73121	False	False	False	False	False	False	False	False	False	False	False	False	False	False	False	False	False	False	False	False	False	False	False	False	False	False	False	False	False	False	False	False	False	False	False	False	False	False	False	False	False	12.3909	10.6002	0.437956
CAPZA2	62.4622	4.13456	False	False	False	False	False	False	False	False	False	False	False	False	False	False	False	False	False	False	False	False	False	False	False	False	False	False	False	False	False	False	False	False	False	False	False	False	False	False	False	False	False	0.454696	0.281858	-0.0809784
CAPZB	194.388	5.26986	False	False	False	False	False	False	False	False	False	False	False	False	False	False	False	False	False	False	False	False	False	False	False	False	False	False	False	False	False	False	False	False	False	False	False	False	False	False	False	False	False	7.6611	6.23599	0.415347
CARD11	48.8451	3.88865	False	False	False	False	False	False	False	False	False	False	False	False	False	False	False	False	False	False	False	False	False	False	False	False	False	False	False	False	False	False	False	False	False	False	False	False	False	False	False	False	False	1.23317	0.823115	0.22863
CARD16	128.949	4.85942	False	False	False	True	False	True	True	False	False	False	False	False	False	False	True	False	False	False	False	False	False	False	False	False	False	False	False	False	False	False	False	True	False	False	False	False	False	False	False	False	False	9.41224	7.83856	0.585416
CARD8	69.2983	4.23842	False	False	False	False	False	False	False	False	False	False	False	False	False	False	True	False	False	False	False	False	False	False	False	False	False	False	False	False	False	False	False	False	False	False	False	False	False	False	False	False	False	6.60512	5.27643	-0.618564
CASC3	52.5939	3.9626	False	False	False	False	False	False	False	False	False	False	False	False	False	False	False	False	False	False	False	False	False	False	False	False	False	False	False	False	False	False	False	False	False	False	False	False	False	False	False	False	False	4.3436	3.29885	0.519203
CASC4	54.6889	4.00166	False	False	False	False	False	False	False	False	False	False	False	False	False	False	False	False	False	False	False	False	False	False	False	False	False	False	False	False	False	False	False	False	False	False	False	False	False	False	False	False	False	1.40052	0.945918	0.224756
CASP1	72.1099	4.27819	False	False	False	True	False	True	True	False	False	False	False	False	False	False	False	False	False	False	False	False	False	False	False	False	False	False	False	False	False	False	False	True	False	False	False	False	False	False	False	False	False	1.2761	0.853109	0.178265
CASP2	65.0533	4.17521	False	False	False	False	False	False	False	False	False	False	False	False	False	False	False	False	False	False	False	False	False	False	False	False	False	False	False	False	False	False	False	True	False	False	False	False	False	False	False	False	False	2.84724	2.06745	0.407005
CASP3	66.3764	4.19534	False	False	False	False	False	False	False	False	False	False	False	False	False	False	False	False	False	False	False	False	False	False	False	False	False	False	False	False	False	False	False	True	False	False	False	False	False	False	False	True	False	25.4283	23.1117	1.43599
CASP4	162.854	5.09285	False	False	False	False	False	False	False	False	False	False	False	False	False	False	False	False	False	False	False	False	False	False	False	False	False	False	False	False	False	False	False	True	False	False	False	False	False	False	False	False	False	12.434	10.6395	0.607786
CASP8	52.3734	3.9584	False	False	False	False	False	False	False	False	False	False	False	False	False	False	False	False	False	False	False	False	False	False	False	False	False	False	False	False	False	False	False	True	False	False	False	False	False	False	False	True	False	0.705721	0.453128	-0.142055
CAST	202.051	5.30852	False	False	False	False	False	False	False	False	False	False	False	False	False	False	False	False	False	False	False	False	False	False	False	False	False	False	False	False	False	False	False	False	False	False	False	False	False	False	False	False	False	14.2257	12.3423	-0.524086
CAT	44.9309	3.80513	False	False	False	False	False	False	False	False	False	False	False	False	False	False	False	False	False	False	False	False	False	False	False	False	False	False	False	False	False	False	False	True	False	False	False	False	False	False	False	False	False	0.319116	0.195699	0.0675127
CBFB	65.2738	4.17859	False	False	False	False	False	False	False	False	False	False	False	False	False	False	False	False	False	False	False	False	False	False	False	False	False	False	False	False	False	False	False	False	False	False	False	False	False	False	False	False	False	1.21997	0.813359	-0.206088
CBLB	154.97	5.04323	False	False	False	False	False	False	False	False	False	False	False	False	False	False	False	False	False	False	False	False	False	False	False	False	False	False	False	False	False	False	False	False	False	False	False	False	False	False	False	False	False	45.1079	42.272	1.89071
CBX1	54.4132	3.99661	False	False	False	False	False	False	False	False	False	False	False	True	False	False	False	False	False	True	True	False	False	False	True	False	False	False	False	False	False	False	True	True	False	False	False	False	False	False	False	False	False	1.41823	0.9587	-0.238439
CBX3	306.081	5.72385	False	False	False	False	False	False	False	False	False	False	False	True	False	False	False	False	False	True	True	False	False	False	True	False	False	False	False	False	False	False	True	True	False	False	False	False	False	False	False	False	False	4.17895	3.16334	0.282877
CBX5	103.313	4.63777	False	False	False	False	False	False	False	False	False	False	False	True	False	False	False	False	False	True	True	False	False	False	True	False	False	False	False	False	False	False	True	True	False	False	False	False	False	False	False	False	False	0.0357185	0.0215194	-0.00852024
CCAR1	127.626	4.8491	False	False	False	False	False	False	False	False	False	False	False	False	False	False	False	False	False	False	False	False	False	False	False	False	False	False	False	False	False	False	False	False	False	False	False	False	False	False	False	False	False	1.69089	1.15826	0.235766
CCDC107	54.0825	3.99051	False	False	False	False	False	False	False	False	False	False	False	False	False	False	False	False	False	False	False	False	False	False	False	False	False	False	False	False	False	False	False	False	False	False	False	False	False	False	False	False	False	0.506852	0.314789	0.112862
CCDC12	65.2187	4.17775	False	False	False	False	False	False	False	False	False	False	False	False	False	False	False	False	False	False	False	False	False	False	False	False	False	False	False	False	False	False	False	False	False	False	False	False	False	False	False	False	False	0.692347	0.445275	0.136105
CCDC142	83.6321	4.42643	False	False	False	False	False	False	False	False	False	False	False	False	False	False	False	False	False	False	False	False	False	False	False	False	False	False	False	False	False	False	False	False	False	False	False	False	False	False	False	False	False	2.62327	1.88915	0.322394
CCDC167	57.7762	4.05658	False	False	False	False	False	False	False	False	False	False	False	False	False	False	False	False	False	False	False	False	False	False	False	False	False	False	False	False	False	False	False	False	False	False	False	False	False	False	False	False	False	1.66232	1.13746	0.289049
CCDC25	54.303	3.99458	False	False	False	False	False	False	False	False	False	False	False	False	False	False	False	False	False	False	False	False	False	False	False	False	False	False	False	False	False	False	False	False	False	False	False	False	False	False	False	False	False	0.954615	0.626719	-0.191858
CCDC28A	45.7578	3.82336	False	False	False	False	False	False	False	False	False	False	False	False	False	False	False	False	False	False	False	False	False	False	False	False	False	False	False	False	False	False	False	False	False	False	False	False	False	False	False	False	False	3.73314	2.79114	0.490274
CCDC47	60.9737	4.11044	False	False	False	False	False	False	False	False	False	False	False	False	False	False	False	False	False	False	False	False	False	False	False	False	False	False	False	False	False	False	False	False	False	False	False	False	False	False	False	False	False	1.5169	1.03235	0.23206
CCDC53	48.4592	3.88072	False	False	False	False	False	False	False	False	False	False	False	False	False	False	False	False	False	False	False	False	False	False	False	False	False	False	False	False	False	False	False	False	False	False	False	False	False	False	False	False	False	1.78826	1.23378	0.29505
CCDC59	54.2478	3.99356	False	False	False	False	False	False	False	False	False	False	False	False	False	False	False	False	False	False	False	False	False	False	False	False	False	False	False	False	False	False	False	False	False	False	False	False	False	False	False	False	False	1.59809	1.09342	-0.265913
CCDC64	56.3979	4.03243	False	False	False	False	False	False	False	False	False	False	False	False	False	False	False	False	False	False	False	False	False	False	False	False	False	False	False	False	False	False	False	False	False	False	False	False	False	False	False	False	False	15.5806	13.6292	1.28266
CCDC69	171.95	5.14721	False	False	False	False	False	False	False	False	False	False	False	False	False	False	False	False	False	False	False	False	False	False	False	False	False	False	False	False	False	False	False	False	False	False	False	False	False	False	False	False	False	14.5045	12.6101	0.774454
CCDC85B	81.6474	4.40241	False	False	False	False	False	False	False	False	False	False	False	False	False	False	False	False	False	False	False	False	False	False	False	False	False	False	False	False	False	False	False	False	False	False	False	False	False	False	False	False	False	1.1632	0.771479	-0.211047
CCDC88B	47.8528	3.86813	False	False	False	False	False	False	False	False	False	False	False	False	False	False	False	False	False	False	False	False	False	False	False	False	False	False	False	False	False	False	False	False	False	False	False	False	False	False	False	False	False	3.46386	2.56366	0.468775
CCDC88C	142.015	4.95593	False	False	False	False	False	False	False	False	False	False	False	False	False	False	False	False	False	False	False	False	False	False	False	False	False	False	False	False	False	False	False	True	False	False	False	False	False	False	False	False	False	7.51189	6.10224	-0.513418
CCDC90B	47.6874	3.86467	False	False	False	False	False	False	False	False	False	False	False	False	False	False	False	False	False	False	False	False	False	False	False	False	False	False	False	False	False	False	False	False	False	False	False	False	False	False	False	False	False	0.575844	0.362894	0.124685
CCDC91	87.2155	4.46838	False	False	False	False	False	False	False	False	False	False	False	False	False	False	False	False	False	False	False	False	False	False	False	False	False	False	False	False	False	False	False	False	False	False	False	False	False	False	False	False	False	3.98337	2.99675	0.470514
CCL3	781.467	6.66117	False	True	False	False	False	False	False	False	True	False	False	False	True	False	True	True	False	False	False	False	True	False	False	True	False	False	False	False	False	False	False	True	False	False	False	False	True	False	True	False	True	405.862	400.217	4.49037
CCL4	2131.6	7.66463	False	True	False	False	False	False	False	False	True	False	False	False	False	False	True	False	False	False	False	False	True	False	False	True	False	False	False	False	False	False	False	True	False	False	False	False	True	False	True	False	True	672.693	666.412	4.43412
CCL4L1	59.3749	4.08387	False	True	False	False	False	False	False	False	True	False	False	False	False	False	True	False	False	False	False	False	True	False	False	True	False	False	False	False	False	False	False	True	False	False	False	False	True	False	True	False	True	74.6176	71.3709	2.97159
CCL4L2	90.3028	4.50317	False	False	False	False	False	False	False	False	False	False	False	False	False	False	False	False	False	False	False	False	False	False	False	False	False	False	False	False	False	False	False	False	False	False	False	False	True	False	True	False	True	128.171	124.472	3.80761
CCL5	5237.4	8.56358	False	True	False	False	False	False	False	False	True	True	True	False	False	False	True	True	False	False	False	True	True	False	False	True	False	False	False	False	False	False	False	True	False	False	False	False	True	False	True	False	True	673.693	667.412	3.90174
CCM2	43.6629	3.7765	False	False	False	False	False	False	False	False	False	False	False	False	False	False	False	False	False	False	False	False	False	False	False	False	False	False	False	False	False	False	False	False	False	False	False	False	False	False	False	False	False	2.18898	1.54752	-0.334916
CCND2	488.341	6.19101	False	False	False	False	False	False	False	False	False	False	False	False	False	False	False	False	False	False	False	False	False	False	False	False	False	False	False	False	False	False	True	False	False	False	True	False	False	False	False	False	False	38.6163	35.9406	1.0112
CCND3	182.535	5.20694	False	False	False	False	False	False	False	False	False	False	False	False	False	False	False	False	False	False	False	False	False	False	False	False	False	False	False	False	False	False	False	False	False	False	True	False	False	False	False	False	False	2.52805	1.81282	-0.252685
CCNDBP1	78.064	4.35753	False	False	False	False	False	False	False	False	False	False	False	False	False	False	False	False	False	False	False	False	False	False	False	False	False	False	False	False	False	False	False	False	False	False	False	False	False	False	False	False	False	1.94846	1.35768	0.288895
CCNG1	44.0488	3.7853	False	False	False	False	False	False	False	False	False	False	False	False	False	False	False	False	False	False	False	False	False	False	False	False	False	False	False	False	False	False	False	False	False	False	False	False	False	False	False	False	False	3.05731	2.23912	-0.415229
CCNI	513.149	6.24057	False	False	False	False	False	False	False	False	False	False	False	False	False	False	False	False	False	False	False	False	False	False	False	False	False	False	False	False	False	False	False	False	False	False	False	False	False	False	False	False	False	2.99617	2.18877	-0.131814
CCNK	82.9705	4.41849	False	True	False	False	False	False	False	False	True	True	True	False	False	False	True	False	False	False	False	True	True	False	False	True	False	False	False	False	False	False	False	True	False	False	False	False	False	False	False	False	False	2.90961	2.11887	0.36117
CCNL1	101.163	4.61674	False	False	False	False	False	False	False	False	False	False	False	True	False	False	False	False	False	True	True	False	False	False	True	False	True	False	False	False	False	False	True	False	False	False	False	False	False	False	False	False	False	1.50363	1.02043	0.215098
CCNY	47.3566	3.85771	False	False	False	False	False	False	False	False	False	False	False	False	False	False	False	False	False	False	False	False	False	False	False	False	False	False	False	False	False	False	False	False	False	False	False	False	False	False	False	False	False	1.46032	0.991854	-0.241331
CCR1	48.0733	3.87273	False	False	False	False	False	False	False	False	False	False	False	False	False	False	False	False	False	False	False	False	False	False	False	False	False	False	False	False	False	False	False	True	False	False	False	False	True	False	True	False	True	41.4681	38.7237	1.50913
CCR5	235.901	5.46341	False	False	False	False	False	False	False	False	False	False	False	False	False	False	False	False	False	False	False	False	False	False	False	False	False	False	False	False	False	False	False	True	False	False	False	False	True	False	True	False	True	68.5222	65.3377	1.90918
CCSER2	109.378	4.69481	False	False	False	False	False	False	False	False	False	False	False	False	False	False	False	False	False	False	False	False	False	False	False	False	False	False	False	False	False	False	False	False	False	False	False	False	False	False	False	False	False	1.46045	0.991854	-0.228801
CCT2	92.5631	4.52789	False	False	False	False	False	False	False	False	False	False	False	False	False	False	False	False	False	False	False	False	False	False	False	False	False	False	False	False	False	False	False	False	False	False	False	False	False	False	False	False	False	0.799555	0.51706	0.138356
CCT3	98.7928	4.59302	False	False	False	False	False	False	False	False	False	False	False	False	False	False	False	False	False	False	False	False	False	False	False	False	False	False	False	False	False	False	False	False	False	False	False	False	False	False	False	False	False	0.00340834	0.00257587	0.000712265
CCT4	123.491	4.81617	False	False	False	False	False	False	False	False	False	False	False	False	False	False	False	False	False	False	False	False	False	False	False	False	False	False	False	False	False	False	False	False	False	False	False	False	False	False	False	False	False	2.12821	1.49893	0.246994
CCT5	103.038	4.6351	False	False	False	False	False	False	False	False	False	False	False	False	False	False	False	False	False	False	False	False	False	False	False	False	False	False	False	False	False	False	False	False	False	False	False	False	False	False	False	False	False	1.03634	0.68532	-0.158198
CCT6A	109.709	4.69783	False	False	False	False	False	False	False	False	False	False	False	False	False	False	False	False	False	False	False	False	False	False	False	False	False	False	False	False	False	False	False	False	False	False	False	False	False	False	False	False	False	0.844897	0.548393	0.130752
CCT7	97.6902	4.5818	False	False	False	False	False	False	False	False	False	False	False	False	False	False	False	False	False	False	False	False	False	False	False	False	False	False	False	False	False	False	False	False	False	False	False	False	False	False	False	False	False	0.624984	0.397828	-0.107555
CCT8	108.22	4.68417	False	False	False	False	False	False	False	False	False	False	False	False	False	False	False	False	False	False	False	False	False	False	False	False	False	False	False	False	False	False	False	False	False	False	False	False	False	False	False	False	False	2.58696	1.86021	0.280969
CCZ1	46.4194	3.83772	False	False	False	False	False	False	False	False	False	False	False	False	False	False	False	False	False	False	False	False	False	False	False	False	False	False	False	False	False	False	False	False	False	False	False	False	False	False	False	False	False	3.78498	2.83585	0.471341
CD164	165.996	5.11196	False	False	False	False	False	False	False	False	False	False	False	False	False	False	False	False	False	False	False	False	False	False	False	False	False	False	False	False	False	False	False	False	False	False	False	False	False	False	False	False	False	1.83679	1.26886	0.171623
CD2	1132.04	7.03177	False	False	False	False	False	False	False	False	False	False	False	False	False	False	False	False	False	False	False	False	False	False	False	False	False	False	False	False	False	False	False	False	False	False	False	False	False	False	False	False	False	17.7697	15.7037	0.478819
CD247	123.16	4.81349	False	False	False	False	False	False	False	False	False	False	False	False	False	False	False	False	False	False	False	False	False	False	False	False	False	False	False	False	False	False	False	False	False	False	False	False	False	False	False	False	False	3.86054	2.89587	-0.386419
CD27	407.851	6.0109	False	False	False	False	False	False	False	False	False	False	False	False	False	False	False	False	False	False	False	False	False	False	False	False	False	False	False	False	False	False	False	False	False	False	False	False	True	False	False	False	False	89.4004	85.9788	1.84928
CD2BP2	101.439	4.61946	False	False	False	False	False	False	False	False	False	False	False	False	False	False	False	False	False	False	False	False	False	False	False	False	False	False	False	False	False	False	False	False	False	False	False	False	False	False	False	False	False	15.4252	13.4811	1.04439
CD37	339.766	5.82826	False	False	False	False	False	False	False	False	False	False	False	False	False	False	False	False	False	False	False	False	False	False	False	False	False	False	False	False	False	False	False	False	False	False	False	False	False	False	False	False	False	16.239	14.2443	-0.377586
CD38	141.243	4.95048	False	False	False	False	False	False	False	False	False	False	False	False	False	False	False	False	False	False	False	False	False	False	False	False	False	False	False	False	False	False	False	True	False	False	False	False	False	False	False	False	False	71.0473	67.8374	2.02011
CD3D	723.029	6.58345	False	False	False	False	False	False	False	False	False	False	False	False	False	False	False	False	False	False	False	False	False	False	False	False	False	False	False	False	False	False	False	False	False	False	False	False	False	False	False	False	False	47.016	44.1292	0.985265
CD3E	344.286	5.84147	False	False	False	False	False	False	False	False	False	False	False	False	False	False	False	False	False	False	False	False	False	False	False	False	False	False	False	False	False	False	False	False	False	False	False	False	False	False	False	False	False	6.14239	4.8702	0.373266
CD3G	486.466	6.18717	False	False	False	False	False	False	False	False	False	False	False	False	False	False	False	False	False	False	False	False	False	False	False	False	False	False	False	False	False	False	False	False	False	False	False	False	False	False	False	False	False	30.3337	27.8721	0.979435
CD44	258.173	5.55363	False	False	False	False	False	False	False	False	False	False	False	False	False	False	False	False	False	False	False	False	False	False	False	False	False	False	False	False	False	False	False	True	False	False	False	False	False	False	False	False	False	45.0848	42.2524	-0.780752
CD46	68.3611	4.2248	False	False	False	False	False	False	False	False	False	False	False	False	True	False	False	False	False	False	False	False	False	False	False	False	False	False	False	False	False	False	False	True	False	False	False	False	False	False	False	False	False	1.73214	1.19133	-0.244769
CD47	124.98	4.82815	False	False	False	False	False	False	False	False	False	False	False	False	False	False	False	False	False	False	False	False	False	False	False	False	False	False	False	False	False	False	False	True	False	False	False	False	False	False	False	False	False	0.241016	0.149588	-0.0384808
CD48	305.916	5.72331	False	False	False	False	False	False	False	False	False	False	False	False	False	False	False	False	False	False	False	False	False	False	False	False	False	False	False	False	False	False	False	False	False	False	False	False	False	False	False	False	False	31.2337	28.7523	-0.656015
CD5	57.5556	4.05275	False	False	False	False	False	False	False	False	False	False	False	False	False	False	False	False	False	False	False	False	False	False	False	False	False	False	False	False	False	False	False	False	False	False	False	False	False	False	False	False	False	43.447	40.6493	-1.83919
CD52	1110.21	7.0123	False	False	False	False	False	False	False	False	False	False	False	False	False	False	False	False	False	False	False	False	False	False	False	False	False	False	False	False	False	False	False	False	False	False	False	False	False	False	False	False	False	26.5758	24.2204	-0.320551
CD53	377.199	5.93277	False	False	False	False	False	False	False	False	False	False	False	False	False	False	False	False	False	False	False	False	False	False	False	False	False	False	False	False	False	False	False	False	False	False	False	False	False	False	False	False	False	6.37768	5.07839	-0.192261
CD6	139.258	4.93633	False	False	False	True	False	True	True	False	False	False	False	False	False	False	False	True	False	False	False	False	False	False	False	False	False	False	False	False	False	False	False	True	False	False	False	False	False	False	False	False	False	33.5236	30.9859	-1.53074
CD63	323.116	5.77801	False	False	False	False	False	True	False	False	False	False	False	False	False	False	False	False	False	False	False	False	False	False	False	False	False	False	False	False	False	False	False	True	False	False	False	False	False	False	False	False	False	108.997	105.394	1.29157
CD69	151.497	5.02057	False	False	False	False	False	False	False	False	False	False	False	False	False	False	False	False	False	False	False	False	False	False	False	False	False	False	False	False	False	False	False	False	False	False	False	False	False	False	False	False	False	55.4822	52.4468	-1.69786
CD7	443.63	6.09499	False	False	False	False	False	False	False	False	False	False	False	False	False	False	False	False	False	False	False	False	False	False	False	False	False	False	False	False	False	False	False	False	False	False	False	False	False	False	False	False	False	41.4711	38.7237	1.1973
CD74	3080.49	8.03285	False	False	False	False	False	False	False	False	False	False	False	False	True	False	False	False	True	False	False	True	True	False	False	True	False	False	False	False	False	False	False	True	True	False	False	False	False	True	False	True	False	673.693	667.412	1.10747
CD81	313.358	5.74735	False	False	False	False	False	False	False	False	False	False	False	False	True	False	False	False	False	False	False	False	False	False	False	False	False	False	False	False	False	False	False	True	False	False	False	False	False	False	False	False	False	44.7365	41.9146	0.9307
CD82	56.9492	4.04216	False	False	False	False	False	False	False	False	False	False	False	False	False	False	False	False	False	False	False	False	False	False	False	False	False	False	False	False	False	False	False	False	False	False	False	False	False	False	False	False	False	0.465296	0.287996	0.0996865
CD84	202.492	5.3107	False	False	False	False	False	False	False	False	False	False	False	False	False	False	False	False	False	False	False	False	False	False	False	False	False	False	False	False	False	False	False	False	False	False	False	False	False	False	False	False	False	39.0195	36.3377	1.32731
CD8A	1118.42	7.01967	False	False	False	False	False	False	False	False	False	False	False	False	False	False	False	False	False	False	False	False	False	False	False	False	False	False	False	False	False	False	False	False	False	False	False	False	False	True	False	False	False	673.693	667.412	5.75017
CD8B	389.052	5.96371	False	False	False	False	False	False	False	False	False	False	False	False	False	False	False	False	False	False	False	False	False	False	False	False	False	False	False	False	False	False	False	False	False	False	False	False	False	True	False	False	False	231.828	227.242	3.79096
CD96	259.607	5.55917	False	False	False	False	False	False	False	False	False	False	False	False	False	False	False	False	False	False	False	False	False	False	False	False	False	False	False	False	False	False	False	False	False	False	False	False	False	False	False	False	False	1.56389	1.06848	0.196225
CD97	279.068	5.63145	False	False	False	False	False	False	False	False	False	False	False	False	False	False	False	False	False	False	False	False	False	False	False	False	False	False	False	False	False	False	False	False	False	False	False	False	False	False	False	False	False	28.5709	26.173	0.92451
CD99	40.4102	3.69908	False	False	False	False	False	False	False	False	False	False	False	False	False	False	False	False	False	False	False	False	False	False	False	False	False	False	False	False	False	False	False	False	False	False	False	False	False	False	False	False	False	5.52316	4.32258	0.628846
CDC123	66.3213	4.19451	False	False	False	False	False	False	False	False	False	False	False	False	False	False	False	False	False	False	False	False	False	False	False	False	False	False	False	False	False	False	False	False	False	False	False	False	False	False	False	False	False	3.06525	2.24423	0.39972
CDC16	56.7287	4.03828	False	False	False	False	False	False	False	False	False	False	False	False	False	False	False	False	False	False	False	False	False	False	False	False	False	False	False	False	False	False	False	False	False	False	True	False	False	False	False	False	False	0.783919	0.507709	0.160459
CDC25B	77.4024	4.34902	False	False	False	False	False	False	False	False	False	False	False	False	False	False	False	False	False	False	False	False	False	False	False	False	False	False	False	False	False	False	False	False	False	False	True	False	False	False	False	False	False	0.283418	0.173354	0.0675969
CDC27	49.8926	3.90987	False	False	False	False	False	False	False	False	False	False	False	False	False	False	False	False	False	False	False	False	False	False	False	False	False	False	False	False	False	False	False	False	False	False	True	False	False	False	False	False	False	0.103088	0.064275	0.0261763
CDC37	83.6321	4.42643	False	False	False	False	False	False	False	False	False	False	False	False	False	False	False	False	False	False	False	False	False	False	False	False	False	False	False	False	False	False	False	False	False	False	False	False	False	False	False	False	False	0.274537	0.168311	-0.0544691
CDC42	270.523	5.60036	False	True	False	False	False	False	False	False	False	False	False	False	False	False	False	False	False	False	False	False	False	False	False	False	False	False	False	False	False	False	False	False	False	True	False	False	False	False	True	False	False	0.337535	0.20706	-0.0337569
CDC42EP3	61.966	4.12659	False	False	False	False	False	False	False	False	False	False	False	False	False	False	False	False	False	False	False	False	False	False	False	False	False	False	False	False	False	False	False	False	False	False	False	False	False	False	False	False	False	12.1494	10.3821	-0.879866
CDC42SE1	125.421	4.83167	False	False	False	False	False	False	False	False	False	False	False	False	False	False	False	False	False	False	False	False	False	False	False	False	False	False	False	False	False	False	False	False	False	False	False	False	False	False	False	False	False	0.0988197	0.0617352	0.017382
CDC42SE2	241.138	5.48537	False	False	False	False	False	False	False	False	False	False	False	False	False	False	False	False	False	False	False	False	False	False	False	False	False	False	False	False	False	False	False	False	False	False	False	False	False	False	False	False	False	9.78136	8.18186	-0.486724
CDC5L	88.3181	4.48095	False	False	False	False	False	False	False	False	False	False	False	False	False	False	False	False	False	False	True	False	False	False	False	False	False	False	False	False	False	False	True	True	False	False	False	False	False	False	False	False	False	1.95033	1.35821	-0.27749
CDK12	60.4775	4.10227	False	False	False	False	False	False	False	False	False	False	False	False	False	False	False	False	False	False	False	False	False	False	False	False	False	False	False	False	False	False	False	False	False	False	False	False	False	False	False	False	False	1.30704	0.87427	0.227538
CDK13	66.0456	4.19035	False	False	False	False	False	False	False	False	False	False	False	False	False	False	False	False	False	False	False	False	False	False	False	False	False	False	False	False	False	False	False	False	False	False	False	False	False	False	False	False	False	0.413576	0.256682	0.0898299
CDK2AP2	166.437	5.11462	False	False	False	False	False	False	False	False	False	False	False	False	False	False	False	False	False	False	False	False	False	False	False	False	False	False	False	False	False	False	False	False	False	False	False	False	False	False	False	False	False	13.1355	11.3053	0.772504
CDK4	51.4362	3.94034	False	False	False	False	False	False	False	False	False	False	False	False	False	False	False	False	False	False	False	False	False	False	False	False	False	False	False	False	False	False	True	False	False	False	True	False	False	False	False	False	False	0.094864	0.059074	0.024346
CDK6	105.739	4.66098	False	False	False	False	False	False	False	False	False	False	False	False	False	False	False	False	False	False	False	False	False	False	False	False	False	False	False	False	False	False	False	False	False	False	True	False	False	False	False	False	False	6.94057	5.57995	0.670202
CDKN1B	78.7255	4.36597	False	False	False	False	False	False	False	False	False	False	False	False	False	False	False	False	False	False	False	False	False	False	False	False	False	False	False	False	False	False	False	True	False	False	True	False	False	False	False	False	False	7.0895	5.71582	-0.62153
CDR2	43.9937	3.78405	False	False	False	False	False	False	False	False	False	False	False	False	False	False	False	False	False	False	False	False	False	False	False	False	False	False	False	False	False	False	False	False	False	False	False	False	False	False	False	False	False	8.66551	7.14396	-0.867737
CDV3	233.034	5.45119	False	False	False	False	False	False	False	False	False	False	False	False	False	False	False	False	False	False	False	False	False	False	False	False	False	False	False	False	False	False	False	False	False	False	False	False	False	False	False	False	False	0.453034	0.280936	-0.0489657
CDYL	49.0656	3.89316	False	False	False	False	False	False	False	False	False	False	False	False	False	False	False	False	False	False	False	False	False	False	False	False	False	False	False	False	False	True	False	False	False	False	False	False	False	False	False	False	False	9.05919	7.50499	0.846695
CEBPB	48.6246	3.88413	True	True	False	True	False	True	True	True	False	False	False	False	False	False	False	True	False	False	False	False	False	False	False	False	False	False	False	False	False	False	False	True	False	False	False	False	False	False	False	True	False	0.741779	0.479768	0.10741
CEBPZ	85.3962	4.4473	False	False	False	False	False	False	False	False	False	False	False	False	False	False	False	False	False	False	False	False	False	False	False	False	False	True	True	True	True	False	False	True	False	False	False	False	False	False	False	False	False	1.26659	0.846958	0.211659
CECR1	51.6016	3.94355	False	False	False	False	False	False	False	False	False	False	False	False	False	False	False	False	False	False	False	False	False	False	False	False	False	False	False	False	False	False	False	False	False	False	False	False	False	False	False	False	False	1.39079	0.938475	0.177303
CELF1	89.5861	4.4952	False	False	False	False	False	False	False	False	False	False	False	False	False	False	False	False	False	False	False	False	False	False	False	False	False	False	False	False	False	False	False	False	False	False	False	False	False	False	False	False	False	0.17584	0.10851	-0.0380111
CELF2	248.746	5.51643	False	False	False	False	False	False	False	False	False	False	False	False	False	False	False	False	False	False	False	False	False	False	False	False	False	False	False	False	False	False	False	False	False	False	False	False	False	False	False	False	False	8.07978	6.60864	0.453406
CENPF	116.545	4.75827	False	False	False	False	False	False	False	False	False	False	False	False	False	False	False	False	False	False	False	False	False	False	True	False	False	False	False	False	False	False	True	False	False	False	False	False	False	False	False	False	False	17.0755	15.045	1.33039
CEP350	123.381	4.81528	False	False	False	False	False	False	False	False	False	False	False	False	False	False	False	False	False	False	False	False	False	False	False	False	False	False	False	False	False	False	False	False	False	False	False	False	False	False	False	False	False	0.107764	0.0672191	0.0204942
CEP57	98.1864	4.58687	False	False	False	False	False	False	False	False	False	False	False	False	False	False	False	False	False	False	False	False	False	False	False	False	False	False	False	False	False	False	False	False	False	False	False	False	False	False	False	False	False	5.39969	4.21284	0.567357
CEP85L	70.6766	4.25811	False	False	False	False	False	False	False	False	False	False	False	False	False	False	False	False	False	False	False	False	False	False	False	False	False	False	False	False	False	False	False	False	False	False	False	False	False	False	False	False	False	3.90168	2.93099	-0.502668
CERS2	74.3703	4.30906	False	False	False	False	False	False	False	False	False	False	False	False	False	False	False	False	False	False	False	False	False	False	False	False	False	False	False	False	False	False	False	False	False	False	False	False	False	False	False	False	False	1.16767	0.774709	0.172745
CFDP1	52.0426	3.95206	False	False	False	False	False	False	False	False	False	False	False	False	False	False	False	False	False	False	False	False	False	False	False	False	False	False	False	False	False	False	False	False	False	False	False	False	False	False	False	False	False	1.91495	1.33293	-0.303006
CFL1	1311.65	7.17904	False	True	False	False	False	False	False	False	False	False	False	False	False	False	False	False	False	False	False	False	True	False	False	True	False	False	False	False	False	False	False	False	False	True	False	False	False	False	False	False	False	32.4395	29.9201	0.286495
CFLAR	217.598	5.38265	False	False	False	False	False	False	False	False	False	False	False	False	False	False	False	False	False	False	False	False	False	False	False	False	False	False	False	False	False	False	False	True	False	False	False	False	False	False	False	False	False	5.95309	4.70437	0.358235
CGGBP1	102.817	4.63295	False	False	False	False	False	False	False	False	False	False	False	False	False	False	False	False	False	False	False	False	False	False	False	False	False	False	False	False	False	False	False	False	False	False	False	False	False	False	False	False	False	1.14462	0.758111	0.172841
CHCHD1	87.1053	4.46712	False	False	False	False	False	False	False	False	False	False	False	False	False	False	False	False	False	False	False	False	False	False	False	False	False	False	False	False	False	False	False	False	False	False	False	False	False	False	False	False	False	5.15483	3.9962	0.508838
CHCHD10	93.335	4.53619	False	False	False	False	False	False	False	False	False	False	False	False	False	False	False	False	False	False	False	False	False	False	False	False	False	False	False	False	False	False	False	False	False	False	False	False	False	False	False	False	False	2.94459	2.14602	-0.27401
CHCHD2	287.062	5.6597	False	False	False	False	False	False	False	False	False	False	False	False	False	False	False	False	False	False	False	False	False	False	False	False	False	False	False	False	False	False	False	False	False	False	False	False	False	False	False	False	False	4.13464	3.12132	0.229542
CHD1	68.2508	4.22319	False	True	False	False	False	False	False	False	False	False	False	False	False	False	False	False	False	False	False	False	True	False	False	True	False	False	False	False	False	False	False	False	False	False	False	False	False	False	False	False	False	0.183352	0.113221	-0.0406066
CHD2	192.238	5.25873	False	False	False	False	False	False	False	False	False	False	False	False	False	False	False	False	False	False	False	False	False	False	False	False	False	False	False	False	False	False	False	False	False	False	False	False	False	False	False	False	False	1.92064	1.33713	-0.19443
CHD3	107.503	4.67752	False	False	False	False	False	False	False	False	False	False	False	False	False	False	False	False	False	False	True	False	False	False	False	False	False	False	False	False	False	False	True	False	False	False	False	False	False	False	False	False	False	4.10011	3.094	-0.460803
CHD4	188.93	5.24138	False	False	False	False	False	False	False	False	False	False	False	False	False	False	False	False	False	False	True	False	False	False	False	False	False	False	False	False	False	False	True	False	False	False	False	False	False	False	False	False	False	0.388232	0.240544	-0.0577807
CHD6	62.1314	4.12925	False	False	False	False	False	False	False	False	False	False	False	False	False	False	False	False	False	False	False	False	False	False	False	False	False	False	False	False	False	False	False	True	False	False	False	False	False	False	False	False	False	0.708567	0.454491	0.151245
CHD8	62.3519	4.13279	False	False	False	False	False	False	False	False	False	False	False	False	False	False	False	False	False	False	False	False	False	False	False	False	False	False	False	False	False	False	False	False	False	False	False	False	False	False	False	False	False	0.769831	0.499898	-0.148089
CHMP2A	127.901	4.85126	False	True	False	False	False	False	False	False	False	False	False	False	False	False	False	False	False	False	False	True	True	False	False	True	False	False	False	False	False	False	True	False	False	False	False	False	False	False	False	False	False	2.52586	1.81148	0.279299
CHMP3	53.3106	3.97614	False	True	False	False	False	False	False	False	True	False	False	False	False	False	True	False	False	False	False	True	True	False	False	True	False	False	False	False	False	False	False	False	False	False	False	False	False	False	False	False	False	7.89829	6.44422	-0.68111
CHMP4B	63.6751	4.15379	False	True	False	False	False	False	False	False	False	False	False	False	False	False	False	False	False	False	False	True	True	False	False	True	False	False	False	False	False	False	False	False	False	False	False	False	False	False	False	False	False	3.09523	2.26708	0.357817
CHMP5	58.9339	4.07642	False	True	False	True	False	True	True	False	False	False	False	False	False	False	False	False	False	False	False	False	False	False	False	False	False	False	False	False	False	False	False	True	False	False	False	False	False	False	False	False	False	0.904614	0.592717	0.16339
CHORDC1	46.254	3.83415	False	False	False	False	False	False	False	False	False	False	False	False	False	False	False	False	False	False	False	False	False	False	False	False	False	False	False	False	False	False	False	False	False	False	False	False	False	False	False	False	False	0.188536	0.11638	-0.0477563
CHP1	48.6797	3.88526	False	False	False	False	False	False	False	False	False	False	False	False	False	False	False	False	False	False	False	False	False	False	False	False	False	False	False	False	False	False	False	True	False	False	False	False	False	False	False	False	False	0.253487	0.157489	0.0551342
CHRAC1	54.303	3.99458	False	False	False	False	False	False	False	False	False	False	False	False	False	False	False	False	False	False	False	False	False	False	False	False	False	False	False	False	False	False	False	False	False	False	False	False	False	False	False	False	False	1.36413	0.918801	0.236926
CHST11	97.58	4.58067	False	False	False	False	False	False	False	False	False	False	False	False	False	False	False	False	False	False	False	False	False	False	False	False	False	False	False	False	False	False	False	False	False	False	False	False	False	False	False	False	False	4.77191	3.66179	0.47191
CHST12	86.8296	4.46395	False	False	False	False	False	False	False	False	False	False	False	False	False	False	False	False	False	False	False	False	False	False	False	False	False	False	False	False	False	False	False	False	False	False	False	False	False	False	False	False	False	24.291	22.0238	1.37091
CHTOP	68.6368	4.22883	False	False	False	False	False	False	False	False	False	False	False	False	False	False	False	False	False	False	False	False	False	False	False	False	False	False	False	False	False	False	False	False	False	False	False	False	False	False	False	False	False	3.22329	2.36665	0.401328
CHURC1	62.6276	4.13721	False	False	False	False	False	False	False	False	False	False	False	False	False	False	False	False	False	False	False	False	False	False	False	False	False	False	False	False	False	False	False	False	False	False	False	False	False	False	False	False	False	9.42953	7.85243	-0.732797
CHURC1-FNTB	60.257	4.09862	False	False	False	False	False	False	False	False	False	False	False	False	False	False	False	False	False	False	False	False	False	False	False	False	False	False	False	False	False	False	False	False	False	False	False	False	False	False	False	False	False	0.164045	0.101415	0.0374934
CIAO1	58.6582	4.07173	False	False	False	False	False	False	False	False	False	False	False	False	False	False	False	False	False	False	False	False	False	False	False	False	False	False	False	False	False	False	False	False	False	False	False	False	False	False	False	False	False	4.33805	3.29566	0.50985
CIB1	160.263	5.07681	False	False	False	False	False	False	False	False	False	False	False	False	False	False	False	False	False	False	False	False	False	False	False	False	False	False	False	False	False	False	False	True	False	False	False	False	False	False	False	False	False	10.1229	8.49944	-0.603559
CIR1	77.8434	4.3547	False	False	False	False	False	False	False	False	False	False	False	False	False	False	False	False	False	False	False	False	False	False	False	False	False	False	False	False	False	False	False	False	False	False	False	False	False	False	False	False	False	0.299742	0.184394	0.0618041
CIRBP	171.509	5.14464	False	False	False	False	False	False	False	False	False	False	False	False	False	False	False	False	False	False	False	False	False	False	False	False	False	False	False	False	False	False	False	True	False	False	False	False	False	False	False	False	False	0.637545	0.406675	-0.078994
CISD2	40.3551	3.69772	False	False	False	False	False	False	False	False	False	False	False	False	False	False	False	False	False	False	False	False	False	False	False	False	False	False	False	False	False	False	False	False	False	False	False	False	False	False	False	False	False	0.245955	0.153039	0.0573718
CISD3	47.081	3.85187	False	False	False	False	False	False	False	False	False	False	False	False	False	False	False	False	False	False	False	False	False	False	False	False	False	False	False	False	False	False	False	False	False	False	False	False	False	False	False	False	False	1.55617	1.06178	0.266701
CITED2	46.0335	3.82937	False	False	False	False	False	False	False	False	False	False	False	False	False	False	False	False	False	False	True	False	False	False	False	False	False	False	False	False	False	False	True	True	False	False	False	False	False	False	False	False	False	2.25634	1.59573	-0.307109
CIZ1	38.0948	3.64008	False	False	False	False	False	False	False	False	False	False	False	False	False	False	False	False	False	False	False	False	False	False	False	False	False	False	False	False	False	False	False	False	False	False	False	False	False	False	False	False	False	0.349754	0.215376	0.0825492
CKAP2	73.2125	4.29337	False	False	False	False	False	False	False	False	False	False	False	False	False	False	False	False	False	False	False	False	False	False	False	False	False	False	False	False	False	False	False	False	False	False	False	False	False	False	False	False	False	12.3165	10.5332	1.01751
CKAP5	49.0105	3.89203	False	False	False	False	False	False	False	False	False	False	False	False	False	False	False	False	False	False	False	False	False	False	False	False	False	False	False	False	False	False	True	False	False	False	False	False	False	False	False	False	False	1.42425	0.963425	0.257432
CKLF	142.897	4.96212	False	False	False	False	False	False	False	False	False	False	False	False	False	False	False	False	False	False	False	False	False	False	False	False	False	False	False	False	False	False	False	False	False	False	False	False	False	False	False	False	False	0.273472	0.168311	0.0440248
CKLF-CMTM1	132.808	4.8889	False	False	False	False	False	False	False	False	False	False	False	False	False	False	False	False	False	False	False	False	False	False	False	False	False	False	False	False	False	False	False	False	False	False	False	False	False	False	False	False	False	0.835452	0.541472	-0.118134
CKS2	59.2095	4.08108	False	False	False	False	False	False	False	False	False	False	False	False	False	False	False	False	False	False	False	False	False	False	False	False	False	False	False	False	False	False	False	False	False	False	False	False	False	False	False	False	False	11.769	10.0285	1.01097
CLDND1	64.4469	4.16584	False	False	False	False	False	False	False	False	False	False	False	False	False	False	False	False	False	False	False	False	False	False	False	False	False	False	False	False	False	False	False	False	False	False	False	False	False	False	False	False	False	0.297125	0.182872	0.0647193
CLEC2B	180.881	5.19784	False	False	False	False	False	False	False	False	False	False	False	False	False	False	False	False	False	False	False	False	False	False	False	False	False	False	False	False	False	False	False	False	False	False	False	False	False	False	False	False	False	30.4697	28.0056	1.14899
CLEC2D	100.998	4.6151	False	False	False	False	False	False	False	False	False	False	False	False	False	False	False	False	False	False	False	False	False	False	False	False	False	False	False	False	False	False	False	False	False	False	False	False	False	False	False	False	False	14.3273	12.4398	1.08083
CLIC1	535.422	6.28305	False	False	False	False	False	False	False	False	False	False	False	False	False	False	False	False	False	False	False	False	False	False	False	False	False	False	False	False	False	False	False	False	False	False	False	False	False	False	False	False	False	31.0602	28.5837	0.589958
CLIP1	99.6198	4.60136	False	False	False	False	False	False	False	False	False	False	False	False	False	False	False	False	False	False	False	False	False	False	False	False	False	False	False	False	False	False	False	False	False	False	False	False	False	False	False	False	False	2.35992	1.67794	0.304499
CLK1	92.5631	4.52789	True	True	False	True	False	True	True	True	False	False	False	False	True	False	False	True	False	False	False	False	False	False	False	False	False	False	False	False	False	False	False	True	False	False	False	False	False	False	False	False	False	0.285688	0.174695	-0.0514256
CLNS1A	75.2523	4.32085	False	False	False	False	False	False	False	False	False	False	False	False	False	False	False	False	False	False	False	False	False	False	False	False	False	False	False	False	False	False	False	False	False	False	False	False	False	False	False	False	False	2.33795	1.66056	-0.300801
CLPP	66.8175	4.20196	False	False	False	False	False	False	False	False	False	False	False	False	False	False	False	False	False	False	False	False	False	False	False	False	False	False	False	False	False	False	False	False	False	False	False	False	False	False	False	False	False	0.355296	0.219118	0.0768639
CLPTM1L	43.9937	3.78405	False	False	False	False	False	False	False	False	False	False	False	False	False	False	False	False	False	False	False	False	False	False	False	False	False	False	False	False	False	False	False	False	False	False	False	False	False	False	False	False	False	4.45725	3.3946	0.488689
CLSTN1	86.995	4.46585	False	False	False	False	False	False	False	False	False	False	False	False	False	False	False	False	False	False	False	False	False	False	False	False	False	False	False	False	False	False	False	False	False	False	False	False	False	False	False	False	False	0.163456	0.101415	-0.0342802
CLTA	111.528	4.71427	False	False	False	False	False	False	False	False	False	False	False	False	False	False	False	False	False	False	False	False	False	False	False	False	False	False	False	False	False	False	False	False	False	False	False	False	False	False	False	False	False	12.1139	10.3478	0.702637
CLTB	42.1193	3.74051	False	False	False	False	False	False	False	False	False	False	False	False	False	False	False	False	False	False	False	False	False	False	False	False	False	False	False	False	False	False	False	False	False	False	False	False	False	False	False	False	False	0.531928	0.330748	0.116049
CLTC	130.217	4.8692	False	False	False	False	False	False	False	False	False	False	False	False	False	False	False	False	False	False	False	False	False	False	False	False	False	False	False	False	False	False	False	False	False	False	False	False	False	False	False	False	False	3.5288	2.61729	0.295671
CMC1	133.69	4.89552	False	False	False	False	False	True	False	False	False	False	False	False	False	False	False	False	False	False	False	False	False	False	False	False	False	False	False	False	False	False	False	True	False	False	False	False	False	False	False	False	False	40.6338	37.9117	1.68965
CMC2	78.946	4.36876	False	False	False	False	False	False	False	False	False	False	False	False	False	False	False	False	False	False	False	False	False	False	False	False	False	False	False	False	False	False	False	False	False	False	False	False	False	False	False	False	False	6.44421	5.13881	0.635402
CMIP	72.7715	4.28732	False	False	False	False	False	False	False	False	False	False	False	False	False	False	False	False	False	False	False	False	False	False	False	False	False	False	False	False	False	False	False	False	False	False	False	False	False	False	False	False	False	7.71165	6.28221	0.623227
CMPK1	135.62	4.90985	False	False	False	False	False	False	False	False	False	False	False	False	False	False	False	False	False	False	False	False	False	False	False	False	False	True	True	True	True	False	False	False	False	False	False	False	False	False	False	False	False	4.63616	3.54542	-0.381106
CMTM3	93.8863	4.54208	False	False	False	False	False	False	False	False	False	False	False	False	False	False	False	False	False	False	False	False	False	False	False	False	False	False	False	False	False	False	False	False	False	False	False	False	False	False	False	False	False	0.222184	0.137961	-0.0429905
CMTM6	125.31	4.83079	False	False	False	False	False	False	False	False	False	False	False	False	False	False	False	False	False	False	False	False	False	False	False	False	False	False	False	False	False	False	False	False	False	False	False	False	False	False	False	False	False	6.35489	5.05713	0.394369
CMTM7	39.2525	3.67002	False	False	False	False	False	False	False	False	False	False	False	False	False	False	False	False	False	False	False	False	False	False	False	False	False	False	False	False	False	False	False	False	False	False	False	False	False	False	False	False	False	10.6686	9.00857	-0.8207
CNBP	275.815	5.61973	False	False	False	False	False	False	False	False	False	False	False	False	False	False	False	False	False	False	False	False	False	False	False	False	False	False	False	False	False	False	False	False	False	False	False	False	False	False	False	False	False	11.7401	10.004	-0.440353
CNDP2	71.283	4.26666	False	False	False	False	False	False	False	False	False	False	False	False	False	False	False	False	False	False	False	False	False	False	False	False	False	False	False	False	False	False	False	False	False	False	False	False	False	False	False	False	False	1.94631	1.35682	0.238476
CNIH1	56.2325	4.0295	False	False	False	False	False	False	False	False	False	False	False	False	False	False	False	False	False	False	False	False	False	False	False	False	False	False	False	False	False	False	False	False	False	False	False	False	False	False	False	False	False	0.373704	0.232745	0.0843828
CNIH4	52.5388	3.96155	False	False	False	False	False	False	False	False	False	False	False	False	False	False	False	False	False	False	False	False	False	False	False	False	False	False	False	False	False	False	False	False	False	False	False	False	False	False	False	False	False	3.1839	2.3375	0.431399
CNN2	320.139	5.76876	False	False	False	False	False	True	False	False	False	False	False	False	False	False	False	False	False	False	False	False	False	False	False	False	False	False	False	False	False	False	False	True	False	False	False	False	False	False	False	False	False	6.75213	5.41237	-0.349887
CNOT1	106.015	4.66358	False	False	False	False	False	False	False	False	False	False	False	False	False	False	False	False	False	False	False	False	False	False	False	False	False	False	False	False	False	False	False	False	False	False	False	False	False	False	False	False	False	3.64357	2.71728	0.380851
CNOT2	109.433	4.69531	False	False	False	False	False	False	False	False	False	False	False	False	False	False	False	False	False	False	False	False	False	False	False	False	False	False	False	False	False	False	False	False	False	False	False	False	False	False	False	False	False	4.04438	3.0453	0.418903
CNOT6L	170.517	5.13883	False	False	False	False	False	False	False	False	False	False	False	False	False	False	False	False	False	False	False	False	False	False	False	False	False	False	False	False	False	False	False	False	False	False	False	False	False	False	False	False	False	3.7639	2.81709	0.370648
CNOT7	73.3228	4.29487	True	True	True	True	True	True	True	True	False	False	True	False	True	False	True	True	False	False	False	True	True	False	False	True	False	False	False	False	False	False	False	True	False	False	False	False	False	False	False	False	False	0.664235	0.42732	-0.116682
CNOT8	48.7349	3.88639	False	False	False	False	False	False	False	False	False	False	False	False	False	False	False	False	False	False	False	False	False	False	False	False	False	False	False	False	False	False	False	False	False	False	False	False	False	False	False	False	False	0.235281	0.145903	-0.0544857
CNP	45.3719	3.81489	False	False	False	False	False	False	False	False	False	False	False	False	False	False	True	False	False	False	False	False	False	False	False	False	False	True	True	True	True	False	False	False	False	False	False	False	False	False	False	False	False	5.81082	4.57794	0.60506
CNPPD1	51.326	3.9382	False	False	False	False	False	False	False	False	False	False	False	False	False	False	False	False	False	False	False	False	False	False	False	False	False	False	False	False	False	False	False	False	False	False	False	False	False	False	False	False	False	1.32439	0.886751	0.232719
CNPY2	72.3856	4.28201	False	False	False	False	False	False	False	False	False	False	False	False	False	False	False	False	False	False	False	False	False	False	False	False	False	False	False	False	False	False	False	False	False	False	False	False	False	False	False	False	False	0.236171	0.146214	-0.0488251
CNPY3	77.4575	4.34973	False	False	False	False	False	False	False	False	False	False	False	False	False	False	False	False	False	False	False	False	False	False	False	False	False	False	False	False	False	False	False	False	False	False	False	False	False	False	False	False	False	2.55982	1.83819	0.293276
CNTRL	121.176	4.79724	False	False	False	False	False	False	False	False	False	False	False	False	False	False	False	False	False	False	False	False	False	False	False	False	False	False	False	False	False	False	False	False	False	False	False	False	False	False	False	False	False	2.60782	1.87716	0.322574
COA4	38.0396	3.63863	False	False	False	False	False	False	False	False	False	False	False	False	False	False	False	False	False	False	False	False	False	False	False	False	False	False	False	False	False	False	False	False	False	False	False	False	False	False	False	False	False	0.621273	0.39563	-0.131067
COL6A3	72.8266	4.28808	False	False	False	False	False	False	False	False	False	False	False	False	False	False	False	False	False	False	False	False	False	False	False	False	False	False	False	False	False	False	False	False	False	False	False	False	False	False	False	False	False	0.469162	0.289873	-0.0802834
COMMD3	43.2219	3.76635	False	False	False	False	False	False	False	False	False	False	False	False	False	False	False	False	False	False	False	False	False	False	False	False	False	False	False	False	False	False	False	False	False	False	False	False	False	False	False	False	False	5.38817	4.20579	0.59656
COMMD4	50.6093	3.92413	False	False	False	False	False	False	False	False	False	False	False	False	False	False	False	False	False	False	False	False	False	False	False	False	False	False	False	False	False	False	False	False	False	False	False	False	False	False	False	False	False	0.43401	0.270524	0.0994154
COMMD6	279.674	5.63362	False	False	False	False	False	False	False	False	False	False	False	False	False	False	False	False	False	False	False	False	False	False	False	False	False	False	False	False	False	False	False	False	False	False	False	False	False	False	False	False	False	2.28365	1.61658	-0.172104
COMMD7	73.7638	4.30087	False	False	False	False	False	False	False	False	False	False	False	False	False	False	False	False	False	False	False	False	False	False	False	False	False	False	False	False	False	False	False	False	False	False	False	False	False	False	False	False	False	6.54771	5.22949	0.652067
COMMD8	49.8926	3.90987	False	False	False	False	False	False	False	False	False	False	False	False	False	False	False	False	False	False	False	False	False	False	False	False	False	False	False	False	False	False	False	False	False	False	False	False	False	False	False	False	False	1.23623	0.824927	0.23496
COMT	42.1744	3.74181	False	False	False	False	False	False	False	False	False	False	False	False	False	False	False	False	False	False	False	False	False	False	False	False	False	False	False	False	False	False	False	False	False	False	False	False	False	False	False	False	False	4.82304	3.70659	0.488465
COPA	91.9567	4.52132	False	False	False	False	False	False	False	False	False	False	False	False	False	False	False	False	False	False	False	False	False	False	False	False	False	False	False	False	False	False	False	False	False	False	False	False	False	False	False	False	False	2.6646	1.9209	0.293005
COPB1	88.263	4.48032	False	False	False	False	False	False	False	False	False	False	False	False	False	False	False	False	False	False	False	False	False	False	False	False	False	False	False	False	False	False	False	False	False	False	False	False	False	False	False	False	False	0.607656	0.386435	-0.106302
COPB2	58.8236	4.07454	False	False	False	False	False	False	False	False	False	False	False	False	False	False	False	False	False	False	False	False	False	False	False	False	False	False	False	False	False	False	False	False	False	False	False	False	False	False	False	False	False	0.547823	0.342821	0.106557
COPE	115.718	4.75115	False	False	False	False	False	False	False	False	False	False	False	False	False	False	False	False	False	False	False	False	False	False	False	False	False	False	False	False	False	False	False	False	False	False	False	False	False	False	False	False	False	3.99553	3.00599	0.339466
COPS2	61.6904	4.12213	False	False	False	False	False	False	False	False	False	False	False	False	False	False	False	False	False	False	False	False	False	False	False	False	False	False	False	False	False	False	False	False	False	False	False	False	False	False	False	False	False	0.513239	0.318487	-0.107822
COPS3	38.9769	3.66297	False	False	False	False	False	False	False	False	False	False	False	False	False	False	False	False	False	False	False	False	False	False	False	False	False	False	False	False	False	False	False	False	False	False	False	False	False	False	False	False	False	0.992133	0.65462	0.194453
COPS5	59.9262	4.09311	False	False	False	False	False	False	False	False	False	False	False	False	False	False	False	False	False	False	False	False	False	False	False	False	False	False	False	False	False	False	True	False	False	False	False	False	False	False	False	False	False	1.6327	1.11868	0.268586
COPS6	79.7179	4.37849	False	False	False	False	False	False	False	False	False	False	False	False	False	False	False	False	False	False	False	False	False	False	False	False	False	False	False	False	False	False	False	False	False	False	False	False	False	False	False	False	False	0.128762	0.0779835	-0.0288141
COPZ1	98.2415	4.58743	False	False	False	False	False	False	False	False	False	False	False	False	False	False	False	False	False	False	False	False	False	False	False	False	False	False	False	False	False	False	False	False	False	False	False	False	False	False	False	False	False	3.37086	2.49018	0.342883
COQ10B	46.5297	3.84009	False	False	False	False	False	False	False	False	False	False	False	False	False	False	False	False	False	False	False	False	False	False	False	False	False	False	False	False	False	False	False	False	False	False	False	False	False	False	False	False	False	0.202968	0.125841	0.0514343
CORO1A	430.62	6.06523	False	False	False	False	False	False	False	False	False	False	False	False	True	False	False	False	False	False	False	False	False	False	False	False	False	False	False	False	False	False	False	False	False	False	False	False	False	False	False	True	False	6.49697	5.18464	0.301954
COTL1	724.573	6.58558	False	False	False	False	False	False	False	False	False	False	False	False	False	False	False	False	False	False	False	False	False	False	False	False	False	False	False	False	False	False	False	False	False	False	False	False	False	False	False	False	False	98.1273	94.6192	1.01641
COX14	78.064	4.35753	False	False	False	False	False	False	False	False	False	False	False	False	False	False	False	False	False	False	False	False	False	False	False	False	False	False	False	False	False	False	False	False	False	False	False	False	False	False	False	False	False	0.457338	0.283015	-0.0869014
COX16	55.2402	4.01169	False	False	False	False	False	False	False	False	False	False	False	False	False	False	False	False	False	False	False	False	False	False	False	False	False	False	False	False	False	False	False	False	False	False	False	False	False	False	False	False	False	3.73455	2.79202	0.44142
COX17	93.0042	4.53264	False	False	False	False	False	False	False	False	False	False	False	False	False	False	False	False	False	False	False	False	False	False	False	False	False	False	False	False	False	False	False	False	False	False	False	False	False	False	False	False	False	2.73294	1.9767	0.31383
COX20	92.3426	4.52551	False	False	False	False	False	False	False	False	False	False	False	False	False	False	False	False	False	False	False	False	False	False	False	False	False	False	False	False	False	False	False	False	False	False	False	False	False	False	False	False	False	1.19174	0.791359	0.18988
COX4I1	470.534	6.15387	False	False	False	False	False	False	False	False	False	False	False	False	False	False	False	False	False	False	False	False	False	False	False	False	False	False	False	False	False	False	False	False	False	False	False	False	False	False	False	False	False	3.03058	2.21757	-0.139749
COX5A	217.102	5.38037	False	False	False	False	False	False	False	False	False	False	False	False	False	False	False	False	False	False	False	False	False	False	False	False	False	False	False	False	False	False	False	False	False	False	False	False	False	False	False	False	False	7.99815	6.53603	0.46528
COX5B	195.215	5.2741	False	False	False	False	False	False	False	False	False	False	False	False	False	False	False	False	False	False	False	False	False	False	False	False	False	False	False	False	False	False	False	False	False	False	False	False	False	False	False	False	False	0.573272	0.361094	0.0690611
COX6A1	212.967	5.36114	False	False	False	False	False	False	False	False	False	False	False	False	False	False	False	False	False	False	False	False	False	False	False	False	False	False	False	False	False	False	False	False	False	False	False	False	False	False	False	False	False	7.38128	5.98263	0.373494
COX6A1P2	32.4164	3.47866	False	False	False	False	False	False	False	False	False	False	False	False	False	False	False	False	False	False	False	False	False	False	False	False	False	False	False	False	False	False	False	False	False	False	False	False	False	False	False	False	False	1.91251	1.33124	0.317546
COX6B1	274.216	5.61392	False	False	False	False	False	False	False	False	False	False	False	False	False	False	False	False	False	False	False	False	False	False	False	False	False	False	False	False	False	False	False	False	False	False	False	False	False	False	False	False	False	0.462891	0.286584	0.0492563
COX6C	314.516	5.75104	False	False	False	False	False	False	False	False	False	False	False	False	False	False	False	False	False	False	False	False	False	False	False	False	False	False	False	False	False	False	False	False	False	False	False	False	False	False	False	False	False	0.341845	0.209947	0.0395588
COX6CP1	105.849	4.66202	False	False	False	False	False	False	False	False	False	False	False	False	False	False	False	False	False	False	False	False	False	False	False	False	False	False	False	False	False	False	False	False	False	False	False	False	False	False	False	False	False	0.229955	0.143219	-0.0402537
COX7A2	273.114	5.60989	False	False	False	False	False	False	False	False	False	False	False	False	False	False	False	False	False	False	False	False	False	False	False	False	False	False	False	False	False	False	False	False	False	False	False	False	False	False	False	False	False	5.57668	4.36708	0.302441
COX7A2L	75.8036	4.32815	False	False	False	False	False	False	False	False	False	False	False	False	False	False	False	False	False	False	False	False	False	False	False	False	False	False	False	False	False	False	False	False	False	False	False	False	False	False	False	False	False	0.309821	0.19019	-0.0605233
COX7B	153.482	5.03358	False	False	False	False	False	False	False	False	False	False	False	False	False	False	False	False	False	False	False	False	False	False	False	False	False	False	False	False	False	False	False	False	False	False	False	False	False	False	False	False	False	7.168	5.78937	0.47025
COX7C	598.601	6.39459	False	False	False	False	False	False	False	False	False	False	False	False	False	False	False	False	False	False	False	False	False	False	False	False	False	False	False	False	False	False	False	False	False	False	False	False	False	False	False	False	False	7.58316	6.16495	-0.195725
COX8A	309.003	5.73335	False	False	False	False	False	False	False	False	False	False	False	False	False	False	False	False	False	False	False	False	False	False	False	False	False	False	False	False	False	False	False	False	False	False	False	False	False	False	False	False	False	16.0988	14.1147	0.515919
CPNE1	98.2415	4.58743	False	False	False	False	False	False	False	False	False	False	False	False	False	False	False	False	False	False	False	False	False	False	False	False	False	False	False	False	False	False	False	True	False	False	False	False	False	False	False	False	False	3.05602	2.23831	0.34918
CPNE3	55.1299	4.00969	False	False	False	False	False	False	False	False	False	False	False	False	False	False	False	False	False	False	False	False	False	False	False	False	False	False	False	False	False	False	False	True	False	False	False	False	False	False	False	False	False	1.64892	1.12967	-0.256665
CPSF2	55.7915	4.02162	False	False	False	False	False	False	False	False	False	False	False	False	False	False	False	False	False	False	False	False	False	False	False	False	False	False	False	False	False	False	False	False	False	False	False	False	False	False	False	False	False	3.75876	2.81355	-0.454117
CPSF6	49.3964	3.89988	False	False	False	False	False	False	False	False	False	False	False	False	False	False	False	False	False	False	True	False	False	False	False	False	False	False	False	False	False	False	True	False	False	False	False	False	False	False	False	False	False	3.20598	2.35374	0.455904
CREB1	74.7562	4.31423	False	False	False	False	False	False	False	False	False	False	False	False	False	False	False	False	False	False	True	False	False	False	False	False	False	False	False	False	False	False	True	True	False	False	False	False	False	True	False	True	False	3.79419	2.84254	0.449092
CREB3L2	46.5848	3.84127	False	False	False	False	False	False	False	False	False	False	False	False	False	False	False	False	False	False	False	False	False	False	False	False	False	False	False	False	False	False	False	False	False	False	False	False	False	False	False	False	False	0.694586	0.446802	-0.128046
CREBBP	81.482	4.40038	False	False	False	False	False	False	False	False	False	False	False	False	False	False	False	False	False	False	True	False	False	False	False	False	False	False	False	False	False	False	True	True	False	False	True	False	False	False	False	True	False	4.31436	3.27961	-0.432706
CREBRF	50.499	3.92195	False	False	False	False	False	False	False	False	False	False	False	False	False	False	False	False	False	False	False	False	False	False	False	False	False	False	False	False	False	False	False	False	False	False	False	False	False	False	False	False	False	1.05675	0.698139	-0.19436
CREM	77.8434	4.3547	False	False	False	False	False	False	False	False	False	False	False	False	False	False	False	False	False	False	False	False	False	False	False	False	False	False	False	False	False	False	False	False	False	False	False	False	False	False	False	False	False	1.28375	0.85854	-0.210096
CRIP1	750.208	6.62035	False	False	False	False	False	False	False	False	False	False	False	False	False	False	False	False	False	False	False	False	False	False	False	False	False	False	False	False	False	False	False	True	False	False	False	False	False	False	False	False	False	19.7028	17.5529	0.542953
CRKL	43.5526	3.77397	False	False	False	False	False	False	False	False	False	False	False	False	False	False	False	False	False	False	False	False	False	False	False	False	False	False	False	False	False	False	False	True	False	True	False	False	False	False	True	False	False	0.020804	0.0130771	-0.00559653
CRLF3	42.5603	3.75092	False	False	False	False	False	False	False	False	False	False	False	False	False	False	False	False	False	False	False	False	False	False	False	False	False	False	False	False	False	False	False	False	False	False	False	False	False	False	False	False	False	9.98374	8.36762	-0.848614
CRTAM	138.927	4.93395	False	False	False	False	False	False	True	False	False	False	False	False	True	False	False	False	False	False	False	False	False	False	False	False	False	False	False	False	False	False	False	True	False	False	False	False	False	False	False	False	False	80.6311	77.3065	2.93772
CS	65.8251	4.187	False	False	False	False	False	False	False	False	False	False	False	False	False	False	False	False	False	False	False	False	False	False	False	False	False	False	False	False	False	False	False	False	False	False	False	False	False	False	False	False	False	0.699653	0.449467	-0.12867
CSDE1	302.829	5.71317	False	False	False	False	False	False	False	False	False	False	False	False	False	False	False	False	False	False	False	False	False	False	False	False	False	False	False	False	False	False	False	False	False	False	False	False	False	False	False	False	False	7.52957	6.11906	-0.308821
CSF1	131.926	4.88224	False	False	False	False	False	False	False	False	False	False	False	False	False	False	False	False	False	False	False	False	False	False	False	False	False	False	False	False	False	False	False	True	False	False	False	False	True	False	False	False	True	63.9446	60.8328	2.43273
CSK	160.152	5.07613	False	False	False	False	False	False	False	False	False	False	False	False	False	False	False	False	False	False	False	False	False	False	False	False	False	False	False	False	False	False	False	False	False	False	False	False	False	False	False	False	False	6.12207	4.85358	0.443421
CSNK1A1	51.6016	3.94355	False	False	False	False	False	False	False	False	False	False	False	False	False	False	False	False	False	False	False	False	False	False	False	False	False	False	False	False	False	False	False	False	False	False	False	False	False	False	False	False	False	2.34503	1.66613	-0.3327
CSNK1D	73.3228	4.29487	False	False	False	False	False	False	False	False	False	False	False	False	False	False	False	False	False	False	False	False	False	False	False	False	False	False	False	False	False	False	False	False	False	False	False	False	False	False	False	False	False	2.12476	1.49704	0.295295
CSNK1G2	58.8236	4.07454	False	False	False	False	False	False	False	False	False	False	False	False	False	False	False	False	False	False	False	False	False	False	False	False	False	False	False	False	False	False	False	False	False	False	False	False	False	False	False	False	False	3.50157	2.5947	-0.420918
CSNK1G3	66.1559	4.19201	False	False	False	False	False	False	False	False	False	False	False	False	False	False	False	False	False	False	False	False	False	False	False	False	False	False	False	False	False	False	False	False	False	False	False	False	False	False	False	False	False	0.770101	0.499898	-0.153468
CSNK2A1	59.0441	4.07829	False	False	False	False	False	False	False	False	False	False	False	False	False	False	False	False	False	False	True	False	False	False	False	False	False	False	False	False	False	False	True	False	False	False	False	False	False	False	False	False	False	5.95339	4.70437	0.598743
CSNK2A2	57.2249	4.04699	False	False	False	False	False	False	False	False	False	False	False	False	False	False	False	False	False	False	False	False	False	False	False	False	False	False	False	False	False	False	False	False	False	False	False	False	False	False	False	False	False	1.59967	1.0943	0.263037
CSNK2B	115.387	4.74829	False	False	False	False	False	False	False	False	False	False	False	False	False	False	False	False	False	False	False	False	False	False	False	False	False	False	False	False	False	False	False	False	False	False	False	False	False	False	False	False	False	8.09954	6.6266	0.531586
CSNK2B-LY6G5B-1181	70.2355	4.25185	False	False	False	False	False	False	False	False	False	False	False	False	False	False	False	False	False	False	False	False	False	False	False	False	False	False	False	False	False	False	False	False	False	False	False	False	False	False	False	False	False	4.01562	3.02272	0.438062
CST7	772.425	6.64954	False	False	False	False	False	False	False	False	False	False	False	False	False	False	False	False	False	False	False	False	False	False	False	False	False	False	False	False	False	False	False	False	False	False	False	False	False	False	False	False	False	452.545	446.632	3.1856
CSTB	143.393	4.96559	False	False	False	False	False	False	False	False	False	False	False	False	False	False	False	False	False	False	False	False	False	False	False	False	False	False	False	False	False	False	False	False	False	False	False	False	False	False	False	False	False	0.405432	0.251212	0.04523
CTA-276O3.4	29.1637	3.37293	False	False	False	False	False	False	False	False	False	False	False	False	False	False	False	False	False	False	False	False	False	False	False	False	False	False	False	False	False	False	False	False	False	False	False	False	False	False	False	False	False	7.77835	6.34106	-0.763808
CTB-13H5.1	39.4179	3.67422	False	False	False	False	False	False	False	False	False	False	False	False	False	False	False	False	False	False	False	False	False	False	False	False	False	False	False	False	False	False	False	False	False	False	False	False	False	False	False	False	False	16.1092	14.1237	-1.0693
CTB-36O1.7	1136.28	7.03552	False	False	False	False	False	False	False	False	False	False	False	False	False	False	False	False	False	False	False	False	False	False	False	False	False	False	False	False	False	False	False	False	False	False	False	False	False	False	False	False	False	3.70814	2.7704	-0.0629878
CTB-63M22.1	243.564	5.49538	False	False	False	False	False	False	False	False	False	False	False	False	False	False	False	False	False	False	False	False	False	False	False	False	False	False	False	False	False	False	False	False	False	False	False	False	False	False	False	False	False	68.3742	65.1997	-0.953373
CTB-79E8.3	111.583	4.71477	False	False	False	False	False	False	False	False	False	False	False	False	False	False	False	False	False	False	False	False	False	False	False	False	False	False	False	False	False	False	False	False	False	False	False	False	False	False	False	False	False	0.708378	0.454491	0.102698
CTB-89H12.4	117.316	4.76488	False	False	False	False	False	False	False	False	False	False	False	False	False	False	False	False	False	False	False	False	False	False	False	False	False	False	False	False	False	False	False	False	False	False	False	False	False	False	False	False	False	0.440322	0.274137	0.0668895
CTBP1	98.6274	4.59135	False	False	False	False	False	False	False	False	False	False	False	False	False	False	False	False	False	False	False	False	False	False	False	False	False	False	False	False	False	False	False	False	False	False	False	False	False	False	False	False	False	1.87529	1.30069	-0.228777
CTC-260E6.2	162.744	5.09218	False	False	False	False	False	False	False	False	False	False	False	False	False	False	False	False	False	False	False	False	False	False	False	False	False	False	False	False	False	False	False	False	False	False	False	False	False	False	False	False	False	46.646	43.7666	-0.980848
CTC-260F20.3	183.583	5.21266	False	False	False	False	False	False	False	False	False	False	False	False	False	False	False	False	False	False	False	False	False	False	False	False	False	False	False	False	False	False	False	False	False	False	False	False	False	False	False	False	False	6.59353	5.26719	0.428243
CTC-471F3.4	40.2448	3.69498	False	False	False	False	False	False	False	False	False	False	False	False	False	False	False	False	False	False	False	False	False	False	False	False	False	False	False	False	False	False	False	False	False	False	False	False	False	False	False	False	False	0.209612	0.130419	-0.0472611
CTC-575D19.1	176.691	5.1744	False	False	False	False	False	False	False	False	False	False	False	False	False	False	False	False	False	False	False	False	False	False	False	False	False	False	False	False	False	False	False	False	False	False	False	False	False	False	False	False	False	68.4482	65.2687	-1.083
CTCF	105.849	4.66202	False	False	False	False	False	False	False	False	False	False	False	False	False	False	False	False	False	False	False	False	False	False	True	False	False	False	False	False	False	True	True	False	False	False	False	False	False	False	False	False	False	1.30277	0.871094	0.203829
CTD-2013N17.1	108.771	4.68925	False	False	False	False	False	False	False	False	False	False	False	False	False	False	False	False	False	False	False	False	False	False	False	False	False	False	False	False	False	False	False	False	False	False	False	False	False	False	False	False	False	19.3222	17.1812	-0.839952
CTD-2031P19.4	194.719	5.27156	False	False	False	False	False	False	False	False	False	False	False	False	False	False	False	False	False	False	False	False	False	False	False	False	False	False	False	False	False	False	False	False	False	False	False	False	False	False	False	False	False	23.2465	21.0031	-0.640586
CTD-2192J16.15	753.13	6.62424	False	False	False	False	False	False	False	False	False	False	False	False	False	False	False	False	False	False	False	False	False	False	False	False	False	False	False	False	False	False	False	False	False	False	False	False	False	False	False	False	False	186.484	182.296	-0.627442
CTD-2248H3.1	202.547	5.31097	False	False	False	False	False	False	False	False	False	False	False	False	False	False	False	False	False	False	False	False	False	False	False	False	False	False	False	False	False	False	False	False	False	False	False	False	False	False	False	False	False	89.9401	86.5121	-1.27174
CTD-2287O16.1	55.571	4.01766	False	False	False	False	False	False	False	False	False	False	False	False	False	False	False	False	False	False	False	False	False	False	False	False	False	False	False	False	False	False	False	False	False	False	False	False	False	False	False	False	False	27.7698	25.3855	-1.28615
CTD-2545G14.7	266.994	5.58723	False	False	False	False	False	False	False	False	False	False	False	False	False	False	False	False	False	False	False	False	False	False	False	False	False	False	False	False	False	False	False	False	False	False	False	False	False	False	False	False	False	1.01025	0.665852	0.0648047
CTD-2576F9.1	39.3076	3.67142	False	False	False	False	False	False	False	False	False	False	False	False	False	False	False	False	False	False	False	False	False	False	False	False	False	False	False	False	False	False	False	False	False	False	False	False	False	False	False	False	False	20.6852	18.4953	-1.20462
CTD-2666L21.3	506.534	6.22759	False	False	False	False	False	False	False	False	False	False	False	False	False	False	False	False	False	False	False	False	False	False	False	False	False	False	False	False	False	False	False	False	False	False	False	False	False	False	False	False	False	42.3863	39.6155	-0.439298
CTD-3035D6.1	76.9614	4.3433	False	False	False	False	False	False	False	False	False	False	False	False	False	False	False	False	False	False	False	False	False	False	False	False	False	False	False	False	False	False	False	False	False	False	False	False	False	False	False	False	False	39.9261	37.2166	-1.37232
CTD-3214H19.4	97.2492	4.57728	False	False	False	False	False	False	False	False	False	False	False	False	False	False	False	False	False	False	False	False	False	False	False	False	False	False	False	False	False	False	False	False	False	False	False	False	False	False	False	False	False	2.4903	1.78354	0.294517
CTDNEP1	74.5357	4.31128	False	False	False	False	False	False	False	False	False	False	False	False	False	False	False	False	False	False	False	False	False	False	False	False	False	False	False	False	False	False	False	False	False	False	False	False	False	False	False	False	False	0.517475	0.321624	0.0873869
CTDSP1	87.3258	4.46965	False	False	False	False	False	False	False	False	False	False	False	False	False	False	False	False	False	False	False	False	False	False	False	False	False	False	False	False	False	False	False	False	False	False	False	False	False	False	False	False	False	0.0311948	0.0194512	-0.0072734
CTLA4	104.526	4.64944	False	False	False	False	False	False	False	False	False	False	False	False	False	False	False	False	False	False	False	False	False	False	False	False	False	False	False	False	False	False	False	True	False	False	False	False	False	False	False	False	False	12.0928	10.3296	0.935197
CTNNB1	56.3979	4.03243	False	False	False	False	False	False	False	False	False	False	False	False	False	False	False	False	False	False	True	False	False	False	False	False	False	False	False	False	False	False	True	True	False	False	False	False	False	False	False	False	False	4.98204	3.847	0.546038
CTR9	71.6689	4.27206	False	False	False	True	False	True	True	False	False	False	False	False	False	False	False	False	False	False	False	False	False	False	False	False	False	False	False	False	False	False	True	True	False	False	False	False	False	False	False	False	False	0.362906	0.225057	-0.0776747
CTSA	73.3779	4.29562	False	False	False	False	False	False	False	False	False	False	False	False	False	False	False	False	False	False	False	False	False	False	False	False	False	False	False	False	False	False	False	False	False	False	False	False	False	False	False	False	False	2.22026	1.57365	-0.253355
CTSB	107.283	4.67547	False	False	False	False	False	False	False	False	False	False	False	False	False	False	False	False	False	False	False	False	False	False	False	False	False	False	False	False	False	False	False	False	False	False	False	False	False	True	False	False	False	6.89001	5.53424	-0.29432
CTSC	245.273	5.50237	False	False	False	False	False	False	False	False	False	False	False	False	False	False	False	False	False	False	False	False	False	False	False	False	False	False	False	False	False	False	False	False	False	False	False	False	False	False	False	False	False	27.0199	24.6536	0.704287
CTSD	174.872	5.16405	False	False	False	False	False	False	False	False	False	False	False	False	False	False	False	False	False	False	False	False	False	False	False	False	False	False	False	False	False	False	False	False	False	False	False	False	False	False	False	True	False	21.6122	19.3959	0.736129
CTSS	153.151	5.03142	False	False	False	False	False	False	False	False	False	False	False	False	False	False	False	False	False	False	False	False	False	False	False	False	False	False	False	False	False	False	False	True	False	False	False	False	False	True	False	True	False	4.51842	3.44912	0.198963
CTSW	290.59	5.67191	False	False	False	False	False	False	False	False	False	False	False	False	False	False	False	False	False	False	False	False	False	False	False	False	False	False	False	False	False	False	False	False	False	False	False	False	False	False	False	False	False	174.468	170.397	2.9425
CUL1	47.7976	3.86698	False	False	False	False	False	False	False	False	False	False	False	False	False	False	False	False	False	False	False	False	False	False	False	False	False	False	False	False	False	False	False	False	False	False	True	False	False	False	False	False	False	0.397406	0.246561	0.0862604
CUL3	58.7685	4.07361	False	False	False	False	False	False	False	False	False	False	False	False	False	False	False	False	False	False	False	False	False	False	False	False	False	False	False	False	False	False	False	False	False	False	False	False	False	False	False	False	False	2.2038	1.56036	-0.316265
CUTA	105.849	4.66202	False	False	False	False	False	False	False	False	False	False	False	False	False	False	False	False	False	False	False	False	False	False	False	False	False	False	False	False	False	False	False	False	False	False	False	False	False	False	False	False	False	0.547367	0.34262	-0.089692
CWC15	113.292	4.72997	False	False	False	False	False	False	False	False	False	False	False	False	False	False	False	False	False	False	False	False	False	False	False	False	False	False	False	False	False	False	False	False	False	False	False	False	False	False	False	False	False	0.74017	0.478429	0.12071
CWC22	60.3673	4.10045	False	False	False	False	False	False	False	False	False	False	False	False	False	False	False	False	False	False	False	False	False	False	False	False	False	False	False	False	False	False	False	False	False	False	False	False	False	False	False	False	False	0.281156	0.172658	0.066426
CWC27	57.4454	4.05083	False	False	False	False	False	False	False	False	False	False	False	False	False	False	False	False	False	False	False	False	False	False	False	False	False	False	False	False	False	False	False	False	False	False	False	False	False	False	False	False	False	0.841916	0.546647	0.173331
CXCL13	619.164	6.42837	True	True	False	True	False	True	True	True	False	False	False	False	False	False	False	True	False	False	False	False	False	False	False	False	False	False	False	False	False	False	False	True	False	False	False	False	True	False	True	False	True	198.586	194.356	3.59895
CXCR3	134.076	4.89841	False	False	False	False	False	False	False	False	False	False	False	False	False	False	False	False	False	False	False	False	False	False	False	False	False	False	False	False	False	False	False	False	False	False	False	False	True	False	True	False	True	1.00631	0.664705	0.164779
CXCR4	274.602	5.61532	False	False	False	False	False	False	False	False	False	False	False	False	False	False	False	False	False	False	False	False	False	False	False	False	False	False	False	False	False	False	False	True	False	True	False	False	True	False	True	False	True	305.578	300.502	-1.81862
CXCR6	227.631	5.42773	False	False	False	False	False	False	False	False	False	False	False	False	False	False	False	False	False	False	False	False	False	False	False	False	False	False	False	False	False	False	False	False	False	False	False	False	True	False	True	False	False	37.7337	35.0846	1.5798
CYB561D2	45.3168	3.81368	False	False	False	False	False	False	False	False	False	False	False	False	False	False	False	False	False	False	False	False	False	False	False	False	False	False	False	False	False	False	False	False	False	False	False	False	False	False	False	False	False	2.54072	1.82336	0.385919
CYB5B	65.6597	4.18449	False	False	False	False	False	False	False	False	False	False	False	False	False	False	False	False	False	False	False	False	False	False	False	False	False	False	False	False	False	False	False	False	False	False	False	False	False	False	False	False	False	0.273946	0.168311	-0.0612592
CYB5R3	73.2677	4.29412	False	False	False	False	False	False	False	False	False	False	False	False	False	False	False	False	False	False	False	False	False	False	False	False	False	False	False	False	False	False	False	False	False	False	False	False	False	False	False	False	False	0.415118	0.25725	-0.0813246
CYBA	355.478	5.87346	True	True	False	True	False	True	True	True	False	False	False	False	False	False	False	True	False	False	False	False	False	False	False	False	False	False	False	False	False	False	False	True	False	False	False	False	False	False	False	False	False	13.0798	11.251	0.301291
CYC1	58.0518	4.06134	False	False	False	False	False	False	False	False	False	False	False	False	False	False	False	False	False	False	False	False	False	False	False	False	False	False	False	False	False	False	False	False	False	False	False	False	False	False	False	False	False	1.94682	1.35695	0.274338
CYCS	123.987	4.82018	False	False	False	False	False	False	False	False	False	False	False	False	False	False	False	False	False	False	False	False	False	False	False	False	False	False	False	False	False	False	False	False	False	False	False	False	False	False	False	True	False	10.2356	8.60369	0.670062
CYFIP2	179.889	5.19234	False	False	False	False	False	False	False	False	False	False	False	False	False	False	False	False	False	False	False	False	False	False	False	False	False	False	False	False	False	False	False	False	False	True	False	False	False	False	False	False	False	0.0744341	0.0465901	0.0140319
CYLD	142.125	4.95671	True	True	False	True	False	True	True	True	False	False	False	False	False	False	False	True	False	False	False	False	False	False	False	False	False	False	False	False	False	False	False	True	False	False	False	False	False	False	False	False	False	12.6105	10.8047	-0.753165
CYTH1	71.3381	4.26743	False	False	False	False	False	False	False	False	False	False	False	False	False	False	False	False	False	False	False	False	False	False	False	False	False	False	False	False	False	False	False	False	False	False	False	False	False	False	False	False	False	7.77651	6.34009	-0.625903
CYTH4	57.8313	4.05753	False	False	False	False	False	False	False	False	False	False	False	False	False	False	False	False	False	False	False	False	False	False	False	False	False	False	False	False	False	False	False	False	False	False	False	False	False	False	False	False	False	12.9769	11.1506	0.891988
CYTIP	153.978	5.03681	False	False	False	False	False	False	False	False	False	False	False	False	False	False	False	False	False	False	False	False	False	False	False	False	False	False	False	False	False	False	False	False	False	False	False	False	False	False	False	False	False	26.3386	24.0006	-0.969094
DAD1	129.39	4.86283	False	False	False	False	False	False	False	False	False	False	False	False	False	False	False	False	False	False	False	False	False	False	False	False	False	False	False	False	False	False	False	False	False	False	False	False	False	False	False	False	False	0.297621	0.182902	-0.0470064
DAP3	74.1497	4.30609	False	False	False	False	False	False	False	False	False	False	False	False	False	False	False	False	False	False	False	False	False	False	False	False	False	False	False	False	False	False	False	False	False	False	False	False	False	False	False	False	False	15.1403	13.2093	-0.910121
DARS	107.889	4.68111	False	False	False	False	False	False	False	False	False	False	False	False	False	False	False	False	False	False	False	False	False	False	False	False	False	False	False	False	False	False	False	False	False	False	False	False	False	False	False	False	False	0.107259	0.066931	-0.0215702
DAXX	69.6291	4.24318	False	False	False	False	False	False	False	False	False	False	False	False	False	False	False	False	False	False	False	False	False	False	True	False	False	False	False	False	False	False	True	True	False	False	False	False	False	False	False	False	False	0.591636	0.374041	-0.11446
DAZAP1	66.2662	4.19368	False	False	False	False	False	False	False	False	False	False	False	False	False	False	False	False	False	False	False	False	False	False	False	False	False	False	False	False	False	False	False	False	False	False	False	False	False	False	False	False	False	1.61859	1.10735	0.257149
DAZAP2	296.103	5.69071	False	False	False	False	False	False	False	False	False	False	False	False	False	False	False	False	False	False	False	False	False	False	False	False	False	False	False	False	False	False	False	False	False	False	False	False	False	False	False	False	False	4.45388	3.39182	-0.215661
DBI	195.766	5.27692	False	False	False	False	False	False	False	False	False	False	False	False	False	False	False	False	False	False	False	False	False	False	False	False	False	False	False	False	False	False	False	False	False	False	False	False	False	False	False	False	False	15.8512	13.8881	0.67034
DBNL	81.482	4.40038	False	False	False	False	False	False	False	False	False	False	False	False	False	False	False	False	False	False	False	False	False	False	False	False	False	False	False	False	False	False	False	False	False	False	False	False	False	False	False	False	False	0.82169	0.532205	-0.122524
DCAF13	42.2847	3.74442	False	False	False	False	False	False	False	False	False	False	False	False	False	False	False	False	False	False	False	False	False	False	False	False	False	False	False	False	False	False	False	False	False	False	False	False	False	False	False	False	False	4.4899	3.42302	0.57513
DCAF5	53.3106	3.97614	False	False	False	False	False	False	False	False	False	False	False	False	False	False	False	False	False	False	False	False	False	False	False	False	False	False	False	False	False	False	False	False	False	False	False	False	False	False	False	False	False	1.97245	1.37542	0.314556
DCAF7	125.641	4.83343	False	False	False	False	False	False	False	False	False	False	False	False	False	False	False	False	False	False	False	False	False	False	False	False	False	False	False	False	False	False	False	False	False	False	False	False	False	False	False	False	False	5.92489	4.67907	0.495905
DCP1A	44.7655	3.80144	False	False	False	False	False	False	False	False	False	False	False	False	False	False	False	False	False	False	False	False	False	False	False	False	False	False	False	False	False	False	False	False	False	False	False	False	False	False	False	False	False	2.71669	1.96507	-0.400145
DCP2	87.0501	4.46648	False	False	False	False	False	False	False	False	False	False	False	False	False	False	False	False	False	False	False	False	False	False	False	False	False	False	False	False	False	False	False	False	False	False	False	False	False	False	False	False	False	6.37142	5.0729	0.616446
DCTD	46.9156	3.84835	False	False	False	False	False	False	False	False	False	False	False	False	False	False	False	False	False	False	False	False	False	False	False	False	False	False	False	False	False	False	False	False	False	False	False	False	False	False	False	False	False	0.089298	0.0554466	-0.0224294
DCTN2	56.8941	4.04119	False	False	False	False	False	False	False	False	False	False	False	False	False	False	False	False	False	False	False	False	False	False	False	False	False	False	False	False	False	False	True	False	False	False	False	False	False	False	False	False	False	2.42913	1.73355	0.342893
DCTN3	52.2632	3.95629	False	False	False	False	False	False	False	False	False	False	False	False	False	False	False	False	False	False	False	False	False	False	False	False	False	False	False	False	False	False	False	False	False	False	False	False	False	False	False	False	False	2.94382	2.14601	-0.403071
DCXR	47.7425	3.86582	False	False	False	False	False	False	False	False	False	False	False	False	False	False	False	False	False	False	False	False	False	False	False	False	False	False	False	False	False	False	False	False	False	False	False	False	False	False	False	False	False	0.958973	0.629467	-0.187067
DDB1	72.6612	4.28581	False	True	False	False	False	False	False	False	False	False	True	True	False	False	False	False	False	True	True	True	True	False	True	True	False	False	False	False	False	False	True	True	False	False	False	False	False	False	False	False	False	2.87852	2.09326	0.377601
DDI2	41.568	3.72733	False	False	False	False	False	False	False	False	False	False	False	False	False	False	False	False	False	False	False	False	False	False	False	False	False	False	False	False	False	False	False	True	False	False	False	False	False	False	False	False	False	0.150177	0.0914876	-0.0384716
DDIT4	72.6061	4.28505	True	True	True	True	True	True	True	True	False	False	False	False	True	False	False	True	False	False	False	False	False	False	False	False	False	False	False	False	False	False	False	True	False	False	False	False	False	False	False	False	False	7.24416	5.8614	-0.600311
DDOST	99.0685	4.59581	False	False	False	False	False	False	False	False	False	False	False	False	False	False	False	False	False	False	False	False	False	False	False	False	False	False	False	False	False	False	False	True	False	False	False	False	False	False	False	False	False	8.27984	6.79135	0.531415
DDT	70.2355	4.25185	False	False	False	False	False	False	False	False	False	False	False	False	False	False	False	False	False	False	False	False	False	False	False	False	False	False	False	False	False	False	False	False	False	False	False	False	False	False	False	False	False	1.72969	1.18996	-0.23877
DDX1	64.1161	4.1607	False	False	False	False	False	False	False	False	False	False	False	False	False	False	False	False	False	False	False	False	False	True	False	False	False	False	False	False	False	False	False	True	False	False	False	False	False	False	False	False	False	0.132183	0.0792132	-0.0318885
DDX17	394.841	5.97848	False	False	False	False	False	False	False	False	False	False	False	False	False	False	False	False	False	False	False	False	False	False	False	False	False	False	False	False	False	False	False	False	False	False	False	False	False	False	False	False	False	4.78961	3.67696	0.223912
DDX18	110.205	4.70234	False	False	False	False	False	False	False	False	False	False	False	False	False	False	False	False	False	False	False	False	False	False	False	False	False	False	False	False	False	True	False	False	False	False	False	False	False	False	False	False	False	1.97762	1.37946	-0.24621
DDX21	141.077	4.94931	False	False	False	False	False	False	False	False	False	False	False	False	False	False	False	False	False	False	False	False	False	False	False	False	False	True	True	True	True	False	False	False	False	False	False	False	False	False	False	False	False	4.35881	3.31169	-0.373895
DDX23	81.9782	4.40645	False	False	False	False	False	False	False	False	False	False	False	False	False	False	False	False	False	False	False	False	False	False	False	False	False	False	False	False	False	False	False	False	False	False	False	False	False	False	False	False	False	4.02207	3.02749	0.464003
DDX24	181.598	5.2018	False	False	False	False	False	False	False	False	False	False	False	False	False	False	False	False	False	False	False	False	False	False	False	False	False	False	False	False	False	False	False	False	False	False	False	False	False	False	False	False	False	2.74259	1.98389	-0.267653
DDX27	73.2125	4.29337	False	False	False	False	False	False	False	False	False	False	False	False	False	False	False	False	False	False	False	False	False	False	False	False	False	False	False	False	False	True	False	False	False	False	False	False	False	False	False	False	False	1.34437	0.902792	0.221678
DDX39A	76.0793	4.33178	False	False	False	False	False	False	False	False	False	False	False	False	False	False	False	False	False	False	False	False	False	False	False	False	False	False	False	False	False	False	False	False	False	False	False	False	False	False	False	False	False	0.751561	0.486976	0.14837
DDX39B	116.6	4.75875	False	True	False	False	False	False	False	False	False	False	False	False	False	False	False	False	False	False	False	False	False	False	False	False	False	False	False	False	False	False	False	False	False	False	False	False	False	False	False	False	False	2.85438	2.07367	0.30106
DDX3X	70.7868	4.25967	True	True	True	True	False	True	True	True	False	False	True	False	False	False	False	True	False	False	False	True	True	False	False	True	False	False	False	False	False	False	False	True	False	False	False	False	False	False	False	False	False	0.207246	0.128727	0.0439318
DDX42	67.8649	4.21752	False	False	False	False	False	False	False	False	False	False	False	False	False	False	False	False	False	False	False	False	False	False	False	False	False	False	False	False	False	False	False	False	False	False	False	False	False	False	False	False	False	0.462959	0.286584	0.0949409
DDX46	127.901	4.85126	False	False	False	False	False	False	False	False	False	False	False	False	False	False	False	False	False	False	False	False	False	False	False	False	False	False	False	False	False	False	False	False	False	False	False	False	False	False	False	False	False	0.0367797	0.0221105	0.00807365
DDX5	634.104	6.45221	False	False	False	False	False	False	False	False	False	False	False	False	False	False	False	False	False	False	False	False	False	False	False	False	False	True	True	True	True	False	False	False	False	False	False	False	False	False	False	False	False	0.518319	0.32174	-0.0312422
DDX50	60.0916	4.09587	False	False	False	False	False	False	False	False	False	False	False	False	False	False	False	False	False	False	False	False	False	False	False	False	False	False	False	False	False	False	False	False	False	False	False	False	False	False	False	False	False	2.15504	1.52137	-0.337966
DDX58	61.8558	4.12481	True	True	True	True	True	True	True	True	False	False	False	False	True	False	False	True	False	False	False	False	False	False	False	False	False	False	False	False	False	False	False	True	False	False	False	False	False	False	False	False	False	6.07604	4.81418	0.632074
DDX6	62.5725	4.13633	False	True	False	False	False	False	False	False	False	False	False	False	False	False	False	False	False	False	False	False	False	False	False	False	False	False	False	False	False	False	False	False	False	False	False	False	False	False	False	False	False	0.280775	0.172567	0.0626512
DDX60	73.2125	4.29337	True	True	True	True	False	True	True	False	False	False	False	False	False	False	False	False	False	False	False	False	False	False	False	False	False	False	False	False	False	False	False	True	False	False	False	False	False	False	False	False	False	4.53133	3.459	0.533808
DECR1	95.5402	4.55955	False	False	False	False	False	False	False	False	False	False	False	False	False	False	False	False	False	False	False	False	False	False	False	False	False	False	False	False	False	False	False	False	False	False	False	False	False	False	False	False	False	1.58211	1.08108	0.229247
DEF6	109.212	4.69329	False	False	False	False	False	False	False	False	False	False	False	False	False	False	False	False	False	False	False	False	False	False	False	False	False	False	False	False	False	False	False	False	False	False	False	False	False	False	False	False	False	0.437751	0.272548	-0.0803489
DEGS1	51.1054	3.93389	False	False	False	False	False	False	False	False	False	False	False	False	False	False	False	False	False	False	False	False	False	False	False	False	False	False	False	False	False	False	False	False	False	False	False	False	False	False	False	False	False	2.83134	2.05833	-0.363582
DEK	559.955	6.32786	False	False	False	False	False	False	False	False	False	False	False	False	False	False	False	False	False	False	False	False	False	False	False	False	False	False	False	False	False	False	False	False	False	False	False	False	False	False	False	False	False	26.4467	24.1044	0.706026
DENND1C	67.2034	4.20772	False	False	False	False	False	False	False	False	False	False	False	False	False	False	False	False	False	False	False	False	False	False	False	False	False	False	False	False	False	False	False	False	False	False	False	False	False	False	False	False	False	1.11904	0.738947	0.201206
DENND2D	248.25	5.51444	False	False	False	False	False	False	False	False	False	False	False	False	False	False	False	False	False	False	False	False	False	False	False	False	False	False	False	False	False	False	False	False	False	False	False	False	False	False	False	False	False	3.16318	2.3221	0.329869
DENR	103.975	4.64415	False	True	False	False	False	False	False	False	False	False	False	False	False	False	False	False	False	False	False	False	False	False	False	False	False	False	False	False	False	False	False	False	False	False	False	False	False	False	False	False	False	0.703272	0.451482	-0.123332
DERL1	73.0471	4.29111	False	False	False	False	False	False	False	False	False	False	False	False	False	False	False	False	False	False	False	False	False	False	False	False	False	False	False	False	False	False	False	True	False	False	False	False	False	False	False	False	False	2.6114	1.87988	0.316912
DERL2	46.9707	3.84952	False	False	False	False	False	False	False	False	False	False	False	False	False	False	False	False	False	False	False	False	False	False	False	False	False	False	False	False	False	False	False	True	False	False	False	False	False	False	False	False	False	0.472218	0.291434	0.102507
DESI1	39.5833	3.67841	False	False	False	False	False	False	False	False	False	False	False	False	False	False	False	False	False	False	False	False	False	False	False	False	False	False	False	False	False	False	False	False	False	False	False	False	False	False	False	False	False	1.87131	1.29782	0.30393
DGKA	60.5327	4.10318	False	False	False	False	False	False	False	False	False	False	False	False	False	False	False	False	False	False	False	False	False	False	False	False	False	False	False	False	False	False	False	False	False	False	False	False	False	False	False	False	False	41.2647	38.5266	-1.83438
DGKH	99.3441	4.59859	False	False	False	False	False	False	False	False	False	False	False	False	False	False	False	False	False	False	False	False	False	False	False	False	False	False	False	False	False	False	False	False	False	False	False	False	False	False	False	False	False	28.1219	25.7332	1.69744
DGKZ	79.8281	4.37988	False	False	False	False	False	False	False	False	False	False	False	False	False	False	False	False	False	False	False	False	False	False	False	False	False	False	False	False	False	False	False	False	False	False	False	False	False	False	False	False	False	14.514	12.6182	1.03836
DGUOK	59.3198	4.08294	False	False	False	False	False	False	False	False	False	False	False	False	False	False	False	False	False	False	False	False	False	False	False	False	False	False	False	False	False	False	False	False	False	False	False	False	False	False	False	False	False	0.110603	0.0683236	0.0261636
DHFR	54.2478	3.99356	False	False	False	False	False	False	False	False	False	False	False	False	False	False	False	False	False	False	False	False	False	False	False	False	False	True	True	True	True	False	False	True	False	False	False	False	False	False	False	False	False	2.05852	1.44549	0.318842
DHRS7	112.3	4.72117	False	False	False	False	False	False	False	False	False	False	False	False	False	False	False	False	False	False	False	False	False	False	False	False	False	False	False	False	False	False	False	False	False	False	False	False	False	False	False	False	False	2.68445	1.93723	-0.276498
DHX15	83.3564	4.42313	False	False	False	False	False	False	False	False	False	False	False	False	False	False	False	False	False	False	False	False	False	False	False	False	False	False	False	False	False	False	False	False	False	False	False	False	False	False	False	False	False	0.0567498	0.0353024	-0.0136666
DHX30	44.545	3.7965	False	False	False	False	False	False	False	False	False	False	False	False	False	False	False	False	False	False	False	False	False	False	False	False	False	False	False	False	False	False	False	False	False	False	False	False	False	False	False	False	False	0.715185	0.458566	0.152657
DHX36	93.0042	4.53264	False	False	False	False	False	False	False	False	False	False	False	False	False	False	False	False	False	True	False	False	False	True	True	False	False	False	False	False	False	False	True	True	False	False	False	False	False	False	False	False	False	0.962774	0.631944	0.166806
DHX9	84.8449	4.44083	False	True	False	False	False	False	False	False	False	False	False	False	False	False	False	False	False	False	True	False	True	True	False	True	False	False	False	False	False	False	True	True	False	False	False	False	False	False	False	False	False	1.53327	1.04501	-0.221204
DIAPH1	206.903	5.33225	False	False	False	False	False	False	False	False	False	False	False	False	False	False	False	False	False	False	False	False	False	False	False	False	False	False	False	False	False	False	False	True	False	True	False	False	False	False	False	False	False	3.06179	2.24268	-0.264896
DICER1	55.5158	4.01667	False	False	False	False	False	False	False	False	False	False	False	False	False	False	False	False	False	False	False	False	False	False	False	False	False	False	False	False	False	False	False	False	False	False	False	False	False	False	False	False	False	0.17032	0.10388	0.0374857
DIDO1	48.7349	3.88639	False	False	False	False	False	False	False	False	False	False	False	False	False	False	False	False	False	False	False	False	False	False	False	False	False	False	False	False	False	False	False	False	False	False	False	False	False	False	False	False	False	0.376669	0.234248	-0.0887812
DIP2A	51.2708	3.93712	False	False	False	False	False	False	False	False	False	False	False	False	False	False	False	False	False	False	False	False	False	False	False	False	False	False	False	False	False	False	False	False	False	False	False	False	False	False	False	False	False	1.88558	1.3095	0.313036
DKC1	56.0671	4.02655	False	False	False	False	False	False	False	False	False	False	False	False	False	False	False	False	False	False	False	False	False	False	False	False	False	True	True	True	True	False	False	False	False	False	False	False	False	False	False	False	False	0.229747	0.143219	0.0556634
DMTF1	49.8374	3.90877	False	False	False	False	False	False	False	False	False	False	False	False	False	False	False	False	False	False	False	False	False	False	False	False	False	False	False	False	False	False	False	False	False	False	False	False	False	False	False	False	False	3.71511	2.7763	0.498018
DNAJA1	167.43	5.12056	False	False	False	False	False	False	False	False	False	False	False	False	False	False	False	False	False	False	False	False	False	False	False	False	False	False	False	False	False	False	False	False	False	False	False	False	False	False	False	False	False	2.56495	1.84246	0.238693
DNAJA2	65.7149	4.18533	False	False	False	False	False	False	False	False	False	False	False	False	False	False	False	False	False	False	False	False	False	False	False	False	False	False	False	False	False	False	False	False	False	False	False	False	False	False	False	False	False	2.21038	1.56584	-0.309125
DNAJB1	147.858	4.99626	False	False	False	False	False	False	False	False	False	False	False	False	False	False	False	False	False	False	False	False	False	False	False	False	False	False	False	False	False	False	False	True	False	False	False	False	False	False	False	False	False	0.115896	0.0712264	0.0224906
DNAJB11	133.745	4.89594	False	False	False	False	False	False	False	False	False	False	False	False	False	False	False	False	False	False	False	False	False	False	False	False	False	False	False	False	False	False	False	False	False	False	False	False	False	False	False	False	False	3.55381	2.63866	0.306738
DNAJB14	75.3626	4.32231	False	False	False	False	False	False	False	False	False	False	False	False	False	False	False	False	False	False	False	False	False	False	False	False	False	False	False	False	False	False	False	False	False	False	False	False	False	False	False	False	False	5.76433	4.53572	0.595608
DNAJB6	63.6199	4.15293	False	False	False	False	False	False	False	False	False	False	False	False	False	False	False	False	False	False	False	False	False	False	False	False	False	False	False	False	False	False	False	False	False	False	False	False	False	False	False	False	False	5.96245	4.71156	0.554949
DNAJC1	84.1283	4.43234	False	False	False	False	False	False	False	False	False	False	False	False	False	False	False	False	False	False	False	False	False	False	False	False	False	False	False	False	False	False	False	False	False	False	False	False	False	False	False	False	False	5.80523	4.57306	0.55985
DNAJC15	77.8986	4.35541	False	False	False	False	False	False	False	False	False	False	False	False	False	False	False	False	False	False	False	False	False	False	False	False	False	False	False	False	False	False	False	False	False	False	False	False	False	False	False	False	False	4.76285	3.65399	0.47147
DNAJC19	51.4362	3.94034	False	False	False	False	False	False	False	False	False	False	False	False	False	False	False	False	False	False	False	False	False	False	False	False	False	False	False	False	False	False	False	False	False	False	False	False	False	False	False	False	False	0.203145	0.125841	-0.0494371
DNAJC2	67.4239	4.211	False	False	False	False	False	False	False	False	False	False	False	False	False	False	False	False	False	False	False	False	False	False	False	False	False	False	False	False	False	False	False	False	False	False	False	False	False	False	False	False	False	2.08759	1.46879	0.322942
DNAJC21	89.6964	4.49643	False	False	False	False	False	False	False	False	False	False	False	False	False	False	False	False	False	False	False	False	False	False	False	False	False	False	False	False	False	False	False	False	False	False	False	False	False	False	False	False	False	0.373281	0.232562	0.0764951
DNAJC3	65.7149	4.18533	False	False	False	False	False	False	False	False	False	False	False	False	False	False	False	False	False	False	False	False	False	False	False	False	False	False	False	False	False	False	False	True	False	False	False	False	False	False	False	False	False	0.986838	0.650491	-0.15112
DNAJC7	56.5082	4.03439	False	False	False	False	False	False	False	False	False	False	False	False	False	False	False	False	False	False	False	False	False	False	False	False	False	False	False	False	False	False	False	False	False	False	False	False	False	False	False	False	False	3.4258	2.53325	0.42217
DNAJC8	143.613	4.96713	False	False	False	False	False	False	False	False	False	False	False	False	False	False	False	False	False	False	False	False	False	False	False	False	False	False	False	False	False	False	False	False	False	False	False	False	False	False	False	False	False	2.21099	1.56597	0.251462
DNAJC9	67.479	4.21182	False	False	False	False	False	False	False	False	False	False	False	False	False	False	False	False	False	False	False	False	False	False	False	False	False	False	False	False	False	False	False	False	False	False	False	False	False	False	False	False	False	6.92676	5.56857	0.715459
DNM1L	48.0182	3.87158	False	False	False	False	False	False	False	False	False	False	False	False	False	False	False	False	False	False	False	False	False	False	False	False	False	False	False	False	False	False	False	False	False	False	False	False	False	False	False	False	False	1.25026	0.836123	0.226341
DNM2	51.2708	3.93712	False	False	False	False	False	False	False	False	False	False	False	False	False	False	False	False	False	False	False	False	False	False	False	False	False	False	False	False	False	False	False	False	False	False	False	False	False	False	False	False	False	3.70361	2.76858	0.451286
DNMT1	141.298	4.95087	False	False	False	False	False	False	False	False	False	False	False	False	False	False	False	False	False	False	False	False	False	False	False	False	False	False	False	False	False	False	False	False	False	False	False	False	False	False	False	False	False	5.21693	4.05299	0.49564
DNPH1	53.3658	3.97717	False	False	False	False	False	False	False	False	False	False	False	False	False	False	False	False	False	False	False	False	False	False	False	False	False	True	True	True	True	False	False	False	False	False	False	False	False	False	False	False	False	0.530944	0.330698	-0.110961
DNTTIP2	89.6964	4.49643	False	False	False	False	False	False	False	False	False	False	False	False	False	False	False	False	False	False	False	False	False	False	False	False	False	False	False	False	False	False	False	False	False	False	False	False	False	False	False	False	False	0.197743	0.123267	-0.0432799
DOCK10	64.3366	4.16413	False	False	False	False	False	False	False	False	False	False	False	False	True	False	False	False	False	False	False	False	False	False	False	False	False	False	False	False	False	False	False	False	False	False	False	False	False	False	False	False	False	6.23931	4.95442	-0.560597
DOCK11	68.9124	4.23284	False	False	False	False	False	False	False	False	False	False	False	False	True	False	False	False	False	False	False	False	False	False	False	False	False	False	False	False	False	False	False	False	False	False	False	False	False	False	False	False	False	1.82391	1.25814	-0.267353
DOCK2	88.0976	4.47845	False	False	False	False	False	False	False	False	False	False	False	False	True	False	False	False	False	False	False	False	False	False	False	False	False	False	False	False	False	False	False	False	False	False	False	False	False	False	True	False	False	1.8942	1.3159	0.241679
DOCK8	163.901	5.09926	False	False	False	False	False	False	False	False	False	False	False	False	False	False	False	False	False	False	False	False	False	False	False	False	False	False	False	False	False	False	False	True	False	False	False	False	False	False	False	False	False	2.18088	1.54021	0.222049
DOK2	89.2553	4.4915	False	False	False	False	False	False	False	False	False	False	False	False	False	False	False	False	False	False	False	False	False	False	False	False	False	False	False	False	False	False	False	False	False	False	False	False	False	False	False	False	False	1.03267	0.682248	0.161122
DPM1	43.6078	3.77524	False	False	False	False	False	False	False	False	False	False	False	False	False	False	False	False	False	False	False	False	False	False	False	False	False	False	False	False	False	False	False	False	False	False	False	False	False	False	False	False	False	3.90173	2.93099	0.506221
DPM3	50.499	3.92195	False	False	False	False	False	False	False	False	False	False	False	False	False	False	False	False	False	False	False	False	False	False	False	False	False	False	False	False	False	False	False	False	False	False	False	False	False	False	False	False	False	1.64275	1.12559	0.268123
DPP7	66.3764	4.19534	False	False	False	False	False	False	False	False	False	False	False	False	False	False	False	False	False	False	False	False	False	False	False	False	False	False	False	False	False	False	False	False	False	False	False	False	False	False	False	False	False	0.717519	0.460363	-0.130161
DPP8	66.5969	4.19866	False	False	False	False	False	False	False	False	False	False	False	False	False	False	False	False	False	False	False	False	False	False	False	False	False	False	False	False	False	False	False	False	False	False	False	False	False	False	False	False	False	2.59073	1.86308	0.360829
DPY30	67.1482	4.2069	False	False	False	False	False	False	False	False	False	False	False	False	False	False	False	False	False	False	False	False	False	False	False	False	False	False	False	False	False	False	False	False	False	False	False	False	False	False	False	False	False	3.91763	2.94089	0.451629
DR1	82.1436	4.40847	False	False	False	False	False	False	False	False	False	False	False	False	False	False	False	False	False	False	False	False	False	False	False	False	False	False	False	False	False	False	False	False	False	False	False	False	False	False	False	False	False	0.64877	0.416064	0.118848
DRAP1	140.03	4.94186	False	False	False	False	False	False	False	False	False	False	False	False	False	False	False	False	False	False	False	False	False	False	False	False	False	False	False	False	False	False	False	False	False	False	False	False	False	False	False	False	False	12.8016	10.9857	0.681892
DRG1	45.2617	3.81246	False	True	False	False	False	False	False	False	False	False	False	False	False	False	False	False	False	False	False	False	False	False	False	False	False	False	False	False	False	False	False	False	False	False	False	False	False	False	False	False	False	1.84647	1.2774	0.308096
DSCR3	43.718	3.77776	False	False	False	False	False	False	False	False	False	False	False	False	False	False	False	False	False	False	False	False	False	False	False	False	False	False	False	False	False	False	False	False	False	False	False	False	False	False	False	False	False	1.33545	0.895108	0.248682
DSTN	75.6383	4.32596	False	False	False	False	False	False	False	False	False	False	False	False	False	False	False	False	False	False	False	False	False	False	False	False	False	False	False	False	False	False	False	False	False	False	False	False	False	False	False	False	False	2.88642	2.10024	-0.329083
DTHD1	55.0748	4.00869	False	False	False	False	False	False	False	False	False	False	False	False	False	False	False	False	False	False	False	False	False	False	False	False	False	False	False	False	False	False	False	False	False	False	False	False	False	False	False	False	False	21.7502	19.53	1.57381
DTX3L	149.016	5.00405	False	False	False	False	False	False	False	False	False	False	False	False	False	False	False	False	False	False	False	False	False	False	False	False	False	False	False	False	False	False	False	True	False	False	False	False	False	False	False	False	False	5.98961	4.73508	0.488438
DUS1L	51.2157	3.93605	False	False	False	False	False	False	False	False	False	False	False	False	False	False	False	False	False	False	False	False	False	False	False	False	False	False	False	False	False	False	False	False	False	False	False	False	False	False	False	False	False	0.129046	0.0779835	0.0315412
DUSP1	69.1881	4.23683	False	False	False	False	False	False	False	False	False	False	False	False	False	False	False	False	False	False	False	False	False	False	False	False	False	False	False	False	False	False	False	True	False	False	False	False	False	False	False	False	False	41.1144	38.3795	-1.14958
DUSP2	269.475	5.59648	False	False	False	False	False	False	False	False	False	False	False	False	False	False	False	False	False	False	False	False	False	False	False	False	False	False	False	False	False	False	False	False	False	False	False	False	False	False	False	False	False	74.7431	71.4911	2.02461
DUSP23	51.3811	3.93927	False	False	False	False	False	False	False	False	False	False	False	False	False	False	False	False	False	False	False	False	False	False	False	False	False	False	False	False	False	False	False	False	False	False	False	False	False	False	False	False	False	8.69921	7.1723	0.814696
DUSP4	139.479	4.93791	False	False	False	False	False	False	False	False	False	False	False	False	False	False	False	False	False	False	False	False	False	False	False	False	False	False	False	False	False	False	False	False	False	False	False	False	False	False	False	False	False	52.6143	49.6336	2.05214
DUSP5	51.9324	3.94994	False	False	False	False	False	False	False	False	False	False	False	False	False	False	False	False	False	False	False	False	False	False	False	False	False	False	False	False	False	False	False	False	False	False	False	False	False	False	False	False	False	13.5522	11.7037	1.06323
DUT	194.057	5.26815	False	False	False	False	False	False	False	False	False	False	False	False	False	False	False	False	False	False	False	False	False	False	False	False	False	False	False	False	False	False	False	False	False	False	False	False	False	False	False	False	False	3.37472	2.49328	0.376654
DYNC1H1	149.347	5.00627	False	False	False	False	False	False	False	False	False	False	False	False	False	False	False	False	False	False	False	False	False	False	False	False	False	False	False	False	False	False	False	False	False	False	False	False	False	False	False	False	False	0.115473	0.0712116	0.0221817
DYNLL1	243.895	5.49674	False	False	False	False	False	False	False	False	False	False	False	False	False	False	False	False	False	False	False	False	False	False	False	False	False	False	False	False	False	False	True	False	False	False	False	False	False	False	False	False	False	9.58278	7.99657	0.418363
DYNLL2	60.4224	4.10136	False	False	False	False	False	False	False	False	False	False	False	False	False	False	False	False	False	False	False	False	False	False	False	False	False	False	False	False	False	False	False	False	False	False	False	False	False	False	False	False	False	0.414061	0.256716	-0.0878992
DYNLRB1	153.647	5.03466	False	False	False	False	False	False	False	False	False	False	False	False	False	False	False	False	False	False	False	False	False	False	False	False	False	False	False	False	False	False	False	True	False	False	False	False	False	False	False	False	False	1.74363	1.20101	0.186795
DYNLT1	78.946	4.36876	False	True	False	False	False	False	False	False	False	False	False	False	False	False	False	False	False	False	False	False	False	False	False	False	False	False	False	False	False	False	False	False	False	False	False	False	False	False	False	False	False	0.944565	0.620806	0.156711
DYRK1A	65.4392	4.18112	False	False	False	False	False	False	False	False	False	False	False	False	False	False	False	False	False	False	False	False	False	False	False	False	False	False	False	False	False	False	False	False	False	False	False	False	False	False	False	False	False	0.755239	0.489979	-0.144193
DYRK2	53.2555	3.9751	False	False	False	False	False	False	False	False	False	False	False	False	False	False	False	False	False	False	False	False	False	False	False	False	False	False	False	False	False	False	False	True	False	False	False	False	False	False	False	False	False	12.3371	10.5513	-0.999259
E2F4	45.3719	3.81489	False	False	False	False	False	False	False	False	False	False	False	False	False	False	False	False	False	False	True	False	False	False	False	False	False	False	False	False	False	False	True	False	False	False	True	False	False	False	False	False	False	0.525172	0.326787	0.114645
EAPP	66.7072	4.20031	False	False	False	False	False	False	False	False	False	False	False	False	False	False	False	False	False	False	False	False	False	False	False	False	False	False	False	False	False	False	False	False	False	False	False	False	False	False	False	False	False	0.150808	0.0918981	0.0351685
EBNA1BP2	56.2325	4.0295	False	False	False	False	False	False	False	False	False	False	False	False	False	False	False	False	False	False	False	False	False	False	False	False	False	False	False	False	False	False	False	False	False	False	False	False	False	False	False	False	False	3.03678	2.22236	0.430205
EBP	63.3443	4.14858	False	False	False	False	False	False	False	False	False	False	False	False	False	False	False	False	False	False	False	False	False	False	False	False	False	True	False	False	False	False	False	False	False	False	False	False	False	False	False	False	False	1.72149	1.18353	0.29884
ECH1	130.823	4.87385	False	False	False	False	False	False	False	False	False	False	False	False	False	False	False	False	False	False	False	False	False	False	False	False	False	False	False	False	False	False	False	False	False	False	False	False	False	False	False	False	False	1.04271	0.689919	0.144212
ECHS1	58.6582	4.07173	False	False	False	False	False	False	False	False	False	False	False	False	False	False	False	False	False	False	False	False	False	False	False	False	False	False	False	False	False	False	False	False	False	False	False	False	False	False	False	False	False	0.974871	0.64056	0.172797
ECI2	63.6751	4.15379	False	False	False	False	False	False	False	False	False	False	False	False	False	False	False	False	False	False	False	False	False	False	False	False	False	False	False	False	False	False	False	False	False	False	False	False	False	False	False	False	False	11.1254	9.4388	0.960252
EDEM1	44.3245	3.79154	False	False	False	False	False	False	False	False	False	False	False	False	False	False	False	False	False	False	False	False	False	False	False	False	False	False	False	False	False	False	False	True	False	False	False	False	False	False	False	False	False	2.78479	2.02119	-0.365798
EDF1	417.719	6.03481	False	False	False	False	False	False	False	False	False	False	False	False	False	False	False	False	False	False	False	False	False	False	False	False	False	False	False	False	False	False	False	False	False	False	False	False	False	False	False	False	False	3.13521	2.30182	0.187561
EEF1A1	272.011	5.60584	False	False	False	False	False	False	False	False	False	False	False	False	False	False	False	False	False	False	False	False	False	False	False	False	False	False	False	False	False	False	False	True	False	False	False	False	False	False	False	False	False	167.096	163.107	-1.17167
EEF1A1P5	3344.84	8.11517	False	False	False	False	False	False	False	False	False	False	False	False	False	False	False	False	False	False	False	False	False	False	False	False	False	False	False	False	False	False	False	False	False	False	False	False	False	False	False	False	False	673.693	667.412	-0.65782
EEF1B2	298.694	5.69942	False	False	False	False	False	False	False	False	False	False	False	False	False	False	False	False	False	False	False	False	False	False	False	False	False	False	False	False	False	False	False	False	False	False	False	False	False	False	False	False	False	152.584	148.711	-1.07719
EEF1D	480.347	6.17451	False	False	False	False	False	False	False	False	False	False	False	False	False	False	False	False	False	False	False	False	False	False	False	False	False	False	False	False	False	False	False	True	False	False	False	False	False	False	False	False	False	14.7593	12.8482	-0.342645
EEF1DP1	199.46	5.29561	False	False	False	False	False	False	False	False	False	False	False	False	False	False	False	False	False	False	False	False	False	False	False	False	False	False	False	False	False	False	False	False	False	False	False	False	False	False	False	False	False	6.69846	5.36188	-0.343085
EEF2	462.32	6.13626	False	False	False	False	False	False	False	False	False	False	False	False	False	False	False	False	False	False	False	False	False	False	False	False	False	False	False	False	False	False	False	False	False	False	False	False	False	False	False	False	False	108.947	105.352	-0.833884
EFCAB14	119.908	4.78672	False	False	False	False	False	False	False	False	False	False	False	False	False	False	False	False	False	False	False	False	False	False	False	False	False	False	False	False	False	False	False	False	False	False	False	False	False	False	False	False	False	2.87683	2.09293	0.296786
EFHD2	134.517	4.90169	False	False	False	False	False	False	False	False	False	False	False	False	False	False	False	False	False	False	False	False	False	False	False	False	False	False	False	False	False	False	False	False	False	False	False	False	False	False	False	False	False	8.2163	6.73332	0.437661
EFR3A	65.77	4.18616	False	False	False	False	False	False	False	False	False	False	False	False	False	False	False	False	False	False	False	False	False	False	False	False	False	False	False	False	False	False	False	False	False	False	False	False	False	False	False	False	False	0.0362217	0.0217636	0.00860664
EGLN2	46.1989	3.83296	False	False	False	False	False	False	False	False	False	False	False	False	False	False	False	False	False	False	False	False	False	False	False	False	False	False	False	False	False	False	False	True	False	False	False	False	False	False	False	False	False	0.0339643	0.0205278	-0.00900502
EHBP1L1	61.3596	4.11675	False	False	False	False	False	False	False	False	False	False	False	False	False	False	False	False	False	False	False	False	False	False	False	False	False	False	False	False	False	False	False	False	False	False	False	False	False	False	False	False	False	6.98201	5.61732	0.67827
EHD1	79.4973	4.37572	False	False	False	False	False	False	False	False	False	False	False	False	False	False	False	False	False	False	False	False	False	False	False	False	False	False	False	False	False	False	False	True	False	False	False	False	False	False	False	False	False	2.04896	1.43747	-0.282801
EID1	118.584	4.77563	False	False	False	False	False	False	False	False	False	False	False	False	False	False	False	False	False	False	False	False	False	False	False	False	False	False	False	False	False	False	False	False	False	False	False	False	False	False	False	False	False	0.700259	0.449806	0.11648
EIF1	902.091	6.80472	False	False	False	False	False	False	False	False	False	False	False	False	False	False	False	False	False	False	False	False	False	False	False	False	False	False	False	False	False	False	False	False	False	False	False	False	False	False	False	False	False	10.7576	9.0932	-0.161367
EIF1AX	72.6612	4.28581	False	False	False	False	False	False	False	False	False	False	False	False	False	False	False	False	False	False	False	False	False	False	False	False	False	False	False	False	False	False	False	False	False	False	False	False	False	False	False	False	False	1.37992	0.930546	-0.199993
EIF1B	67.1482	4.2069	False	False	False	False	False	False	False	False	False	False	False	False	False	False	False	False	False	False	False	False	False	False	False	False	False	False	False	False	False	False	False	False	False	False	False	False	False	False	False	False	False	3.17156	2.32866	0.386907
EIF2A	69.4637	4.2408	False	False	False	False	False	True	False	False	False	False	False	False	False	False	False	False	False	False	False	False	False	False	False	False	False	False	False	False	False	False	False	True	False	False	False	False	False	False	False	False	False	3.1225	2.29055	-0.364812
EIF2AK1	98.7928	4.59302	True	True	True	True	False	True	True	False	True	True	True	False	False	False	True	False	False	False	False	True	True	False	False	True	False	False	False	False	False	False	False	True	False	False	False	False	False	False	False	False	False	1.66947	1.14179	0.218828
EIF2AK2	157.175	5.05736	True	True	True	True	False	True	True	False	True	True	True	False	False	False	True	False	False	False	False	True	True	False	False	True	False	False	False	False	False	False	False	True	False	False	False	False	False	False	False	False	False	8.81936	7.28272	0.561884
EIF2S1	76.5755	4.33828	False	False	False	False	False	True	False	False	False	False	False	False	False	False	False	False	False	False	False	False	False	False	False	False	False	False	False	False	False	False	False	True	False	False	False	False	False	False	False	False	False	0.563412	0.353803	0.110768
EIF2S2	176.085	5.17097	False	False	False	False	False	False	False	False	False	False	False	False	False	False	False	False	False	False	False	False	False	False	False	False	False	False	False	False	False	False	False	False	False	False	False	False	False	False	False	False	False	1.64336	1.12559	-0.162424
EIF2S2P4	44.3245	3.79154	False	False	False	False	False	False	False	False	False	False	False	False	False	False	False	False	False	False	False	False	False	False	False	False	False	False	False	False	False	False	False	False	False	False	False	False	False	False	False	False	False	2.34306	1.66457	-0.314764
EIF2S3	87.2707	4.46901	False	False	False	False	False	False	False	False	False	False	False	False	False	False	False	False	False	False	False	False	False	False	False	False	False	False	False	False	False	False	False	False	False	False	False	False	False	False	False	False	False	7.59298	6.17391	-0.526766
EIF3A	214.345	5.36759	False	True	False	False	False	False	False	False	False	False	False	False	False	False	False	False	False	False	False	False	False	False	False	False	False	False	False	False	False	False	False	True	False	False	False	False	False	False	False	False	False	0.940147	0.6181	0.110935
EIF3B	73.8741	4.30236	False	True	False	False	False	False	False	False	False	False	False	False	False	False	False	False	False	False	False	False	False	False	False	False	False	False	False	False	False	False	False	False	False	False	False	False	False	False	False	False	False	2.89959	2.11159	0.37316
EIF3D	129.776	4.86581	False	True	False	False	False	False	False	False	False	False	False	False	False	False	False	False	False	False	False	False	False	False	False	False	False	False	False	False	False	False	False	False	False	False	False	False	False	False	False	False	False	5.69105	4.4674	-0.42356
EIF3E	178.841	5.1865	False	False	False	False	False	False	False	False	False	False	False	False	False	False	False	False	False	False	False	False	False	False	False	False	False	False	False	False	False	False	False	False	False	False	False	False	False	False	False	False	False	64.8395	61.7135	-1.08451
EIF3F	116.655	4.75922	False	True	False	False	False	False	False	False	False	False	False	False	False	False	False	False	False	False	False	False	False	False	False	False	False	False	False	False	False	False	False	False	False	False	False	False	False	False	False	False	False	14.775	12.8625	-0.679078
EIF3FP3	60.9186	4.10954	False	False	False	False	False	False	False	False	False	False	False	False	False	False	False	False	False	False	False	False	False	False	False	False	False	False	False	False	False	False	False	False	False	False	False	False	False	False	False	False	False	6.9154	5.55882	-0.571789
EIF3G	144.661	4.97439	False	True	False	False	False	False	False	False	False	False	False	False	False	False	False	False	False	False	False	False	False	False	False	False	False	False	False	False	False	False	False	False	False	False	False	False	False	False	False	False	False	4.1036	3.096	-0.315345
EIF3H	358.786	5.88272	False	False	False	False	False	False	False	False	False	False	False	False	False	False	False	False	False	False	False	False	False	False	False	False	False	False	False	False	False	False	False	False	False	False	False	False	False	False	False	False	False	2.8354	2.06058	-0.166639
EIF3I	148.741	5.0022	False	False	False	False	False	False	False	False	False	False	False	False	False	False	False	False	False	False	False	False	False	False	False	False	False	False	False	False	False	False	False	False	False	False	False	False	False	False	False	False	False	1.36394	0.918801	0.161088
EIF3J	98.462	4.58967	False	False	False	False	False	False	False	False	False	False	False	False	False	False	False	False	False	False	False	False	False	False	False	False	False	False	False	False	False	False	False	False	False	False	False	False	False	False	False	False	False	0.234003	0.14508	0.0463941
EIF3K	273.169	5.61009	False	False	False	False	False	False	False	False	False	False	False	False	False	False	False	False	False	False	False	False	False	False	False	False	False	False	False	False	False	False	False	False	False	False	False	False	False	False	False	False	False	2.5056	1.79461	-0.179725
EIF3L	162.082	5.0881	False	True	False	False	False	False	False	False	False	False	False	False	False	False	False	False	False	False	False	False	False	False	False	False	False	False	False	False	False	False	False	False	False	False	False	False	False	False	False	False	False	19.7682	17.6147	-0.71714
EIF3M	176.416	5.17284	False	False	False	False	False	False	False	False	False	False	False	False	False	False	False	False	False	False	False	False	False	False	False	False	False	False	False	False	False	False	False	False	False	False	False	False	False	False	False	False	False	0.233716	0.14502	0.0365724
EIF4A2	176.305	5.17222	False	False	False	False	False	False	False	False	False	False	False	False	False	False	False	False	False	False	False	False	False	False	False	False	False	False	False	False	False	False	False	False	False	False	False	False	False	False	False	False	False	14.8423	12.927	-0.590893
EIF4A3	53.6414	3.98232	False	False	False	False	False	False	False	False	False	False	False	False	False	False	False	False	False	False	False	False	False	False	False	False	False	False	False	False	False	False	False	False	False	False	False	False	False	False	False	False	False	3.39294	2.50647	0.42345
EIF4B	132.146	4.88391	False	False	False	False	False	False	False	False	False	False	False	False	False	False	False	False	False	False	False	False	False	False	False	False	False	False	False	False	False	False	False	False	False	False	False	False	False	False	False	False	False	57.0258	53.973	-1.19875
EIF4E2	67.038	4.20526	False	False	False	False	False	False	False	False	False	False	False	False	False	False	False	False	False	False	False	False	False	False	False	False	False	False	False	False	False	False	False	False	False	False	False	False	False	False	False	False	False	2.9121	2.1209	0.362222
EIF4E3	56.5633	4.03536	False	False	False	False	False	False	False	False	False	False	False	False	False	False	False	False	False	False	False	False	False	False	False	False	False	False	False	False	False	False	False	False	False	False	False	False	False	False	False	False	False	2.47603	1.77137	-0.376169
EIF4EBP2	118.254	4.77283	False	True	False	False	False	False	False	False	False	False	False	False	False	False	False	False	False	False	False	False	False	False	False	False	False	False	False	False	False	False	False	False	False	False	False	False	False	False	False	False	False	0.374819	0.233381	0.0653462
EIF4G1	67.5342	4.21263	False	False	False	False	False	True	False	False	False	False	False	False	False	False	False	False	False	False	False	False	False	False	False	False	False	False	False	True	False	False	False	True	False	False	False	False	False	False	False	False	False	1.32413	0.886751	0.206134
EIF4G2	279.95	5.63461	False	False	False	False	False	False	False	False	False	False	False	False	False	False	False	False	False	False	False	False	False	False	False	False	False	False	False	False	False	False	False	False	False	False	False	False	False	False	False	False	False	0.273507	0.168311	0.026869
EIF4G3	55.8466	4.02261	False	False	False	False	False	False	False	False	False	False	False	False	False	False	False	False	False	False	False	False	False	False	False	False	False	False	False	False	False	False	False	False	False	False	False	False	False	False	False	False	False	2.61017	1.87907	0.352956
EIF4H	93.7209	4.54032	False	False	False	False	False	False	False	False	False	False	False	False	False	False	False	False	False	False	False	False	False	False	False	False	False	False	False	False	False	False	False	False	False	False	False	False	False	False	False	False	False	5.47463	4.27887	0.454341
EIF5	143.669	4.96751	False	False	False	False	False	False	False	False	False	False	False	False	False	False	False	False	False	False	False	False	False	False	False	False	False	False	False	False	False	False	False	False	False	False	False	False	False	False	False	False	False	0.827971	0.536993	0.109394
EIF5A	139.148	4.93554	False	False	False	False	False	False	False	False	False	False	False	False	False	False	False	False	False	False	False	False	False	False	False	False	False	False	False	False	False	False	False	False	False	False	False	False	False	False	False	False	False	0.399069	0.246789	-0.0575115
EIF5B	245.879	5.50484	False	False	False	False	False	False	False	False	False	False	False	False	False	False	False	False	False	False	False	False	False	False	False	False	False	False	False	False	False	False	False	False	False	False	False	False	False	False	False	False	False	1.55022	1.05739	-0.170606
EIF6	56.2325	4.0295	False	False	False	False	False	False	False	False	False	False	False	False	False	False	False	False	False	False	False	False	False	False	False	False	False	False	False	False	False	False	False	True	False	False	False	False	False	False	False	False	False	2.43656	1.73842	0.343836
ELAVL1	50.94	3.93065	False	False	False	False	False	False	False	False	False	False	False	False	False	False	False	False	False	False	False	False	False	False	False	False	False	False	False	False	False	False	False	False	False	False	False	False	False	False	False	False	False	0.13476	0.0809121	0.0325104
ELF1	186.284	5.22727	False	False	False	False	False	False	False	False	False	False	False	False	False	False	False	False	False	False	False	False	False	False	False	False	False	False	False	False	False	False	False	False	False	False	False	False	False	False	False	False	False	0.769779	0.499898	-0.0939725
ELK4	99.3441	4.59859	False	False	False	False	False	False	False	False	False	False	False	False	False	False	False	False	False	False	False	False	False	False	False	False	False	False	False	False	False	False	False	False	False	False	False	False	False	False	False	False	False	0.335705	0.205467	-0.0669227
ELMO1	45.813	3.82457	False	False	False	False	False	False	False	False	False	False	False	False	False	False	False	False	False	False	False	False	False	False	False	False	False	False	False	False	False	False	False	False	False	False	False	False	False	False	True	False	False	1.24709	0.833579	0.219409
ELMO2	43.9385	3.78279	False	False	False	False	False	False	False	False	False	False	False	False	False	False	False	False	False	False	False	False	False	False	False	False	False	False	False	False	False	False	False	False	False	False	False	False	False	False	False	False	False	2.23331	1.58113	0.365594
ELOVL5	75.9139	4.3296	False	False	False	False	False	False	False	False	False	False	False	False	False	False	False	False	False	False	False	False	False	False	False	False	False	False	False	False	False	False	False	False	False	False	False	False	False	False	False	False	False	1.55007	1.05739	-0.230125
EMB	257.291	5.55021	False	False	False	False	False	False	False	False	False	False	False	False	False	False	False	False	False	False	False	False	False	False	False	False	False	False	False	False	False	False	True	False	False	False	False	False	False	False	False	False	False	15.8621	13.896	-0.637093
EMC10	64.0058	4.15897	False	False	False	False	False	False	False	False	False	False	False	False	False	False	False	False	False	False	False	False	False	False	False	False	False	False	False	False	False	False	False	False	False	False	False	False	False	False	False	False	False	2.28858	1.6205	0.306697
EMC3	55.0197	4.00769	False	False	False	False	False	False	False	False	False	False	False	False	False	False	False	False	False	False	False	False	False	False	False	False	False	False	False	False	False	False	False	False	False	False	False	False	False	False	False	False	False	2.47332	1.76909	0.346018
EMC4	98.2415	4.58743	False	False	False	False	False	False	False	False	False	False	False	False	False	False	False	False	False	False	False	False	False	False	False	False	False	False	False	False	False	False	False	False	False	False	False	False	False	False	False	False	False	1.00688	0.664705	-0.158825
EMC6	45.8681	3.82577	False	False	False	False	False	False	False	False	False	False	False	False	False	False	False	False	False	False	False	False	False	False	False	False	False	False	False	False	False	False	False	False	False	False	False	False	False	False	False	False	False	1.64993	1.13018	0.279412
EMC7	69.4637	4.2408	False	False	False	False	False	False	False	False	False	False	False	False	False	False	False	False	False	False	False	False	False	False	False	False	False	False	False	False	False	False	False	False	False	False	False	False	False	False	False	False	False	6.16445	4.89003	0.577255
EML4	95.8709	4.563	False	False	False	False	False	False	False	False	False	False	False	False	False	False	False	False	False	False	False	False	False	False	False	False	False	False	False	False	False	False	False	False	False	False	False	False	False	False	False	False	False	31.9393	29.4454	-1.30135
EMP3	110.315	4.70334	False	False	False	False	False	False	False	False	False	False	False	False	False	False	False	False	False	False	False	False	False	False	False	False	False	False	False	False	False	False	False	False	False	False	False	False	False	False	False	False	False	7.70778	6.27921	-0.444523
ENO1	483.324	6.18069	False	False	False	False	False	False	False	False	False	False	False	False	False	False	False	False	False	False	False	False	False	False	False	False	False	False	False	False	False	False	False	False	False	False	False	False	False	False	False	False	False	0.793857	0.513567	0.0549928
ENSA	221.016	5.39823	False	False	False	False	False	False	False	False	False	False	False	False	False	False	False	False	False	False	False	False	False	False	False	False	False	False	False	False	False	False	False	False	False	False	False	False	False	False	False	False	False	25.4527	23.134	0.934014
ENTPD1	141.574	4.95282	False	False	False	False	False	False	False	False	False	False	False	False	False	False	False	False	False	False	False	False	False	False	False	False	False	False	False	False	False	False	False	False	False	False	False	False	False	False	False	False	False	44.8526	42.0273	1.71879
ENY2	80.5448	4.38881	False	False	False	False	False	False	False	False	False	False	False	False	False	False	False	False	False	False	False	False	False	False	False	False	False	False	False	False	False	False	False	False	False	False	False	False	False	False	False	False	False	0.807139	0.52271	0.130941
EOMES	283.643	5.64772	False	False	False	False	False	False	False	False	False	False	False	False	True	False	False	False	False	False	False	False	False	False	False	False	False	False	False	False	False	False	False	False	False	False	False	False	False	False	False	False	False	130.359	126.635	3.1313
EP300	115.277	4.74734	False	True	False	False	False	False	False	False	False	False	False	False	False	False	False	False	False	False	False	False	True	False	False	True	False	False	False	False	False	False	False	True	False	False	True	False	False	False	False	True	False	3.69478	2.76235	0.352105
EPB41	96.6979	4.57159	False	False	False	False	False	False	False	False	False	False	False	False	False	False	False	False	False	False	False	False	False	False	False	False	False	False	False	False	False	False	False	False	False	False	False	False	False	False	False	False	False	20.298	18.121	-1.06053
EPC1	80.7653	4.39155	False	False	False	False	False	False	False	False	False	False	False	False	False	False	False	False	False	False	False	False	False	False	False	False	False	False	False	False	False	False	False	False	False	False	False	False	False	False	False	False	False	0.382692	0.237172	0.0795701
EPRS	86.3335	4.45822	False	False	False	False	False	False	False	False	False	False	False	False	False	False	False	False	False	False	False	False	False	False	False	False	False	False	False	False	False	False	False	True	False	False	False	False	False	False	False	False	False	4.35426	3.30833	-0.414445
EPS15	109.874	4.69933	False	True	False	False	False	False	False	False	False	False	False	False	False	False	False	False	False	False	False	False	False	False	False	False	False	False	False	False	False	False	False	False	False	False	False	False	False	False	False	False	False	0.0601095	0.0375988	-0.012094
EPSTI1	169.69	5.13397	False	False	False	False	False	False	False	False	False	False	False	False	False	False	False	False	False	False	False	False	False	False	False	False	False	False	False	False	False	False	False	False	False	False	False	False	False	False	False	False	False	6.94271	5.58127	0.461958
ERAP1	50.4439	3.92086	False	False	False	False	False	False	False	False	False	False	False	False	False	False	False	False	False	False	False	False	False	False	False	False	False	False	False	False	False	False	False	False	False	False	False	False	False	False	False	False	False	5.30868	4.13805	-0.570721
ERAP2	96.8081	4.57273	False	False	False	False	False	False	False	False	False	False	False	False	False	False	False	False	False	False	False	False	False	False	False	False	False	False	False	False	False	False	False	False	False	False	False	False	False	False	False	False	False	0.371	0.231238	-0.0694247
ERBB2IP	100.943	4.61455	False	False	False	True	False	True	True	False	False	False	False	False	False	False	False	False	False	False	False	False	False	False	False	False	False	False	False	False	False	False	False	True	False	False	False	False	False	False	False	False	False	1.29946	0.869474	-0.179125
ERCC-00002	21933.5	9.99577	False	False	False	False	False	False	False	False	False	False	False	False	False	False	False	False	False	False	False	False	False	False	False	False	False	False	False	False	False	False	False	False	False	False	False	False	False	False	False	False	False	28.138	25.7469	0.226944
ERCC-00003	899.886	6.80227	False	False	False	False	False	False	False	False	False	False	False	False	False	False	False	False	False	False	False	False	False	False	False	False	False	False	False	False	False	False	False	False	False	False	False	False	False	False	False	False	False	2.50175	1.79203	0.138215
ERCC-00004	6910.54	8.8408	False	False	False	False	False	False	False	False	False	False	False	False	False	False	False	False	False	False	False	False	False	False	False	False	False	False	False	False	False	False	False	False	False	False	False	False	False	False	False	False	False	13.212	11.3793	0.173778
ERCC-00009	843.488	6.73755	False	False	False	False	False	False	False	False	False	False	False	False	False	False	False	False	False	False	False	False	False	False	False	False	False	False	False	False	False	False	False	False	False	False	False	False	False	False	False	False	False	3.36527	2.48584	0.144081
ERCC-00019	44.7655	3.80144	False	False	False	False	False	False	False	False	False	False	False	False	False	False	False	False	False	False	False	False	False	False	False	False	False	False	False	False	False	False	False	False	False	False	False	False	False	False	False	False	False	0.24979	0.154855	0.06375
ERCC-00022	214.952	5.37041	False	False	False	False	False	False	False	False	False	False	False	False	False	False	False	False	False	False	False	False	False	False	False	False	False	False	False	False	False	False	False	False	False	False	False	False	False	False	False	False	False	1.49881	1.01697	0.160772
ERCC-00025	58.548	4.06985	False	False	False	False	False	False	False	False	False	False	False	False	False	False	False	False	False	False	False	False	False	False	False	False	False	False	False	False	False	False	False	False	False	False	False	False	False	False	False	False	False	0.270824	0.16697	0.0654629
ERCC-00035	81.5923	4.40173	False	False	False	False	False	False	False	False	False	False	False	False	False	False	False	False	False	False	False	False	False	False	False	False	False	False	False	False	False	False	False	False	False	False	False	False	False	False	False	False	False	1.73165	1.1912	0.272126
ERCC-00042	516.181	6.24646	False	False	False	False	False	False	False	False	False	False	False	False	False	False	False	False	False	False	False	False	False	False	False	False	False	False	False	False	False	False	False	False	False	False	False	False	False	False	False	False	False	6.11206	4.84588	0.263074
ERCC-00043	688.352	6.5343	False	False	False	False	False	False	False	False	False	False	False	False	False	False	False	False	False	False	False	False	False	False	False	False	False	False	False	False	False	False	False	False	False	False	False	False	False	False	False	False	False	6.07387	4.81275	0.266713
ERCC-00044	82.2538	4.40981	False	False	False	False	False	False	False	False	False	False	False	False	False	False	False	False	False	False	False	False	False	False	False	False	False	False	False	False	False	False	False	False	False	False	False	False	False	False	False	False	False	0.783433	0.507709	0.148604
ERCC-00046	5498.93	8.61231	False	False	False	False	False	False	False	False	False	False	False	False	False	False	False	False	False	False	False	False	False	False	False	False	False	False	False	False	False	False	False	False	False	False	False	False	False	False	False	False	False	9.15313	7.59795	0.178803
ERCC-00051	55.4607	4.01567	False	False	False	False	False	False	False	False	False	False	False	False	False	False	False	False	False	False	False	False	False	False	False	False	False	False	False	False	False	False	False	False	False	False	False	False	False	False	False	False	False	2.33494	1.65856	0.370535
ERCC-00060	201.169	5.30415	False	False	False	False	False	False	False	False	False	False	False	False	False	False	False	False	False	False	False	False	False	False	False	False	False	False	False	False	False	False	False	False	False	False	False	False	False	False	False	False	False	0.460723	0.285409	0.0645552
ERCC-00062	69.4086	4.24001	False	False	False	False	False	False	False	False	False	False	False	False	False	False	False	False	False	False	False	False	False	False	False	False	False	False	False	False	False	False	False	False	False	False	False	False	False	False	False	False	False	1.25068	0.83623	0.215156
ERCC-00071	83.577	4.42577	False	False	False	False	False	False	False	False	False	False	False	False	False	False	False	False	False	False	False	False	False	False	False	False	False	False	False	False	False	False	False	False	False	False	False	False	False	False	False	False	False	0.122381	0.0755344	-0.027887
ERCC-00074	27410.9	10.2187	False	False	False	False	False	False	False	False	False	False	False	False	False	False	False	False	False	False	False	False	False	False	False	False	False	False	False	False	False	False	False	False	False	False	False	False	False	False	False	False	False	14.2385	12.3537	0.162823
ERCC-00076	240.477	5.48262	False	False	False	False	False	False	False	False	False	False	False	False	False	False	False	False	False	False	False	False	False	False	False	False	False	False	False	False	False	False	False	False	False	False	False	False	False	False	False	False	False	0.430055	0.267548	-0.0602095
ERCC-00079	73.1023	4.29186	False	False	False	False	False	False	False	False	False	False	False	False	False	False	False	False	False	False	False	False	False	False	False	False	False	False	False	False	False	False	False	False	False	False	False	False	False	False	False	False	False	0.165316	0.101415	-0.0393719
ERCC-00092	195.546	5.27579	False	False	False	False	False	False	False	False	False	False	False	False	False	False	False	False	False	False	False	False	False	False	False	False	False	False	False	False	False	False	False	False	False	False	False	False	False	False	False	False	False	0.116668	0.071564	-0.0182325
ERCC-00095	177.463	5.17876	False	False	False	False	False	False	False	False	False	False	False	False	False	False	False	False	False	False	False	False	False	False	False	False	False	False	False	False	False	False	False	False	False	False	False	False	False	False	False	False	False	1.1783	0.780887	0.148384
ERCC-00096	19818.9	9.89439	False	False	False	False	False	False	False	False	False	False	False	False	False	False	False	False	False	False	False	False	False	False	False	False	False	False	False	False	False	False	False	False	False	False	False	False	False	False	False	False	False	12.3626	10.5731	0.145256
ERCC-00108	1106.68	7.00912	False	False	False	False	False	False	False	False	False	False	False	False	False	False	False	False	False	False	False	False	False	False	False	False	False	False	False	False	False	False	False	False	False	False	False	False	False	False	False	False	False	0.917407	0.601598	0.0501278
ERCC-00111	684.548	6.52876	False	False	False	False	False	False	False	False	False	False	False	False	False	False	False	False	False	False	False	False	False	False	False	False	False	False	False	False	False	False	False	False	False	False	False	False	False	False	False	False	False	1.42384	0.963425	0.0898801
ERCC-00112	86.8848	4.46458	False	False	False	False	False	False	False	False	False	False	False	False	False	False	False	False	False	False	False	False	False	False	False	False	False	False	False	False	False	False	False	False	False	False	False	False	False	False	False	False	False	0.591835	0.374041	-0.113385
ERCC-00113	5394.68	8.59317	False	False	False	False	False	False	False	False	False	False	False	False	False	False	False	False	False	False	False	False	False	False	False	False	False	False	False	False	False	False	False	False	False	False	False	False	False	False	False	False	False	14.6954	12.7899	0.195436
ERCC-00116	188.214	5.23758	False	False	False	False	False	False	False	False	False	False	False	False	False	False	False	False	False	False	False	False	False	False	False	False	False	False	False	False	False	False	False	False	False	False	False	False	False	False	False	False	False	0.241978	0.150323	-0.0391663
ERCC-00130	31110	10.3453	False	False	False	False	False	False	False	False	False	False	False	False	False	False	False	False	False	False	False	False	False	False	False	False	False	False	False	False	False	False	False	False	False	False	False	False	False	False	False	False	False	17.4541	15.3995	0.163718
ERCC-00131	134.186	4.89923	False	False	False	False	False	False	False	False	False	False	False	False	False	False	False	False	False	False	False	False	False	False	False	False	False	False	False	False	False	False	False	False	False	False	False	False	False	False	False	False	False	0.306503	0.188044	-0.0562343
ERCC-00136	2724.13	7.90991	False	False	False	False	False	False	False	False	False	False	False	False	False	False	False	False	False	False	False	False	False	False	False	False	False	False	False	False	False	False	False	False	False	False	False	False	False	False	False	False	False	5.07623	3.9288	0.128133
ERCC-00145	685.926	6.53077	False	False	False	False	False	False	False	False	False	False	False	False	False	False	False	False	False	False	False	False	False	False	False	False	False	False	False	False	False	False	False	False	False	False	False	False	False	False	False	False	False	0.966918	0.634639	0.0662159
ERCC-00162	64.5571	4.16755	False	False	False	False	False	False	False	False	False	False	False	False	False	False	False	False	False	False	False	False	False	False	False	False	False	False	False	False	False	False	False	False	False	False	False	False	False	False	False	False	False	2.6561	1.91414	0.371087
ERCC-00165	61.4147	4.11765	False	False	False	False	False	False	False	False	False	False	False	False	False	False	False	False	False	False	False	False	False	False	False	False	False	False	False	False	False	False	False	False	False	False	False	False	False	False	False	False	False	2.00881	1.40572	0.314401
ERCC-00171	3619.39	8.19406	False	False	False	False	False	False	False	False	False	False	False	False	False	False	False	False	False	False	False	False	False	False	False	False	False	False	False	False	False	False	False	False	False	False	False	False	False	False	False	False	False	4.41221	3.35437	0.104936
ERCC5	83.1911	4.42114	False	False	False	False	False	False	False	False	False	False	False	False	False	False	False	False	False	False	True	False	False	False	False	False	False	False	False	False	False	False	True	True	False	False	False	False	False	False	False	False	False	0.281178	0.172658	0.0617366
ERGIC2	63.4545	4.15032	False	False	False	False	False	False	False	False	False	False	False	False	False	False	False	False	False	False	False	False	False	False	False	False	False	False	False	False	False	False	False	False	False	False	False	False	False	False	False	False	False	0.245835	0.153039	-0.0532344
ERGIC3	88.8143	4.48655	False	False	False	False	False	False	False	False	False	False	False	False	False	False	False	False	False	False	False	False	False	False	False	False	False	False	False	False	False	False	False	False	False	False	False	False	False	False	False	False	False	5.53079	4.32813	-0.444462
ERH	120.679	4.79314	False	False	False	False	False	False	False	False	False	False	False	False	False	False	False	False	False	False	False	False	False	False	False	False	False	False	False	False	False	False	False	False	False	False	False	False	False	False	False	False	False	1.86644	1.29516	0.217565
ERICH1	62.2968	4.13191	False	False	False	False	False	False	False	False	False	False	False	False	False	False	False	False	False	False	False	False	False	False	False	False	False	False	False	False	False	False	False	False	False	False	False	False	False	False	False	False	False	4.82056	3.70525	0.55825
ERLEC1	50.0028	3.91208	False	False	False	False	False	False	False	False	False	False	False	False	False	False	False	False	False	False	False	False	False	False	False	False	False	False	False	False	False	False	False	False	False	False	False	False	False	False	False	False	False	0.779101	0.505664	-0.137408
ERO1L	50.9952	3.93173	False	False	False	False	False	False	False	False	False	False	False	False	False	False	False	False	False	False	False	False	False	False	False	False	False	False	False	False	False	False	False	True	False	False	False	False	False	False	False	False	False	17.203	15.1661	-0.971837
ERP29	102.762	4.63242	False	False	False	False	False	False	False	False	False	False	False	False	False	False	False	False	False	False	False	False	False	False	False	False	False	False	False	False	False	False	False	False	False	False	False	False	False	False	False	False	False	8.24346	6.75693	-0.535402
ERP44	61.7455	4.12302	False	False	False	False	False	False	False	False	False	False	False	False	False	False	False	False	False	False	False	False	False	False	False	False	False	False	False	False	False	False	False	True	False	False	False	False	False	False	False	False	False	2.96113	2.15978	0.340004
ERVK3-1	51.2708	3.93712	False	False	False	False	False	False	False	False	False	False	False	False	False	False	False	False	False	False	False	False	False	False	False	False	False	False	False	False	False	False	False	False	False	False	False	False	False	False	False	False	False	0.0111856	0.00782228	0.00306158
ESCO1	56.3428	4.03145	False	False	False	False	False	False	False	False	False	False	False	False	False	False	False	False	False	False	False	False	False	False	False	False	False	False	False	False	False	True	True	False	False	False	False	False	False	False	False	False	False	2.38785	1.70072	0.374163
ESD	62.6276	4.13721	False	False	False	False	False	False	False	False	False	False	False	False	False	False	False	False	False	False	False	False	False	False	False	False	False	False	False	False	False	False	False	False	False	False	False	False	False	False	False	False	False	7.35475	5.95863	-0.639273
ESYT1	105.408	4.65784	False	False	False	False	False	False	False	False	False	False	False	False	False	False	False	False	False	False	False	False	False	False	False	False	False	False	False	False	False	False	False	False	False	False	False	False	False	False	False	False	False	1.38719	0.935863	-0.208539
ESYT2	50.7747	3.9274	False	False	False	False	False	False	False	False	False	False	False	False	False	False	False	False	False	False	False	False	False	False	False	False	False	False	False	False	False	False	False	False	False	False	False	False	False	False	False	False	False	12.1858	10.4161	-0.943211
ETF1	87.4912	4.47154	False	False	False	False	False	False	False	False	False	False	False	False	False	False	False	False	False	False	False	False	False	False	False	False	False	False	False	False	False	False	False	False	False	False	False	False	False	False	False	False	False	8.1897	6.71038	0.659265
ETFA	64.0058	4.15897	False	False	False	False	False	False	False	False	False	False	False	False	False	False	False	False	False	False	False	False	False	False	False	False	False	False	False	False	False	False	False	False	False	False	False	False	False	False	False	False	False	7.53081	6.11906	0.684309
ETFB	81.1512	4.39631	False	False	False	False	False	False	False	False	False	False	False	False	False	False	False	False	False	False	False	False	False	False	False	False	False	False	False	False	False	False	False	False	False	False	False	False	False	False	False	False	False	0.224875	0.139273	-0.04909
ETNK1	59.1544	4.08015	False	False	False	False	False	False	False	False	False	False	False	False	False	False	False	False	False	False	False	False	False	False	False	False	False	False	False	False	False	False	False	False	False	False	False	False	False	False	False	False	False	4.71149	3.60955	0.541785
ETS1	693.975	6.54244	False	False	False	False	False	False	False	False	False	False	False	False	False	False	False	False	False	False	False	False	False	False	False	False	False	True	True	True	True	False	False	False	False	False	False	False	False	False	False	False	False	8.21149	6.73034	-0.320167
EVI2A	132.698	4.88807	False	False	False	False	False	False	False	False	False	False	False	False	False	False	False	False	False	False	False	False	False	False	False	False	False	False	False	False	False	False	False	False	False	False	False	False	False	False	False	False	False	8.83459	7.29601	-0.534922
EVI2B	219.252	5.39022	False	False	False	False	False	False	False	False	False	False	False	False	False	False	False	False	False	False	False	False	False	False	False	False	False	False	False	False	False	False	False	False	False	False	False	False	False	False	False	False	False	0.409799	0.254233	-0.0415716
EVL	502.84	6.22027	False	False	False	False	False	False	False	False	False	False	False	False	False	False	False	False	False	False	False	False	False	False	False	False	False	False	False	False	False	False	False	False	False	False	False	False	False	False	False	False	False	8.45965	6.95817	0.386048
EWSR1	122.113	4.80495	False	False	False	False	False	False	False	False	False	False	False	False	False	False	False	False	False	False	False	False	False	False	False	False	False	False	False	False	False	False	False	False	False	False	False	False	False	False	False	False	False	5.30076	4.13148	0.455637
EXOC5	48.5143	3.88186	False	False	False	False	False	False	False	False	False	False	False	False	False	False	False	False	False	False	False	False	False	False	False	False	False	False	False	False	False	False	False	False	False	False	False	False	False	False	False	False	False	0.53004	0.330386	-0.116202
EXOSC1	46.1437	3.83176	False	False	False	False	False	False	False	False	False	False	False	False	False	False	False	False	False	False	False	False	False	False	False	False	False	False	False	False	False	False	False	False	False	False	False	False	False	False	False	False	False	0.585845	0.36913	0.126872
EXOSC10	50.7195	3.92631	False	False	False	False	False	False	False	False	False	False	False	False	False	False	False	False	False	False	False	False	False	False	False	False	False	False	False	False	False	False	True	False	False	False	False	False	False	False	False	False	False	0.807469	0.52271	-0.168306
EXOSC9	88.5938	4.48406	False	False	False	False	False	False	False	False	False	False	False	False	False	False	False	False	False	False	False	False	False	False	False	False	False	False	False	False	False	True	False	False	False	False	False	False	False	False	False	False	False	7.823	6.38044	0.763218
EZH2	68.5816	4.22802	False	False	False	False	False	False	False	False	False	False	False	False	False	False	False	False	False	True	True	False	False	False	True	False	False	False	False	False	False	False	True	False	False	False	False	False	False	False	False	False	False	9.83161	8.22695	0.949862
EZR	397.211	5.98447	False	False	False	False	False	False	False	False	False	False	False	False	False	False	False	False	False	False	False	False	False	False	False	False	False	False	False	False	False	False	False	True	False	True	False	False	False	False	False	False	False	19.4818	17.3373	0.632609
F2R	132.918	4.88973	False	False	False	True	False	True	True	False	False	False	False	False	False	False	False	True	False	False	False	False	False	False	False	False	False	False	False	False	False	False	False	True	False	True	False	False	False	False	False	False	False	49.5151	46.5824	2.0255
FABP5P7	37.4332	3.62256	False	False	False	False	False	False	False	False	False	False	False	False	False	False	False	False	False	False	False	False	False	False	False	False	False	False	False	False	False	False	False	False	False	False	False	False	False	False	False	False	False	14.3329	12.444	1.20348
FAF1	52.0978	3.95312	False	False	False	False	False	False	False	False	False	False	False	False	False	False	False	False	False	False	False	False	False	False	False	False	False	False	False	False	False	False	False	False	False	False	False	False	False	False	False	False	False	4.71283	3.61025	0.592946
FAF2	43.8834	3.78154	False	False	False	False	False	False	False	False	False	False	False	False	False	False	False	False	False	False	False	False	False	False	False	False	False	False	False	False	False	False	False	True	False	False	False	False	False	False	False	False	False	3.36918	2.48925	0.459741
FAIM3	101.163	4.61674	False	False	False	False	False	False	False	False	False	False	False	False	False	False	False	False	False	False	False	False	False	False	False	False	False	False	False	False	False	False	False	False	False	False	False	False	False	False	False	False	False	9.56491	7.98074	-0.640836
FAM102A	81.1512	4.39631	False	False	False	False	False	False	False	False	False	False	False	False	False	False	False	False	False	False	False	False	False	False	False	False	False	False	False	False	False	False	False	False	False	False	False	False	False	False	False	False	False	28.4006	26.0072	-1.43607
FAM104A	68.5265	4.22722	False	False	False	False	False	False	False	False	False	False	False	False	False	False	False	False	False	False	False	False	False	False	False	False	False	False	False	False	False	False	False	False	False	False	False	False	False	False	False	False	False	0.99642	0.65667	0.186695
FAM105B	95.3748	4.55781	True	True	False	True	False	True	True	True	False	False	False	False	False	False	False	True	False	False	False	False	False	False	False	False	False	False	False	False	False	False	False	True	False	False	False	False	False	False	False	False	False	29.6819	27.2443	1.56282
FAM107B	238.437	5.4741	False	False	False	False	False	False	False	False	False	False	False	False	False	False	False	False	False	False	False	False	False	False	False	False	False	False	False	False	False	False	False	False	False	False	False	False	False	False	False	False	False	8.3446	6.85333	-0.442786
FAM111A	87.9322	4.47657	False	False	False	False	False	False	False	False	True	True	True	False	False	False	True	False	False	False	False	True	True	False	False	True	False	False	False	False	False	False	True	False	False	False	False	False	False	False	False	False	False	3.95103	2.97004	0.476927
FAM118A	44.0488	3.7853	False	False	False	False	False	False	False	False	False	False	False	False	False	False	False	False	False	False	False	False	False	False	False	False	False	False	False	False	False	False	False	False	False	False	False	False	False	False	False	False	False	1.44402	0.980498	0.27669
FAM120A	110.866	4.70832	False	False	False	False	False	False	False	False	False	False	False	False	False	False	False	False	False	False	False	False	False	False	False	False	False	False	False	False	False	False	False	False	False	False	False	False	False	False	False	False	False	0.860333	0.559918	0.1237
FAM129A	104.361	4.64786	False	False	False	False	False	False	False	False	False	False	False	False	False	False	False	False	False	False	False	False	False	False	False	False	False	False	False	False	False	False	False	True	False	False	False	False	False	False	False	False	False	8.03213	6.56822	-0.581682
FAM134A	56.8389	4.04022	False	False	False	False	False	False	False	False	False	False	False	False	False	False	False	False	False	False	False	False	False	False	False	False	False	False	False	False	False	False	False	False	False	False	False	False	False	False	False	False	False	1.96063	1.36624	0.306147
FAM177A1	71.5035	4.26975	False	False	False	False	False	False	False	False	False	False	False	False	False	False	False	False	False	False	False	False	False	False	False	False	False	False	False	False	False	False	False	False	False	False	False	False	False	False	False	False	False	0.229841	0.143219	-0.0528088
FAM178A	62.1314	4.12925	False	False	False	False	False	False	False	False	False	False	False	False	False	False	False	False	False	False	False	False	False	False	False	False	False	False	False	False	False	False	True	True	False	False	False	False	False	False	False	False	False	0.664894	0.427715	0.139691
FAM192A	86.2783	4.45758	False	False	False	False	False	False	False	False	False	False	False	False	False	False	False	False	False	False	False	False	False	False	False	False	False	False	False	False	False	False	False	False	False	False	False	False	False	False	False	False	False	6.85385	5.50451	0.610361
FAM204A	62.0763	4.12836	False	False	False	False	False	False	False	False	False	False	False	False	False	False	False	False	False	False	False	False	False	False	False	False	False	False	False	False	False	False	False	False	False	False	False	False	False	False	False	False	False	2.92815	2.13419	-0.382125
FAM208A	91.3503	4.5147	False	False	False	False	False	False	False	False	True	True	True	False	False	False	True	False	False	False	False	True	True	False	False	True	False	False	False	False	False	False	True	False	False	False	False	False	False	False	False	False	False	1.45105	0.98427	0.224139
FAM32A	69.5188	4.2416	False	False	False	False	False	False	False	False	False	False	False	False	False	False	False	False	False	False	False	False	False	False	False	False	False	False	False	False	False	False	False	False	False	False	False	False	False	False	False	False	False	3.49275	2.58742	0.41569
FAM3C	93.2798	4.5356	False	False	False	False	False	False	False	False	False	False	False	False	False	False	False	False	False	False	False	False	False	False	False	False	False	False	False	False	False	False	False	False	False	False	False	False	False	False	False	False	False	55.6063	52.5666	2.17262
FAM45A	50.1682	3.91538	False	False	False	False	False	False	False	False	False	False	False	False	False	False	False	False	False	False	False	False	False	False	False	False	False	False	False	False	False	False	False	False	False	False	False	False	False	False	False	False	False	7.09913	5.72463	0.735124
FAM49B	164.949	5.10563	False	False	False	False	False	False	False	False	False	False	False	False	False	False	False	False	False	False	False	False	False	False	False	False	False	False	False	False	False	False	False	False	False	False	False	False	False	False	False	False	False	12.3103	10.5283	0.589208
FAM50A	48.8451	3.88865	False	False	False	False	False	False	False	False	False	False	False	False	False	False	False	False	False	False	False	False	False	False	False	False	False	False	False	False	False	False	False	False	False	False	False	False	False	False	False	False	False	1.29284	0.865083	0.230055
FAM53B	96.8081	4.57273	False	False	False	False	False	False	False	False	False	False	False	False	False	False	False	False	False	False	False	False	False	False	False	False	False	False	False	False	False	False	False	False	False	False	False	False	False	False	False	False	False	13.459	11.6171	1.01208
FAM65B	46.4745	3.8389	False	False	False	False	False	False	False	False	False	False	False	False	False	False	False	False	False	False	False	False	False	False	False	False	False	False	False	False	False	False	False	True	False	False	False	False	False	False	False	False	False	77.2541	73.9748	-2.04223
FAM78A	58.9339	4.07642	False	False	False	False	False	False	False	False	False	False	False	False	False	False	False	False	False	False	False	False	False	False	False	False	False	False	False	False	False	False	False	False	False	False	False	False	False	False	False	False	False	1.38365	0.932976	-0.233471
FAM89B	78.7255	4.36597	False	False	False	False	False	False	False	False	False	False	False	False	False	False	False	False	False	False	False	False	False	False	False	False	False	False	False	False	False	False	False	False	False	False	False	False	False	False	False	False	False	1.03771	0.685903	-0.179933
FAM96A	58.1069	4.06229	False	False	False	False	False	False	False	False	False	False	False	False	False	False	False	False	False	False	False	False	False	False	False	False	False	False	False	False	False	False	False	False	False	False	False	False	False	False	False	False	False	1.1682	0.77493	-0.176625
FAM96B	86.9399	4.46522	False	False	False	False	False	False	False	False	False	False	False	False	False	False	False	False	False	False	False	False	False	False	False	False	False	False	False	False	False	False	False	False	False	False	False	False	False	False	False	False	False	3.8549	2.89242	0.413644
FAS	53.5863	3.98129	False	False	False	False	False	True	False	False	False	False	False	False	False	False	False	False	False	False	False	False	False	False	False	False	False	False	False	False	False	False	False	True	False	False	False	False	True	False	False	False	False	2.05395	1.44131	0.344622
FASLG	138.707	4.93236	False	False	False	False	False	False	False	False	False	False	False	False	False	False	False	False	False	False	False	False	False	False	False	False	False	False	False	False	False	False	False	False	False	False	False	False	True	False	False	False	False	77.7324	74.442	2.69052
FAU	1033.13	6.94035	False	False	False	False	False	False	False	False	False	False	False	False	False	False	False	False	False	False	False	False	False	False	False	False	False	False	False	False	False	False	False	False	False	False	False	False	False	False	False	False	False	43.3717	40.5775	-0.285162
FAUP1	245.328	5.5026	False	False	False	False	False	False	False	False	False	False	False	False	False	False	False	False	False	False	False	False	False	False	False	False	False	False	False	False	False	False	False	False	False	False	False	False	False	False	False	False	False	15.3901	13.4475	-0.410132
FBL	166.106	5.11263	False	False	False	False	False	False	False	False	False	False	False	False	False	False	False	False	False	False	False	False	False	False	False	False	False	False	False	False	False	False	False	False	False	False	False	False	False	False	False	False	False	4.85051	3.7296	-0.37833
FBRS	45.3168	3.81368	False	False	False	False	False	False	False	False	False	False	False	False	False	False	False	False	False	False	False	False	False	False	False	False	False	False	False	False	False	False	False	False	False	False	False	False	False	False	False	False	False	4.36289	3.31458	0.527634
FBXL18	149.733	5.00885	False	False	False	False	False	False	False	False	False	False	False	False	False	False	False	False	False	False	False	False	False	False	False	False	False	False	False	False	False	False	False	False	False	False	False	False	False	False	False	False	False	4.4814	3.41513	0.31262
FBXL5	45.3719	3.81489	False	False	False	False	False	False	False	False	False	False	False	False	False	False	False	False	False	False	False	False	False	False	False	False	False	False	False	False	False	False	False	False	False	False	False	False	False	False	False	False	False	0.925117	0.606949	-0.171666
FBXO6	39.3076	3.67142	False	False	False	False	False	False	False	False	False	False	False	False	False	False	False	False	False	False	False	False	False	False	False	False	False	False	False	False	False	False	False	True	False	False	False	False	False	False	False	False	False	12.4485	10.6495	1.03911
FBXO7	88.3733	4.48157	False	False	False	False	False	False	False	False	False	False	False	False	False	False	False	False	False	False	False	False	False	False	False	False	False	False	False	False	False	False	False	False	False	False	False	False	False	False	False	False	False	0.895781	0.587856	0.147188
FBXW5	63.5648	4.15206	False	False	False	False	False	False	False	False	False	False	False	False	False	False	False	False	False	False	False	False	False	False	False	False	False	False	False	False	False	False	False	False	False	False	False	False	False	False	False	False	False	0.222216	0.137961	0.0514182
FBXW7	65.3841	4.18028	False	False	False	False	False	False	False	False	False	False	False	False	False	False	False	False	False	False	False	False	False	False	False	False	False	False	False	False	False	False	False	False	False	False	False	False	False	False	False	False	False	1.29883	0.869474	-0.212659
FCRL3	114.836	4.7435	False	False	False	False	False	False	False	False	False	False	False	False	False	False	False	False	False	False	False	False	False	False	False	False	False	False	False	False	False	False	False	False	False	False	False	False	False	False	False	False	False	28.947	26.5376	1.59665
FDFT1	78.1191	4.35823	False	False	False	False	False	False	False	False	False	False	False	False	False	False	False	False	False	False	False	False	False	False	False	False	False	False	False	False	False	False	False	False	False	False	False	False	False	False	False	False	False	1.56579	1.06983	0.241006
FDPS	73.7087	4.30012	False	False	False	False	False	False	False	False	False	False	False	False	False	False	False	False	False	False	False	False	False	False	False	False	False	False	False	False	False	False	False	False	False	False	False	False	False	False	False	False	False	0.950653	0.624873	0.172592
FDX1	43.4424	3.77144	False	False	False	False	False	False	False	False	False	False	False	False	False	False	False	False	False	False	False	False	False	False	False	False	False	False	False	False	False	False	False	False	False	False	False	False	False	False	False	False	False	0.619022	0.393901	0.13227
FERMT3	89.531	4.49458	False	False	False	False	False	False	False	False	False	False	False	False	False	False	False	False	False	False	False	False	False	False	False	False	False	False	False	False	False	False	False	False	False	False	False	False	False	False	False	False	False	3.46296	2.56328	0.345471
FGD3	55.6812	4.01964	False	False	False	False	False	False	False	False	False	False	False	False	False	False	False	False	False	False	False	False	False	False	False	False	False	False	False	False	False	False	False	False	False	True	False	False	False	False	False	False	False	11.8584	10.1104	-0.944312
FGD5-AS1	63.5097	4.15119	False	False	False	False	False	False	False	False	False	False	False	False	False	False	False	False	False	False	False	False	False	False	False	False	False	False	False	False	False	False	False	False	False	False	False	False	False	False	False	False	False	0.466176	0.288045	0.0949486
FGFR1OP2	72.7715	4.28732	False	False	False	False	False	False	False	False	False	False	False	False	False	False	False	False	False	False	False	False	False	False	False	False	False	False	False	False	False	False	False	False	False	False	False	False	False	False	False	False	False	0.707774	0.454377	-0.131841
FIBP	66.1559	4.19201	False	False	False	False	False	False	False	False	False	False	False	False	False	False	False	False	False	False	False	False	False	False	False	False	False	False	False	False	False	False	False	False	False	False	False	False	False	False	False	False	False	5.53975	4.33432	0.602943
FIP1L1	78.7255	4.36597	False	False	False	False	False	False	False	False	False	False	False	False	False	False	False	False	False	False	False	False	False	False	False	False	False	False	False	False	False	False	False	False	False	False	False	False	False	False	False	False	False	0.337966	0.20706	-0.0735257
FIS1	48.4041	3.87958	False	False	False	False	False	False	False	False	False	False	False	False	False	False	False	False	False	False	False	False	False	False	False	False	False	False	False	False	False	False	False	False	False	False	False	False	False	False	False	False	False	3.32587	2.45493	0.420407
FKBP1A	214.676	5.36913	False	False	False	False	False	False	False	False	False	False	False	False	False	False	False	False	False	False	False	False	False	False	False	False	False	False	False	False	False	False	False	False	False	False	False	False	False	False	False	False	False	12.6844	10.8736	0.548731
FKBP2	74.4254	4.3098	False	False	False	False	False	False	False	False	False	False	False	False	False	False	False	False	False	False	False	False	False	False	False	False	False	False	False	False	False	False	False	False	False	False	False	False	False	False	False	False	False	6.48383	5.17304	0.546637
FKBP3	94.3273	4.54677	False	False	False	False	False	False	False	False	False	False	False	False	False	False	False	False	False	False	False	False	False	False	False	False	False	False	False	False	False	False	False	False	False	False	False	False	False	False	False	False	False	1.56599	1.06983	0.235233
FKBP5	191.246	5.25356	False	False	False	False	False	False	False	False	False	False	False	False	False	False	False	False	False	False	False	False	False	False	False	False	False	False	False	False	False	False	False	False	False	False	False	False	False	False	False	False	False	30.487	28.0204	-1.09909
FLI1	67.3136	4.20936	False	False	False	False	False	False	False	False	False	False	False	False	False	False	False	False	False	False	False	False	False	False	False	False	False	False	False	False	False	False	False	False	False	False	False	False	False	False	False	False	False	7.00765	5.64133	-0.577729
FLII	64.6674	4.16926	False	False	False	False	False	False	False	False	False	False	False	False	False	False	False	False	False	False	False	False	False	False	False	False	False	False	False	False	False	False	False	False	False	False	False	False	False	False	False	False	False	2.42899	1.73355	0.313304
FLNA	101.88	4.6238	False	False	False	False	False	False	False	False	False	False	False	False	False	False	False	False	False	False	False	False	False	False	False	False	False	False	False	False	False	False	True	False	False	False	False	False	False	False	False	False	False	11.5585	9.83296	0.782305
FLOT2	60.698	4.10591	False	False	False	False	False	False	False	False	False	False	False	False	False	False	False	False	False	False	False	False	False	False	False	False	False	False	False	False	False	False	False	False	False	False	False	False	False	False	False	False	False	1.21937	0.813359	-0.189969
FMNL1	114.45	4.74014	False	False	False	False	False	False	False	False	False	False	False	False	False	False	False	False	False	False	False	False	False	False	False	False	False	False	False	False	False	False	False	False	False	False	False	False	False	False	False	False	False	1.46611	0.995312	0.174313
FMR1	49.3413	3.89876	True	True	True	True	False	True	True	False	False	False	True	False	False	False	False	False	False	False	False	True	True	False	True	True	False	False	False	False	False	True	True	True	False	False	False	False	False	False	False	False	False	2.3048	1.63408	0.366287
FNBP1	281.549	5.6403	False	False	False	False	False	False	False	False	False	False	False	False	False	False	False	False	False	False	False	False	False	False	False	False	False	False	False	False	False	False	False	False	False	False	False	False	False	False	False	False	False	2.63974	1.9017	-0.211412
FNBP4	77.4024	4.34902	False	False	False	False	False	False	False	False	False	False	False	False	False	False	False	False	False	False	False	False	False	False	False	False	False	False	False	False	False	False	False	False	False	False	False	False	False	False	False	False	False	0.814715	0.527241	0.147603
FNTA	70.6766	4.25811	False	False	False	False	False	False	False	False	False	False	False	False	False	False	False	False	False	False	False	False	False	False	False	False	False	False	False	False	False	False	False	False	False	False	False	False	False	False	False	False	False	1.07946	0.713883	-0.183473
FOS	69.7945	4.24555	False	False	False	False	False	False	False	False	False	False	False	False	False	False	False	False	False	False	False	False	False	False	False	False	False	False	False	False	False	False	False	True	False	False	False	False	False	False	False	False	False	45.9793	43.1182	-1.19543
FOXN3	86.995	4.46585	False	False	False	False	False	False	False	False	False	False	False	False	False	False	False	False	False	False	False	False	False	False	False	False	False	False	False	False	False	False	False	True	False	False	False	False	False	False	False	False	False	2.51496	1.80224	0.282209
FOXO1	69.2432	4.23762	False	False	False	False	False	True	False	False	False	False	False	False	False	False	False	False	False	False	False	False	False	False	False	False	False	False	False	False	False	False	False	True	False	False	False	False	False	False	False	False	False	17.3307	15.2858	-1.07547
FOXP1	58.4377	4.06796	False	False	False	True	False	True	True	False	False	False	False	False	True	False	False	False	False	False	False	False	False	False	False	False	False	False	False	False	False	False	False	True	False	False	False	False	False	False	False	False	False	46.5706	43.6949	-1.66406
FRG1	91.0195	4.51107	False	False	False	False	False	False	False	False	False	False	False	False	False	False	False	False	False	False	False	False	False	False	False	False	False	False	False	False	False	False	False	False	False	False	False	False	False	False	False	False	False	0.270263	0.16697	0.0543473
FRG1B	49.4515	3.90099	False	False	False	False	False	False	False	False	False	False	False	False	False	False	False	False	False	False	False	False	False	False	False	False	False	False	False	False	False	False	False	False	False	False	False	False	False	False	False	False	False	0.283603	0.173354	0.0654751
FRYL	68.306	4.224	False	False	False	False	False	False	False	False	False	False	False	False	False	False	False	False	False	False	False	False	False	False	False	False	False	False	False	False	False	False	False	False	False	False	False	False	False	False	False	False	False	1.24165	0.8294	-0.219866
FSCN3	71.5586	4.27052	False	False	False	False	False	False	False	False	False	False	False	False	False	False	False	False	False	False	False	False	False	False	False	False	False	False	False	False	False	False	False	False	False	False	False	False	False	False	False	False	False	3.3836	2.50015	0.40417
FTH1	619.33	6.42864	False	False	False	False	False	False	False	False	False	False	False	False	False	False	False	False	False	False	False	False	False	False	False	False	False	False	False	False	False	False	False	True	False	False	False	False	False	False	False	False	False	35.6365	33.0365	-0.284982
FTH1P2	31.0933	3.43699	False	False	False	False	False	False	False	False	False	False	False	False	False	False	False	False	False	False	False	False	False	False	False	False	False	False	False	False	False	False	False	False	False	False	False	False	False	False	False	False	False	6.38338	5.08257	-0.454149
FTH1P8	78.5601	4.36386	False	False	False	False	False	False	False	False	False	False	False	False	False	False	False	False	False	False	False	False	False	False	False	False	False	False	False	False	False	False	False	False	False	False	False	False	False	False	False	False	False	9.32302	7.75394	-0.391875
FTL	862.342	6.75965	False	False	False	False	False	False	False	False	False	False	False	False	False	False	False	False	False	False	False	False	False	False	False	False	False	False	False	False	False	False	False	False	False	False	False	False	False	False	False	False	False	1.37084	0.923701	0.0402219
FUBP1	110.701	4.70683	False	False	False	False	False	False	False	False	False	False	False	False	False	False	False	False	False	False	False	False	False	False	False	False	False	False	False	False	False	False	False	False	False	False	False	False	False	False	False	False	False	7.86123	6.41426	0.671306
FUNDC2	46.3643	3.83653	False	False	False	False	False	False	False	False	False	False	False	False	False	False	False	False	False	False	False	False	False	False	False	False	False	False	False	False	False	False	False	False	False	False	False	False	False	False	False	False	False	0.26614	0.165093	0.0613061
FUS	149.623	5.00812	False	False	False	False	False	False	False	False	False	False	False	False	False	False	False	False	False	False	False	False	False	False	False	False	False	False	False	False	False	False	False	False	False	False	False	False	False	False	False	False	False	0.0918855	0.0569577	0.015816
FUT8	79.6627	4.3778	False	False	False	False	False	False	False	False	False	False	False	False	False	False	False	False	False	False	False	False	False	False	False	False	False	False	False	False	False	False	False	False	False	False	False	False	False	False	False	False	False	9.77307	8.17459	0.839254
FXR1	90.3028	4.50317	False	False	False	False	False	False	False	False	False	False	False	False	False	False	False	False	False	False	False	False	False	False	False	False	False	False	False	False	False	False	False	False	False	False	False	False	False	False	False	False	False	0.666559	0.428587	-0.116043
FXYD5	256.685	5.54785	False	False	False	False	False	False	False	False	False	False	False	False	False	False	False	False	False	False	False	False	False	False	False	False	False	False	False	False	False	False	False	False	False	False	False	False	False	False	False	False	False	77.8756	74.5796	-1.06183
[truncated: 2,415 more rows]

## Sheet: SFig12a-edge
source	target	r	q
AC107983.4	AC018738.2	0.0917951	4.44254e-17
ACTG1	ACTB	0.206082	5.34699e-93
AL161626.1	AC079949.1	0.2529	5.34224e-142
ARHGDIB	ACTB	0.10326	1.00764e-22
[truncated: 3,768 more rows]

## Sheet: SFig12b-edge
source	target	r	q
[truncated: 2,151 more rows]

[truncated: 1 more sheets: SFig12c-edge]
