# Supplementary material for: Single-cell normalization and association testing unifying CRISPR screen and gene co-expression analyses with Normalisr
Source: Nat Commun. 2021 Nov 4;12:6395. doi: 10.1038/s41467-021-26682-1 (PMC8568964; doi:10.1038/s41467-021-26682-1)
Supplement: Supplementary file 4 — Supplementary Data 1-9 [file 41467_2021_26682_MOESM4_ESM.zip › 2.xlsx]

## Sheet: Legend
Name	Description
gRNA	Non-targeting gRNA name & sequence
gene	Ensembl ID of putative off-target regulated gene by gRNA
p_screen	gRNA-target association P-value on full-scale screen dataset
lfc_screen	gRNA-target association logFC on full-scale screen dataset
p_highmoi	gRNA-target association P-value on small-scale screen dataset
lfc_highmoi	gRNA-target association logFC on small-scale screen dataset

## Sheet: Sheet1
gRNA	gene	p_screen	lfc_screen	p_highmoi	lfc_highmoi
AATCATGGTGGAAGGTGAAG_negctrl	ENSG00000111906	1.16298e-12	-0.28504	2.50484e-10	-0.273721
AATCATGGTGGAAGGTGAAG_negctrl	ENSG00000166669	1.69795e-06	-0.28248	3.63283e-07	-0.342857
GTGGCCCTACTGAGGAACAG_negctrl	ENSG00000133858	8.76379e-05	0.178209	9.49784e-05	0.216435
CGAGTTGTAAGCCCTTAAAA_negctrl	ENSG00000182118	6.50071e-30	-0.451285	2.44471e-11	-0.367385
CGAGTTGTAAGCCCTTAAAA_negctrl	ENSG00000102007	6.04692e-09	-0.246343	3.68384e-08	-0.320262
CGAGTTGTAAGCCCTTAAAA_negctrl	ENSG00000266976	1.90197e-189	-1.18713	6.69707e-31	-0.706314
GGCATCGGGCAGACGGGATG_negctrl	ENSG00000148908	5.85777e-14	-0.274811	9.1968e-17	-0.344631
CACCCTCCTGGGGAAGACCA_negctrl	ENSG00000242485	6.15716e-08	-0.155452	1.06597e-16	-0.294371
CACCCTCCTGGGGAAGACCA_negctrl	ENSG00000184428	1.75988e-06	-0.17096	0.0001078	-0.221278
