# Supplementary material for: Single-cell normalization and association testing unifying CRISPR screen and gene co-expression analyses with Normalisr
Source: Nat Commun. 2021 Nov 4;12:6395. doi: 10.1038/s41467-021-26682-1 (PMC8568964; doi:10.1038/s41467-021-26682-1)
Supplement: Supplementary file 4 — Supplementary Data 1-9 [file 41467_2021_26682_MOESM4_ESM.zip › 1.xlsx]

## Sheet: Datasets
Dataset	Unit	Count	Stage
Perturb-seq	cell	4622	No gRNA, post-QC
Perturb-seq	gene	9765	No gRNA, post-QC
Synthetic null from Perturb-seq	cell	8472	Post-QC
Synthetic null from Perturb-seq	gene	3036	Post-QC
MARS-seq	cell	10151	DE of dysfunctional T (v.s. naive) post-QC and outlier-removal
MARS-seq	cell	5377	DE of naive T (v.s. dysfunctional) post-QC and outlier-removal
MARS-seq	gene	4807	DE of dysfunctional T v.s. naive post-QC and outlier-removal
MARS-seq	cell	10114	Co-expression of dysfunctional T post-QC and outlier-removal
MARS-seq	gene	3451	Co-expression of dysfunctional T post-QC and outlier-removal
Full-scale CROP-seq	gene	10877	Post-QC
Full-scale CROP-seq	cell	207324	Post-QC
Full-scale CROP-seq	gRNA	13186	Post-QC
Full-scale CROP-seq	gRNA-gene	4809	Post-QC, significant association
Small-scale CROP-seq	gene	10754	Post-QC
Small-scale CROP-seq	cell	47650	Post-QC
Small-scale CROP-seq	gRNA	3117	Post-QC
Small-scale CROP-seq	gRNA-gene	3020	Post-QC, significant association
Overlap between full- and small-scale CROP-seq	gene	10542	Post-QC
Overlap between full- and small-scale CROP-seq	gRNA	2581	Post-QC
Overlap between full- and small-scale CROP-seq	gRNA-gene	1857	Post-QC, significant association
