# Supplementary material for: Single-cell normalization and association testing unifying CRISPR screen and gene co-expression analyses with Normalisr
Source: Nat Commun. 2021 Nov 4;12:6395. doi: 10.1038/s41467-021-26682-1 (PMC8568964; doi:10.1038/s41467-021-26682-1)
Supplement: Supplementary file 4 — Supplementary Data 1-9 [file 41467_2021_26682_MOESM4_ESM.zip › 3.xlsx]

## Sheet: Legend
Column name	Description
For Edges
source	Source node of directed edge
target	Target node of directed edge
For Data
source	Source node of directed edge; gene which is directly inhibited by gRNA at TSS
target	Target node of directed edge; potential target of source gene (except source=target to show gRNA inhibition effect)
gRNA	gRNA ID, including the gene it targets at TSS
dataset	Dataset of inference (highmoi: small-scale, screen: large-scale in paper)
pv	gRNA-target association P-value
qv	gRNA-target association Q-value
lfc	gRNA-target association logFC
rlfc	Relative logFC: logFC ratio between this gene and the designated target of gRNA when perturbed by gRNA
ncell	Number of cells with this gRNA. Limits the maximum statistical power possible
cpm	Average CPM of target
cpm_0	Average CPM of target in cells without the gRNA
cpm_1	Average CPM of target in cells with the gRNA
target_e	Target node name, in Ensembl ID

## Sheet: Edges
source	target
DDX3X	TRMT112
DDX3X	FEZ2
EIF4H	SNHG32
TMED10	DERL3
TMED10	MGST3
DDX3X	MTCH1
TMED10	PDIA4
DDX3X	GALE
DDX3X	MAP1LC3B
TMED10	H2AZ2
DDX3X	CCAR1
TMED10	C12orf57
DDX3X	PNMA1
RPL23	HMGA1
MRPL33	LYAR
DDX3X	NARF
DDX3X	PSMC1
DDX3X	THRAP3
TMED10	MORF4L2
DDX3X	CPSF4
TMED10	GOLGA2
TMED10	STX5
TMED10	FAM114A1
DDX3X	EIF3I
RBM17	PHGDH
RPL23A	EIF5A
RABGGTB	ECH1
DDX3X	RAC1
DDX3X	FAM136A
DDX3X	GTPBP4
RBM17	COMTD1
TMED10	IMPDH2
NUDC	SQLE
RPL29	BLVRB
DDX3X	ATP5PO
DDX3X	TFR2
TMED10	SRA1
EIF4G2	CYCS
DDX3X	EXOSC8
DDX3X	PRKCB
RABGGTB	RHAG
TMED10	TMEM167A
DDX3X	SERPINB6
DDX3X	DNAJC9
DDX3X	PRAME
RBM17	HIGD2A
MRPL33	ATP5MC3
RPL23A	ND2
TMED10	JPT1
DDX3X	HINT1
SMARCC1	PDLIM7
DDX3X	LSM2
RABGGTB	EIF4A1
SMARCC1	DES
SMARCC1	PDLIM4
TMED10	INSIG2
TMED10	SEC23A
DDX3X	FAM117A
TMED10	SLC39A7
DIMT1	ATP6
TMED10	SDF2L1
RABGGTB	UBC
LRIF1	MAGEB2
HHEX	HAGH
BUB3	CCM2
DDX3X	SFPQ
RPL23A	PFN1
DDX3X	RUFY3
DDX3X	NMU
DDX3X	SOCS1
EIF2S1	UBE2L6
RABGGTB	GSTP1
NXT1	SF3B5
RBM17	MRPL41
DDX3X	MAP3K8
DDX3X	AGTRAP
TMED10	RRBP1
BTF3	NOL7
RABGGTB	CCT3
DDX3X	TK1
DDX3X	MARS1
TMED10	CDK2AP2
DDX3X	RSL24D1
RPL23	RPL12
TMED10	IDI1
DDX3X	HES6
DDX3X	TMCO1
RABGGTB	RPN2
EIF4G2	TXNDC17
RABGGTB	PSMC2
TMED10	TCEAL8
MRPS35	COX1
DDX3X	C9orf16
RPL23	ND2
DDX3X	MAP4K2
RBMX	ZNF138
TMED10	CIB1
TMED10	KDELR1
RPL23A	EEF1B2
DDX3X	PSMC2
RBMX	ZNF480
DDX3X	C5orf24
DDX3X	PSMB1
RBM17	MICOS10
TMED10	SWI5
TMED10	STOML2
RBM17	SEC11A
DDX3X	ATP6V0B
TMED10	OST4
EIF4H	NMU
DDX3X	PTP4A2
TMED10	ARL1
SRRM1	ATP5MC1
DDX3X	PSMC5
DDX3X	RPS6
DDX3X	RPL26
MRPS5	RPS3A
DDX3X	CHCHD2
DDX3X	DUT
RBM17	TYMSOS
TMED10	EIF1AX
DDX3X	ALKBH7
DDX3X	LDHA
RBM17	HAGHL
SMARCC1	FAM89A
RABGGTB	LDHB
ACTB	TPM4
RBM17	PNKD
RABGGTB	EIF3E
TMED10	GOLPH3
DDX3X	ATP1A1
DDX3X	BUD31
TMED10	MLEC
RBM17	PSMG4
RPL38	RPS9
DDX3X	TMEM205
SMARCC1	CRYAB
RBM17	HNRNPH3
DDX3X	ANAPC13
RPL38	AL713998.1
DDX3X	SCARB2
TMED10	GOLGA3
RBM17	GSTK1
DDX3X	BRIX1
TMED10	KDELR2
THOC2	CA1
DDX3X	SNCG
NXT1	MRPL36
DDX3X	IMPDH2
TMED10	YKT6
DDX3X	PSMD4
NXT1	UQCR10
NDUFV2	NDUFV2-AS1
DDX3X	CCDC50
RABGGTB	KPNA2
DDX3X	PIM1
TMED10	A1BG
TMED10	COPB1
DDX3X	MAPK1
DDX3X	RAP1B
RPL23A	RPS9
DDX3X	PSMC3
SMARCC1	C9orf78
ACTB	WDR1
DDX3X	APRT
DDX3X	TLCD5
DDX3X	PRNP
RABGGTB	PSME1
TMED10	YIPF5
DDX3X	SRA1
TMED10	KDELR3
TMED10	SND1
EIF4G2	EEF1A1
DDX3X	SNRPE
TMED10	PDLIM2
SMARCC1	TLCD5
TMED10	CCT5
DDX3X	ENO1
LRIF1	CD99
DDX3X	RER1
DDX3X	COX1
DDX3X	WDR83OS
MRPL16	COX3
SMARCC1	PKM
DDX3X	RAN
DDX3X	ZFP36L2
DDX3X	EIF4H
DDX3X	IFRD1
TMED10	TMEM258
DDX3X	EPHB6
EIF3A	ATP6
EIF4G2	PCBP2
DDX3X	SDHC
BTF3	RASGRP2
DDX3X	GNL3
RBM17	ATP5MC1
RBM17	AL033504.1
DDX3X	ZPR1
DDX3X	XRCC6
RBM17	EIF3F
TMED10	TMEM50B
TMED10	SEC61G
DDX3X	COPS6
TMED10	ANXA6
DDX3X	HMGN1
DDX3X	ABT1
TMED10	TTC3
EIF4G2	PHB
RPL23	CHCHD2
DDX3X	GDE1
RPL23	ND4
RABGGTB	FDPS
TMED10	ALKBH7
RPL23A	RPL3
DDX3X	MRPS18B
RBM17	MIEN1
TMED10	HSPA5
DDX3X	PITX1
TMED10	RHBDL1
DDX3X	TRAF3IP2
DDX3X	PRDX1
RPL38	ALAS2
DDX3X	GLUL
TRMT10C	RPS4X
TMED10	PRRC1
RPL38	SLC25A6
MRPL33	ND4L
DIMT1	PFN1
RPL38	ND2
TMED10	SLC30A5
MRPL33	ATP5MC1
TMED10	SERP1
DDX3X	ECI2
MRPL33	COX3
EIF4H	SSB
RBM17	BRK1
NXT1	ATP6V1F
RPL23A	RSAD2
DDX3X	ANAPC5
TMED10	POLR3G
RBM17	RPS12
NXT1	RPL36AL
DDX3X	CHPT1
DDX3X	PSMB5
EIF2S1	PSME1
RABGGTB	GOT1
DDX3X	SLC25A36
MRPL33	HBA1
TMED10	BET1
EIF2S1	PRSS57
TMED10	TAF13
DDX3X	PPIA
DDX3X	FERMT3
DDX3X	RAB32
DDX3X	HSD3B7
DDX3X	EXOSC7
DDX3X	CREG1
COX4I1	CYTB
DDX3X	SRD5A3
DDX3X	GMNN
RPL38	HMGA1
XPO1	ACP5
DDX3X	CA8
RABGGTB	SERPINF1
RPL23A	SLC25A6
DDX3X	SLC25A39
DDX3X	EPOR
DDX3X	HPS1
DDX3X	HMGB2
DDX3X	AFDN
SMARCC1	TMEM14C
RABGGTB	BZW2
DDX3X	CCDC88C
TMED10	CD320
RBMX	MIOS
EIF2S1	ATF3
TMED10	HBA1
DDX3X	MDK
DDX3X	PDAP1
RPL38	EEF1B2
LRIF1	LINC01980
DDX3X	SNRPD3
EIF2S1	COPRS
RPL23	COX2
DDX3X	FLOT1
RBM17	ACP1
SMARCC1	PRXL2B
XPO1	NMU
DDX3X	JAGN1
DDX3X	PHF10
RABGGTB	ATP5F1A
RBM17	SLC27A5
DDX3X	SMYD3
ACTB	TPM1
TMED10	ELOVL6
BTF3	TSTA3
DDX3X	CYP26A1
DDX3X	SEM1
RBM17	TIMM17A
DDX3X	GRSF1
NUDC	SSU72
DIMT1	SH3BGRL3
DDX3X	HDAC2
DDX3X	CD3D
RPL38	ND4
MRPS10	COX1
DDX3X	LINC02609
DDX3X	NME1
TRMT10C	ND2
DDX3X	RHOBTB3
DDX3X	CAVIN2
TMED10	PJA2
RBM17	HBA1
TMED10	TMED2
TRMT10C	HBG2
DDX3X	RHOT1
EIF3A	CHCHD10
TMED10	SVIP
DDX3X	TOLLIP
TMED10	ARCN1
BTF3	HBZ
SMARCC1	TAFA2
RBM17	GAL
BTF3	C9orf16
NUDC	H2BC5
SMARCC1	REEP6
TMED10	P4HB
RBM17	SRRM1
RABGGTB	GSTO1
SMARCC1	PIM2
ACTB	ACTG1
DDX3X	PDCL3
TMED10	INSIG1
DDX3X	CSTB
RABGGTB	XRCC5
RBM17	TMA7
RBMX	LSM7
SMARCC1	GALE
DDX3X	GGPS1
SRRM1	DNPH1
RBM17	OAZ1
TMED10	PGM3
SMARCC1	H2BC12
RABGGTB	FAH
DDX3X	RBX1
RABGGTB	COPE
EIF2S1	PSAT1
DDX3X	KRCC1
NXT1	COX8A
TMED10	SEC13
TMED10	TMED7
SMARCC1	PRDX2
DDX3X	RHBDD2
MRPL33	HBG1
NXT1	SDHAF3
RBM17	LAMTOR4
RABGGTB	ND1
DDX3X	MRPS23
DDX3X	SLC35F5
DDX3X	EIF2S2
NUDC	NEAT1
DDX3X	SRPRB
LRIF1	LINC00665
SRRM1	HBQ1
RPL23A	ALAS2
RABGGTB	PDIA3
DDX3X	ICAM3
EIF2S2	ATF4
RBM17	C9orf16
EWSR1	RBM3
TMED10	SLC17A5
CRIPT	DNTTIP1
EIF4H	EEF2
DDX3X	TRAPPC4
RPL29	H2AZ1
DDX3X	GPX4
DDX3X	EMG1
RBMX	PPP1R14B
DDX3X	MRFAP1
DDX3X	RPS4X
TMED10	LRRC59
DDX3X	PSME1
EIF2S1	NFE4
DDX3X	SOCS2
DDX3X	IL10RB
RBMX	CD320
DDX3X	C19orf48
DDX3X	PRMT5
DDX3X	ISOC1
RBM17	PRSS21
RBM17	DDT
RPL23	HNRNPAB
RABGGTB	EIF3K
SMARCC1	LY6E
DDX3X	NONO
ACTB	CNN2
TMED10	SRPRA
RBM17	HBA2
DDX3X	ATL3
EIF4H	PTPN12
TMED10	YIPF2
DDX3X	CDC123
TMED10	FDFT1
ACTB	ZYX
DDX3X	RPA2
DDX3X	TPI1
SMARCC1	TLE5
EIF2S1	HSPE1
DDX3X	UBC
MRPL33	ATP6
DDX3X	RPS7
DDX3X	EIF1
MRPS10	COX2
SMARCC1	ATP5IF1
SMARCC1	GADD45A
HHEX	MGAT4A
DDX3X	SHFL
DDX3X	DDX39A
DDX3X	NDUFB7
RABGGTB	PSMC4
DDX3X	AP3D1
RABGGTB	HMGN1
TMED10	MARCKSL1
TMED10	CREB3
TMED10	POLR2C
MRPS5	RPL26
TMED10	STARD4
TMED10	FAM177A1
XPO1	PPDPF
DDX3X	EIF2S1
TMED10	CALR
DDX3X	MTHFD2
DDX3X	DNTTIP1
TMED10	EIF3H
NXT1	MPLKIP
RPL38	ATP6
DDX3X	SDHD
TMED10	ERLEC1
SMARCC1	ANXA3
MRPL33	ND3
ACTB	MYL9
DDX3X	PPP2R2D
DDX3X	ARPC1B
SMARCC1	GSTP1
RBM17	ND3
DDX3X	SRSF3
DDX3X	TLE2
DDX3X	POR
DDX3X	CYCS
RPL38	UBE2L6
DDX3X	ZNF768
TMED10	KCNQ1OT1
DDX3X	RAB8A
RBM17	NHP2
DDX3X	TRAF4
DDX3X	PRKRA
DDX3X	TMEM54
DDX3X	ACADVL
TMED10	MSMO1
RBM17	TMSB4X
SMARCC1	MYL4
DDX3X	PAPOLA
NUDC	FADS1
TMED10	EIF3F
XPO1	MALAT1
RBM17	NDUFS7
TMED10	CALU
TMED10	MYDGF
MRPL33	CYCS
RBM17	COX8A
EEF2	UFD1
RPL23A	FTH1
TMED10	SMCO4
DDX3X	WDR74
RBM17	ATF7IP2
RBM17	CUTA
THOC2	TSTA3
RABGGTB	UBE2S
TMED10	SQLE
DDX3X	HEBP2
TMED10	MAGED2
MRPS5	COX1
EIF2S1	BLVRA
DDX3X	ARPC2
DDX3X	LINC00958
RBMX	COA1
DDX3X	VDAC2
SMARCC1	TLNRD1
RBMX	ANTKMT
SRRM1	PRSS21
TMED10	DNTTIP1
RPL29	ZNF706
RPL23	YDJC
SMARCC1	CD40
DDX3X	NDUFAF6
SMARCC1	CKB
SMARCC1	MBOAT7
EEF2	FBXO9
DDX3X	NDUFS2
MRPL33	ATP5PF
RBM17	SNHG32
TRMT10C	YBX1
DDX3X	SSBP1
MRPL33	HBA2
XPO1	MDK
TMED10	GGCX
DDX3X	MFGE8
RPL23A	ND4
TMED10	HSP90B1
TMED10	YIF1A
NUDC	ANXA1
MRPL33	MPC2
DDX3X	CST3
DDX3X	COMMD9
DDX3X	CCDC34
DDX3X	BRI3
RBMX	ZFYVE28
RBM17	COX3
EIF4H	KRT10
RBM17	AP2M1
RPL23	COX3
LRIF1	WDR72
RBM17	EIF3M
TMED10	MRPL55
EIF4G2	DDX39A
DDX3X	EEF1E1
DIMT1	RPS9
DDX3X	ADD3
EIF2S1	MTHFD2
DDX3X	CIZ1
TMED10	COPE
DDX3X	HECTD1
TMED10	RABAC1
EIF4G2	CHCHD2
TMED10	CFAP410
EIF4G2	S100A6
DDX3X	ZMYND19
DDX3X	SLC3A2
DDX3X	ATM
RBM17	ALDH1A2
DDX3X	TMEM147
RABGGTB	PSMD6
DDX3X	POMP
TMED10	ATP5MC3
DDX3X	SSU72
EIF2S1	ATF4
TMED10	CETN2
MRPL16	CYTB
NXT1	TRIAP1
LRIF1	DUSP23
DDX3X	RALA
DDX3X	PAIP1
DDX3X	PRDX5
RPL23A	HMGA1
NUDC	REEP6
TMED10	GORASP2
EIF3A	H2AZ1
RPL23A	COX3
DDX3X	PSMA4
NXT1	POLR2L
TRMT10C	PHGDH
RABGGTB	POP7
DDX3X	RPL23A
DDX3X	HSPA9
RPL23	GAL
RBM17	AP002387.2
EIF2S1	SNHG32
TMED10	TMSB10
DIMT1	TAL2
TMED10	YIPF3
DDX3X	RNF130
RBM17	EIF2D
TMED10	RAN
TMED10	UFM1
DDX3X	EIF4A2
DDX3X	MYB
DDX3X	TXN2
RPL29	PHF19
EIF4H	SIGIRR
TMED10	ERG28
DDX3X	ABHD12
MRPL33	HBZ
EIF2S1	MAP1B
RABGGTB	UBB
TMED10	ECE2
RPL23A	ATP6
TMED10	IFT20
DDX3X	COBL
TMED10	CAPN10-DT
SMARCC1	CAV2
DDX3X	MRPL54
RPL23A	RPL12
NXT1	EID1
TMED10	NCL
RPL23A	COX2
RBM17	AGMO
EIF4H	ND1
NXT1	TMA7
SMARCC1	NQO2
MRPL16	ND2
RPL23A	RPL41
RPL23A	CTSB
RABGGTB	TUBA1C
RBMX	RER1
RBM17	NDUFA1
DDX3X	IER2
RPL23A	ATP5F1D
TMED10	SEC31A
DDX3X	ZNHIT1
RABGGTB	ANXA1
DDX3X	SLC39A3
DDX3X	NT5C3B
DDX3X	SWI5
DDX3X	DPY19L4
DDX3X	BAG1
TMED10	CRIPT
DDX3X	CCNG1
EIF4H	ZFAS1
DDX3X	AIP
TMED10	GOLGA5
TMED10	TMED9
TMED10	ARFGAP3
SMARCC1	FXYD5
DDX3X	MRPS30
RBMX	SP2-AS1
DDX3X	HAX1
DDX3X	EIF4A1
RPL38	RPL3
TMED10	PTTG1
RBMX	COMT
RBMX	LRIF1
TMED10	PPIB
MRPL33	HBG2
DDX3X	TOMM40
TMED10	GCSH
EIF2S1	DDIT4
TXN2	ND2
THOC2	MPLKIP
TRMT10C	ATP6
RABGGTB	YBX1
DDX3X	CAPZA1
TMED10	MANF
RABGGTB	PRAME
MRPS23	COX1
DDX3X	RCN2
DDX3X	MYEOV
DDX3X	KRT18
TMED10	CKS1B
RBM17	KLHL7
RABGGTB	UQCRC2
DDX3X	PUF60
SMARCC1	NIT2
RABGGTB	PSMB1
RBM17	CFDP1
RBM17	FASN
MRPL33	CHCHD2
TMED10	MSTO1
DDX3X	COL23A1
RABGGTB	TIMP1
TRMT10C	ATP8
DDX3X	HBE1
MED10	NPC2
RABGGTB	NDUFAF8
RPL23	RPL41
DDX3X	APEX1
RBM17	PIH1D1
RPL29	ATP6
TMED10	SERF2
RABGGTB	H2AZ2
DDX3X	AL365226.1
BUB3	ATF7IP2
RABGGTB	RNASEH1
RABGGTB	ACTB
RPL23	CYTB
TMED10	TMEM208
DDX3X	COMMD7
TMED10	SELENOK
SMARCC1	SBF2-AS1
BTF3	RPL36AL
DDX3X	UQCRC1
TMED10	XBP1
DDX3X	LSM3
TMED10	DEK
SMARCC1	CCDC167
NXT1	NCBP2AS2
RBM17	MS4A3
RABGGTB	PRELID1
DDX3X	ACAT2
RBM17	NDUFB2
TMED10	SAR1B
DDX3X	MRPL41
RBM17	DNPH1
TMED10	MEG3
DDX3X	SNW1
TMED10	ARF4
RPL23A	RPS2
DDX3X	COA4
TMED10	COPA
DDX3X	BCL7B
MRPL16	ND3
TMED10	SEC24D
RABGGTB	TIMM8B
RBMX	GNB1L
DDX3X	YY1AP1
SMARCC1	HBD
DDX3X	LMNA
XPO1	SLC2A4RG
MRPL33	ND2
TMED10	TPT1
DDX3X	ATP5F1A
DDX3X	CCSER2
DDX3X	CCDC112
RBM17	NAPRT
DDX3X	PHGDH
TMED10	COPB2
DDX3X	WBP1L
TMED10	EEF1A1
TMED10	WIPI1
NXT1	NDUFAF8
LRIF1	ALKBH3
DDX3X	TMEM219
THOC2	DDX39A
RABGGTB	ESD
DDX3X	E2F4
TMED10	MED8
RPL23A	CYTB
RBM17	ELFN1-AS1
DDX3X	ZNF706
DDX3X	CTNNBIP1
RBM17	RPSA
TMED10	PTGES3
RBM17	ATP5IF1
TMED10	DAD1
EIF2S1	EIF1
RBM17	AL035446.1
TMED10	TMEM263
RABGGTB	HSP90AB1
DDX3X	PPFIA1
DDX3X	TRAPPC2L
RBM17	PEBP1
NXT1	CCDC85B
DDX3X	UBB
MRPL16	ATP6
DDX3X	USP48
DDX3X	UBE2L3
DDX3X	TXN
RBM17	DDX46
RPL23A	HBE1
RABGGTB	ARF4
SMARCC1	S100A10
EIF3A	COX3
DDX3X	RTRAF
TMED10	PDIA6
EIF4G2	HBA2
DDX3X	ZNF628
SMARCC1	SLC2A3
NXT1	RTL8C
DDX3X	ZNRD2
SMARCC1	ECI2
RABGGTB	SKP1
DDX3X	APPL1
RBM17	TSPO
TMED10	ARF1
HHEX	GMPPA
MRPL33	CYTB
DDX3X	STARD10
RABGGTB	IMPDH2
TMED10	GOLT1B
DDX3X	PSMB2
RBM17	SMDT1
DDX3X	PKN1
TMED10	ND6
RBM17	ABHD14B
RBM17	CAMTA1
DDX3X	TMEM131
TMED10	SELENOM
DDX3X	DNAJC21
DDX3X	TAPBP
DDX3X	CPED1
RBM17	NDUFAF8
TMED10	CYB561D2
TMED10	PDHX
RBM17	NDUFA2
DDX3X	ZNRF1
TMED10	HSP90AA1
TMED10	GOSR2
TRMT10C	RPS27
RBM17	RPS25
SMARCC1	RNASET2
RPL23A	PTMA
DDX3X	RPA3
RABGGTB	ATP6V0D1
TMED10	CARHSP1
RBMX	WDR4
TMED10	RPS13
DDX3X	SLC9A3R2
DDX3X	HJV
RABGGTB	XRCC6
RBM17	MRRF
RABGGTB	PTP4A2
TMED10	SUCO
RPL23	ATP6
RBM17	ND1
DDX3X	SLC38A5
SMARCC1	BLVRA
RABGGTB	ENO1
EEF2	EIF5
RBM17	HINT1
RBM17	COPS9
DDX3X	WIPF3
RBM17	RSL24D1
RBM17	ND2
RABGGTB	PGK1
TMED10	ANXA5
PNN	WDR4
RBM17	UBXN1
MRPL33	ND5
TMED10	TFG
RABGGTB	PCK2
RPL23A	HNRNPA1
TMED10	COPG1
RABGGTB	EIF3M
RBMX	ERI2
RPL29	ND2
TMED10	TMEM214
TMED10	PNPLA8
TMED10	HDDC2
DIMT1	SDF2L1
TMED10	HERPUD1
TMED10	BLZF1
TMED10	ACBD3
RABGGTB	CDK1
RBMX	MAGEB2

## Sheet: Data
source	target	gRNA	dataset	pv	qv	lfc	rlfc	ncell	cpm	cpm_0	cpm_1	target_e
ACTB	ACTB	AAGCCCGGCCAGCCGACCG_TSS_ACTB	highmoi	1.88074e-78	3.83421e-78	-0.386965	1	973	1274.77	1276.72	878.782	ENSG00000075624
ACTB	ACTB	AAGCCCGGCCAGCCGACCG_TSS_ACTB	screen	1.46824e-65	3.59986e-65	-0.372721	1	522	1142.78	1146.43	821.202	ENSG00000075624
ACTB	ACTB	ACGGGCGGCGGATCGGCAA_TSS_ACTB	highmoi	3.7056e-150	1.31478e-149	-0.663971	1	638	1274.77	1276.66	701.923	ENSG00000075624
ACTB	ACTB	ACGGGCGGCGGATCGGCAA_TSS_ACTB	screen	1.28097e-117	4.84797e-117	-0.5481	1	449	1142.78	1146.94	715.86	ENSG00000075624
ACTB	ACTG1	AAGCCCGGCCAGCCGACCG_TSS_ACTB	highmoi	1.42527e-54	1.50209e-50	0.489793	-1.26573	973	501.54	500.148	784.261	ENSG00000184009
ACTB	ACTG1	AAGCCCGGCCAGCCGACCG_TSS_ACTB	screen	6.83235e-64	7.20061e-60	0.595731	-1.59833	522	469.519	464.639	898.846	ENSG00000184009
ACTB	ACTG1	ACGGGCGGCGGATCGGCAA_TSS_ACTB	highmoi	4.60412e-126	4.85228e-122	0.927045	-1.39621	638	501.54	499.435	1140.05	ENSG00000184009
ACTB	ACTG1	ACGGGCGGCGGATCGGCAA_TSS_ACTB	screen	8.13165e-135	8.56994e-131	0.951932	-1.73678	449	469.519	462.2	1220.63	ENSG00000184009
ACTB	CNN2	AAGCCCGGCCAGCCGACCG_TSS_ACTB	highmoi	1.72445e-07	0.000363479	0.182091	-0.470563	973	54.5564	54.4856	68.9305	ENSG00000064666
ACTB	CNN2	AAGCCCGGCCAGCCGACCG_TSS_ACTB	screen	2.46853e-08	4.33596e-05	0.248841	-0.667633	522	44.2226	44.0396	60.3252	ENSG00000064666
ACTB	CNN2	ACGGGCGGCGGATCGGCAA_TSS_ACTB	highmoi	1.71465e-19	4.51768e-16	0.388142	-0.584577	638	54.5564	54.4669	81.6812	ENSG00000064666
ACTB	CNN2	ACGGGCGGCGGATCGGCAA_TSS_ACTB	screen	5.45908e-17	1.15067e-13	0.407296	-0.743106	449	44.2226	43.9701	70.1357	ENSG00000064666
ACTB	FLNA	AAGCCCGGCCAGCCGACCG_TSS_ACTB	highmoi	3.72403e-10	9.81189e-07	0.249141	-0.643834	973	39.8919	39.8275	52.9774	ENSG00000196924
ACTB	FLNA	AAGCCCGGCCAGCCGACCG_TSS_ACTB	screen	0.000919945	0.277551	0.153165	-0.410937	522	35.5637	35.4659	44.1736	ENSG00000196924
ACTB	FLNA	ACGGGCGGCGGATCGGCAA_TSS_ACTB	highmoi	2.15505e-25	7.57068e-22	0.510935	-0.769514	638	39.8919	39.7924	70.0705	ENSG00000196924
ACTB	FLNA	ACGGGCGGCGGATCGGCAA_TSS_ACTB	screen	4.7119e-14	7.0941e-11	0.379664	-0.692691	449	35.5637	35.3969	52.6867	ENSG00000196924
ACTB	MYL9	AAGCCCGGCCAGCCGACCG_TSS_ACTB	highmoi	7.17321e-07	0.00125997	0.328122	-0.847939	973	5.55459	5.54038	8.43935	ENSG00000101335
ACTB	MYL9	AAGCCCGGCCAGCCGACCG_TSS_ACTB	screen	3.0418e-09	8.01439e-06	0.418147	-1.12188	522	2.09063	2.05357	5.35143	ENSG00000101335
ACTB	MYL9	ACGGGCGGCGGATCGGCAA_TSS_ACTB	highmoi	2.97404e-11	4.47763e-08	0.542986	-0.817786	638	5.55459	5.5373	10.7988	ENSG00000101335
ACTB	MYL9	ACGGGCGGCGGATCGGCAA_TSS_ACTB	screen	1.5228e-09	1.7832e-06	0.464113	-0.846766	449	2.09063	2.04476	6.79829	ENSG00000101335
ACTB	PLEKHO1	AAGCCCGGCCAGCCGACCG_TSS_ACTB	highmoi	0.000337605	0.237201	0.271512	-0.701645	973	2.16047	2.15449	3.37574	ENSG00000023902
ACTB	PLEKHO1	AAGCCCGGCCAGCCGACCG_TSS_ACTB	screen	0.000652145	0.244851	0.226632	-0.608048	522	4.01616	3.99435	5.93523	ENSG00000023902
ACTB	PLEKHO1	ACGGGCGGCGGATCGGCAA_TSS_ACTB	highmoi	2.35712e-08	2.07014e-05	0.521801	-0.785878	638	2.16047	2.15207	4.70926	ENSG00000023902
ACTB	PLEKHO1	ACGGGCGGCGGATCGGCAA_TSS_ACTB	screen	6.66469e-06	0.00351196	0.326177	-0.595105	449	4.01616	3.98022	7.70472	ENSG00000023902
ACTB	TPM1	AAGCCCGGCCAGCCGACCG_TSS_ACTB	highmoi	0.000110408	0.0969654	0.147506	-0.381188	973	31.7946	31.7541	40.0189	ENSG00000140416
ACTB	TPM1	AAGCCCGGCCAGCCGACCG_TSS_ACTB	screen	5.40634e-06	0.00633083	0.208762	-0.560104	522	28.0333	27.9018	39.6006	ENSG00000140416
ACTB	TPM1	ACGGGCGGCGGATCGGCAA_TSS_ACTB	highmoi	5.56311e-17	1.17259e-13	0.394152	-0.593629	638	31.7946	31.7393	48.5541	ENSG00000140416
ACTB	TPM1	ACGGGCGGCGGATCGGCAA_TSS_ACTB	screen	2.01377e-27	7.07437e-24	0.542685	-0.99012	449	28.0333	27.7622	55.8593	ENSG00000140416
ACTB	TPM4	AAGCCCGGCCAGCCGACCG_TSS_ACTB	highmoi	1.09732e-18	3.85489e-15	0.396829	-1.02549	973	84.5608	84.3999	117.225	ENSG00000167460
ACTB	TPM4	AAGCCCGGCCAGCCGACCG_TSS_ACTB	screen	4.30647e-29	2.2693e-25	0.554327	-1.48725	522	52.127	51.5472	103.137	ENSG00000167460
ACTB	TPM4	ACGGGCGGCGGATCGGCAA_TSS_ACTB	highmoi	4.66187e-54	2.45657e-50	0.858784	-1.2934	638	84.5608	84.2854	168.072	ENSG00000167460
ACTB	TPM4	ACGGGCGGCGGATCGGCAA_TSS_ACTB	screen	1.99689e-43	1.05226e-39	0.745502	-1.36016	449	52.127	51.4227	124.409	ENSG00000167460
ACTB	WDR1	AAGCCCGGCCAGCCGACCG_TSS_ACTB	highmoi	1.43904e-06	0.00216657	0.153814	-0.397487	973	60.4839	60.4225	72.9596	ENSG00000071127
ACTB	WDR1	AAGCCCGGCCAGCCGACCG_TSS_ACTB	screen	9.30604e-07	0.00140109	0.191646	-0.514183	522	76.5596	76.3283	96.9096	ENSG00000071127
ACTB	WDR1	ACGGGCGGCGGATCGGCAA_TSS_ACTB	highmoi	1.19511e-08	1.14502e-05	0.224468	-0.338069	638	60.4839	60.429	77.1344	ENSG00000071127
ACTB	WDR1	ACGGGCGGCGGATCGGCAA_TSS_ACTB	screen	4.76538e-13	6.2778e-10	0.307773	-0.561527	449	76.5596	76.2833	104.92	ENSG00000071127
ACTB	ZYX	AAGCCCGGCCAGCCGACCG_TSS_ACTB	highmoi	3.66664e-05	0.0386427	0.177992	-0.45997	973	29.0607	29.021	37.1332	ENSG00000159840
ACTB	ZYX	AAGCCCGGCCAGCCGACCG_TSS_ACTB	screen	4.13087e-09	8.70705e-06	0.27253	-0.73119	522	45.2078	44.9785	65.3848	ENSG00000159840
ACTB	ZYX	ACGGGCGGCGGATCGGCAA_TSS_ACTB	highmoi	2.96051e-14	5.20014e-11	0.404369	-0.609016	638	29.0607	28.9994	47.6609	ENSG00000159840
ACTB	ZYX	ACGGGCGGCGGATCGGCAA_TSS_ACTB	screen	3.92572e-18	1.03433e-14	0.438436	-0.799919	449	45.2078	44.9439	72.2884	ENSG00000159840
BTF3	ADD2	CGCTCAGGCTGACTCTCGG_TSS_BTF3	highmoi	0.000270024	0.0889308	-0.145117	0.127757	914	33.2272	33.2549	27.5422	ENSG00000075340
BTF3	ADD2	CGCTCAGGCTGACTCTCGG_TSS_BTF3	screen	0.0328099	0.255946	-0.113695	0.0782997	444	21.4049	21.4483	16.8386	ENSG00000075340
BTF3	ADD2	CGTGTGTGCGCCTAATCTC_TSS_BTF3	highmoi	8.13906e-07	0.000150901	-0.181751	0.117153	1069	33.2272	33.2683	26.0145	ENSG00000075340
BTF3	ADD2	CGTGTGTGCGCCTAATCTC_TSS_BTF3	screen	0.0237958	0.381711	-0.169467	0.13242	225	21.4049	21.4308	16.1896	ENSG00000075340
BTF3	AL713998.1	CGCTCAGGCTGACTCTCGG_TSS_BTF3	highmoi	0.00198177	0.250837	0.0992108	-0.0873424	914	584.565	584.284	642.173	ENSG00000227706
BTF3	AL713998.1	CGCTCAGGCTGACTCTCGG_TSS_BTF3	screen	4.96001e-06	0.000502631	0.178761	-0.12311	444	754.569	753.558	860.975	ENSG00000227706
BTF3	AL713998.1	CGTGTGTGCGCCTAATCTC_TSS_BTF3	highmoi	2.18218e-06	0.000338206	0.140504	-0.0905664	1069	584.565	584.038	677.084	ENSG00000227706
BTF3	AL713998.1	CGTGTGTGCGCCTAATCTC_TSS_BTF3	screen	7.19997e-08	0.00015019	0.296769	-0.231893	225	754.569	753.608	948.533	ENSG00000227706
BTF3	BTF3	CGCTCAGGCTGACTCTCGG_TSS_BTF3	highmoi	0	0	-1.13588	1	914	1791.9	1796.77	790.956	ENSG00000145741
BTF3	BTF3	CGCTCAGGCTGACTCTCGG_TSS_BTF3	screen	0	0	-1.45205	1	444	1520.63	1529.1	630.228	ENSG00000145741
BTF3	BTF3	CGTGTGTGCGCCTAATCTC_TSS_BTF3	highmoi	0	0	-1.5514	1	1069	1791.9	1798.57	621.662	ENSG00000145741
BTF3	BTF3	CGTGTGTGCGCCTAATCTC_TSS_BTF3	screen	0	0	-1.27977	1	225	1520.63	1524.6	719.439	ENSG00000145741
BTF3	C9orf16	CGCTCAGGCTGACTCTCGG_TSS_BTF3	highmoi	0.000506086	0.128457	0.0670741	-0.0590502	914	390.175	390.042	417.539	ENSG00000171159
BTF3	C9orf16	CGCTCAGGCTGACTCTCGG_TSS_BTF3	screen	2.45214e-07	4.30719e-05	0.1331	-0.0916637	444	448.746	448.067	520.138	ENSG00000171159
BTF3	C9orf16	CGTGTGTGCGCCTAATCTC_TSS_BTF3	highmoi	1.082e-05	0.00104617	0.0785006	-0.0506	1069	390.175	389.968	426.6	ENSG00000171159
BTF3	C9orf16	CGTGTGTGCGCCTAATCTC_TSS_BTF3	screen	6.25822e-08	0.00015019	0.196406	-0.15347	225	448.746	448.363	526.051	ENSG00000171159
BTF3	CAV2	CGCTCAGGCTGACTCTCGG_TSS_BTF3	highmoi	0.00966012	0.408342	-0.097206	0.0855775	914	46.2936	46.3224	40.3768	ENSG00000105971
BTF3	CAV2	CGCTCAGGCTGACTCTCGG_TSS_BTF3	screen	1.20613e-06	0.000155017	-0.240691	0.16576	444	54.3718	54.4714	43.8965	ENSG00000105971
BTF3	CAV2	CGTGTGTGCGCCTAATCTC_TSS_BTF3	highmoi	0.000836531	0.0294388	-0.11606	0.0748104	1069	46.2936	46.3283	40.2	ENSG00000105971
BTF3	CAV2	CGTGTGTGCGCCTAATCTC_TSS_BTF3	screen	0.0534966	0.495589	-0.134724	0.105272	225	54.3718	54.4005	48.5688	ENSG00000105971
BTF3	CCDC9	CGCTCAGGCTGACTCTCGG_TSS_BTF3	highmoi	0.00373812	0.280054	0.178623	-0.157254	914	7.38184	7.37273	9.25417	ENSG00000105321
BTF3	CCDC9	CGCTCAGGCTGACTCTCGG_TSS_BTF3	screen	0.000486795	0.0168761	0.23038	-0.158659	444	6.39765	6.36353	9.98703	ENSG00000105321
BTF3	CCDC9	CGTGTGTGCGCCTAATCTC_TSS_BTF3	highmoi	0.0118837	0.15734	0.143345	-0.0923976	1069	7.38184	7.37289	8.95427	ENSG00000105321
BTF3	CCDC9	CGTGTGTGCGCCTAATCTC_TSS_BTF3	screen	0.0334162	0.423079	0.197728	-0.154503	225	6.39765	6.38759	8.42746	ENSG00000105321
BTF3	CD52	CGCTCAGGCTGACTCTCGG_TSS_BTF3	highmoi	0.000451016	0.123944	0.201541	-0.177431	914	12.7515	12.7321	16.7456	ENSG00000169442
BTF3	CD52	CGCTCAGGCTGACTCTCGG_TSS_BTF3	screen	0.0237148	0.213863	0.131877	-0.0908219	444	19.6817	19.6304	25.0837	ENSG00000169442
BTF3	CD52	CGTGTGTGCGCCTAATCTC_TSS_BTF3	highmoi	0.00589723	0.104002	0.146304	-0.0943045	1069	12.7515	12.7364	15.4108	ENSG00000169442
BTF3	CD52	CGTGTGTGCGCCTAATCTC_TSS_BTF3	screen	0.0324584	0.423079	0.175516	-0.137147	225	19.6817	19.643	27.5001	ENSG00000169442
BTF3	CUTALP	CGCTCAGGCTGACTCTCGG_TSS_BTF3	highmoi	0.00332134	0.280054	0.0979366	-0.0862207	914	54.105	54.0686	61.5843	ENSG00000226752
BTF3	CUTALP	CGCTCAGGCTGACTCTCGG_TSS_BTF3	screen	1.23996e-07	2.41998e-05	0.245697	-0.169208	444	45.0459	44.9156	58.7609	ENSG00000226752
BTF3	CUTALP	CGTGTGTGCGCCTAATCTC_TSS_BTF3	highmoi	4.3938e-06	0.000538445	0.141664	-0.0913139	1069	54.105	54.0553	62.8213	ENSG00000226752
BTF3	CUTALP	CGTGTGTGCGCCTAATCTC_TSS_BTF3	screen	0.000321061	0.0476572	0.235271	-0.183839	225	45.0459	44.9736	59.6576	ENSG00000226752
BTF3	DDT	CGCTCAGGCTGACTCTCGG_TSS_BTF3	highmoi	0.00236489	0.262354	0.0804908	-0.0708619	914	143.39	143.326	156.55	ENSG00000099977
BTF3	DDT	CGCTCAGGCTGACTCTCGG_TSS_BTF3	screen	3.03285e-05	0.00218926	0.120342	-0.0828779	444	302.839	302.475	341.185	ENSG00000099977
BTF3	DDT	CGTGTGTGCGCCTAATCTC_TSS_BTF3	highmoi	4.96787e-08	1.53989e-05	0.133527	-0.086069	1069	143.39	143.268	164.853	ENSG00000099977
BTF3	DDT	CGTGTGTGCGCCTAATCTC_TSS_BTF3	screen	0.00196525	0.117554	0.125694	-0.0982165	225	302.839	302.647	341.534	ENSG00000099977
BTF3	FKBP2	CGCTCAGGCTGACTCTCGG_TSS_BTF3	highmoi	0.0058114	0.333828	0.0671266	-0.0590964	914	212.61	212.557	223.532	ENSG00000173486
BTF3	FKBP2	CGCTCAGGCTGACTCTCGG_TSS_BTF3	screen	0.0068379	0.105225	0.0812834	-0.0559786	444	274.956	274.792	292.179	ENSG00000173486
BTF3	FKBP2	CGTGTGTGCGCCTAATCTC_TSS_BTF3	highmoi	8.5187e-10	4.77292e-07	0.138108	-0.0890217	1069	212.61	212.422	245.771	ENSG00000173486
BTF3	FKBP2	CGTGTGTGCGCCTAATCTC_TSS_BTF3	screen	0.000670831	0.0645669	0.143871	-0.112419	225	274.956	274.796	307.159	ENSG00000173486
BTF3	G6PC3	CGCTCAGGCTGACTCTCGG_TSS_BTF3	highmoi	0.00546987	0.331292	0.133443	-0.11748	914	18.2184	18.2043	21.0973	ENSG00000141349
BTF3	G6PC3	CGCTCAGGCTGACTCTCGG_TSS_BTF3	screen	0.00181348	0.0427083	0.158795	-0.109359	444	24.9192	24.8349	33.7933	ENSG00000141349
BTF3	G6PC3	CGTGTGTGCGCCTAATCTC_TSS_BTF3	highmoi	6.82458e-06	0.000765151	0.199896	-0.128849	1069	18.2184	18.1906	23.0926	ENSG00000141349
BTF3	G6PC3	CGTGTGTGCGCCTAATCTC_TSS_BTF3	screen	0.0150185	0.308174	0.174249	-0.136157	225	24.9192	24.8921	30.3832	ENSG00000141349
BTF3	GAMT	CGCTCAGGCTGACTCTCGG_TSS_BTF3	highmoi	0.00505223	0.323889	0.0909428	-0.0800635	914	70.8626	70.8292	77.724	ENSG00000130005
BTF3	GAMT	CGCTCAGGCTGACTCTCGG_TSS_BTF3	screen	0.0228545	0.211078	0.102382	-0.0705089	444	67.9314	67.8	81.7543	ENSG00000130005
BTF3	GAMT	CGTGTGTGCGCCTAATCTC_TSS_BTF3	highmoi	0.00153832	0.0437969	0.0950204	-0.0612484	1069	70.8626	70.8062	80.777	ENSG00000130005
BTF3	GAMT	CGTGTGTGCGCCTAATCTC_TSS_BTF3	screen	0.00501216	0.184117	0.177683	-0.13884	225	67.9314	67.8493	84.4964	ENSG00000130005
BTF3	GCLM	CGCTCAGGCTGACTCTCGG_TSS_BTF3	highmoi	0.00306038	0.280054	-0.0997557	0.0878221	914	60.4183	60.451	53.7072	ENSG00000023909
BTF3	GCLM	CGCTCAGGCTGACTCTCGG_TSS_BTF3	screen	0.0193163	0.194065	-0.107249	0.0738608	444	52.7513	52.8013	47.4964	ENSG00000023909
BTF3	GCLM	CGTGTGTGCGCCTAATCTC_TSS_BTF3	highmoi	0.00169579	0.0471555	-0.0977954	0.0630371	1069	60.4183	60.4717	51.0394	ENSG00000023909
BTF3	GCLM	CGTGTGTGCGCCTAATCTC_TSS_BTF3	screen	0.00381923	0.163621	-0.186656	0.145851	225	52.7513	52.8094	41.0284	ENSG00000023909
BTF3	H2BC5	CGCTCAGGCTGACTCTCGG_TSS_BTF3	highmoi	0.00103694	0.184191	-0.131597	0.115854	914	57.0813	57.1366	45.72	ENSG00000158373
BTF3	H2BC5	CGCTCAGGCTGACTCTCGG_TSS_BTF3	screen	0.0486884	0.316291	-0.105431	0.0726083	444	31.6219	31.6554	28.103	ENSG00000158373
BTF3	H2BC5	CGTGTGTGCGCCTAATCTC_TSS_BTF3	highmoi	7.5799e-06	0.000823552	-0.166115	0.107074	1069	57.0813	57.1455	45.8082	ENSG00000158373
BTF3	H2BC5	CGTGTGTGCGCCTAATCTC_TSS_BTF3	screen	0.0144419	0.304407	-0.184128	0.143876	225	31.6219	31.6577	24.3953	ENSG00000158373
BTF3	HBZ	CGCTCAGGCTGACTCTCGG_TSS_BTF3	highmoi	0.000120013	0.0507005	-0.170776	0.150346	914	6456	6460.36	5560.44	ENSG00000130656
BTF3	HBZ	CGCTCAGGCTGACTCTCGG_TSS_BTF3	screen	1.46702e-05	0.00125699	-0.339114	0.233543	444	4114.64	4122.36	3302.92	ENSG00000130656
BTF3	HBZ	CGTGTGTGCGCCTAATCTC_TSS_BTF3	highmoi	2.08367e-13	4.39196e-10	-0.301609	0.194412	1069	6456	6464.58	4949.07	ENSG00000130656
BTF3	HBZ	CGTGTGTGCGCCTAATCTC_TSS_BTF3	screen	2.0322e-08	0.000107087	-0.617826	0.482765	225	4114.64	4123.96	2235.5	ENSG00000130656
BTF3	HSPB1	CGCTCAGGCTGACTCTCGG_TSS_BTF3	highmoi	9.62472e-05	0.0460727	-0.0996516	0.0877305	914	747.42	747.781	673.186	ENSG00000106211
BTF3	HSPB1	CGCTCAGGCTGACTCTCGG_TSS_BTF3	screen	3.30721e-11	2.68113e-08	-0.201481	0.138757	444	551.473	552.262	468.461	ENSG00000106211
BTF3	HSPB1	CGTGTGTGCGCCTAATCTC_TSS_BTF3	highmoi	1.65723e-08	6.46871e-06	-0.133409	0.0859932	1069	747.42	747.914	660.684	ENSG00000106211
BTF3	HSPB1	CGTGTGTGCGCCTAATCTC_TSS_BTF3	screen	0.0216131	0.367962	-0.0981962	0.0767297	225	551.473	551.607	524.277	ENSG00000106211
BTF3	LINC00958	CGCTCAGGCTGACTCTCGG_TSS_BTF3	highmoi	0.00166861	0.231388	-0.0864853	0.0761392	914	246.256	246.343	228.38	ENSG00000251381
BTF3	LINC00958	CGCTCAGGCTGACTCTCGG_TSS_BTF3	screen	3.212e-05	0.00228392	-0.168134	0.115791	444	247.05	247.542	195.328	ENSG00000251381
BTF3	LINC00958	CGTGTGTGCGCCTAATCTC_TSS_BTF3	highmoi	4.34587e-13	7.63352e-10	-0.184344	0.118825	1069	246.256	246.522	199.539	ENSG00000251381
BTF3	LINC00958	CGTGTGTGCGCCTAATCTC_TSS_BTF3	screen	0.00116663	0.0879856	-0.184786	0.14439	225	247.05	247.28	200.707	ENSG00000251381
BTF3	MANF	CGCTCAGGCTGACTCTCGG_TSS_BTF3	highmoi	7.56857e-05	0.0460727	0.156213	-0.137526	914	54.225	54.171	65.33	ENSG00000145050
BTF3	MANF	CGCTCAGGCTGACTCTCGG_TSS_BTF3	screen	9.73877e-12	1.28296e-08	0.319536	-0.220059	444	66.0813	65.7712	98.709	ENSG00000145050
BTF3	MANF	CGTGTGTGCGCCTAATCTC_TSS_BTF3	highmoi	1.62356e-14	5.70356e-11	0.280299	-0.180675	1069	54.225	54.0991	76.347	ENSG00000145050
BTF3	MANF	CGTGTGTGCGCCTAATCTC_TSS_BTF3	screen	0.0223959	0.374056	0.150766	-0.117807	225	66.0813	66.0077	80.948	ENSG00000145050
BTF3	METRN	CGCTCAGGCTGACTCTCGG_TSS_BTF3	highmoi	0.0172687	0.477238	0.093975	-0.082733	914	44.0384	44.0187	48.0886	ENSG00000103260
BTF3	METRN	CGCTCAGGCTGACTCTCGG_TSS_BTF3	screen	0.0153154	0.169323	0.10968	-0.0755351	444	77.219	77.1394	85.5865	ENSG00000103260
BTF3	METRN	CGTGTGTGCGCCTAATCTC_TSS_BTF3	highmoi	2.86545e-06	0.000413685	0.170861	-0.110134	1069	44.0384	43.9803	54.244	ENSG00000103260
BTF3	METRN	CGTGTGTGCGCCTAATCTC_TSS_BTF3	screen	0.00180769	0.10949	0.198638	-0.155214	225	77.219	77.1642	88.2666	ENSG00000103260
BTF3	NFE4	CGCTCAGGCTGACTCTCGG_TSS_BTF3	highmoi	0.00261579	0.274723	0.112813	-0.0993176	914	46.7098	46.6795	52.9361	ENSG00000230257
BTF3	NFE4	CGCTCAGGCTGACTCTCGG_TSS_BTF3	screen	0.00429814	0.0769068	0.135787	-0.0935143	444	69.4141	69.3078	80.593	ENSG00000230257
BTF3	NFE4	CGTGTGTGCGCCTAATCTC_TSS_BTF3	highmoi	0.000258999	0.0130602	0.126653	-0.0816379	1069	46.7098	46.6567	56.0349	ENSG00000230257
BTF3	NFE4	CGTGTGTGCGCCTAATCTC_TSS_BTF3	screen	0.0286034	0.406816	0.146502	-0.114475	225	69.4141	69.3602	80.2827	ENSG00000230257
BTF3	NOL7	CGCTCAGGCTGACTCTCGG_TSS_BTF3	highmoi	1.9501e-05	0.0205521	0.0956733	-0.0842281	914	343.05	342.827	388.675	ENSG00000225921
BTF3	NOL7	CGCTCAGGCTGACTCTCGG_TSS_BTF3	screen	3.15477e-14	1.10827e-10	0.191318	-0.131758	444	488.441	487.444	593.299	ENSG00000225921
BTF3	NOL7	CGTGTGTGCGCCTAATCTC_TSS_BTF3	highmoi	6.26662e-15	3.3022e-11	0.1616	-0.104165	1069	343.05	342.623	417.976	ENSG00000225921
BTF3	NOL7	CGTGTGTGCGCCTAATCTC_TSS_BTF3	screen	2.62179e-06	0.00212546	0.166613	-0.13019	225	488.441	488.023	572.846	ENSG00000225921
BTF3	NSUN5	CGCTCAGGCTGACTCTCGG_TSS_BTF3	highmoi	0.00185963	0.246826	0.0859999	-0.0757119	914	95.0011	94.9444	106.643	ENSG00000130305
BTF3	NSUN5	CGCTCAGGCTGACTCTCGG_TSS_BTF3	screen	0.00366584	0.069737	0.109454	-0.0753794	444	112.77	112.62	128.554	ENSG00000130305
BTF3	NSUN5	CGTGTGTGCGCCTAATCTC_TSS_BTF3	highmoi	0.000306942	0.0147711	0.0922628	-0.0594709	1069	95.0011	94.935	106.603	ENSG00000130305
BTF3	NSUN5	CGTGTGTGCGCCTAATCTC_TSS_BTF3	screen	0.0299179	0.41008	0.115112	-0.0899475	225	112.77	112.701	126.634	ENSG00000130305
BTF3	PITX1	CGCTCAGGCTGACTCTCGG_TSS_BTF3	highmoi	0.0107146	0.41978	-0.0641428	0.0564695	914	338.672	338.803	311.833	ENSG00000069011
BTF3	PITX1	CGCTCAGGCTGACTCTCGG_TSS_BTF3	screen	7.54096e-12	1.13535e-08	-0.242147	0.166763	444	251.65	252.24	189.637	ENSG00000069011
BTF3	PITX1	CGTGTGTGCGCCTAATCTC_TSS_BTF3	highmoi	1.53655e-11	1.61937e-08	-0.156792	0.101065	1069	338.672	338.972	285.971	ENSG00000069011
BTF3	PITX1	CGTGTGTGCGCCTAATCTC_TSS_BTF3	screen	3.35575e-05	0.0107171	-0.206426	0.1613	225	251.65	251.892	202.924	ENSG00000069011
BTF3	PRR7	CGCTCAGGCTGACTCTCGG_TSS_BTF3	highmoi	0.00113985	0.187752	0.167004	-0.147026	914	14.8483	14.8323	18.1228	ENSG00000131188
BTF3	PRR7	CGCTCAGGCTGACTCTCGG_TSS_BTF3	screen	0.000263996	0.0107423	0.205295	-0.141383	444	17.0116	16.958	22.645	ENSG00000131188
BTF3	PRR7	CGTGTGTGCGCCTAATCTC_TSS_BTF3	highmoi	0.0395209	0.291063	0.0977413	-0.0630022	1069	14.8483	14.837	16.8246	ENSG00000131188
BTF3	PRR7	CGTGTGTGCGCCTAATCTC_TSS_BTF3	screen	0.0300691	0.411022	0.171789	-0.134235	225	17.0116	16.9925	20.8469	ENSG00000131188
BTF3	RASGRP2	CGCTCAGGCTGACTCTCGG_TSS_BTF3	highmoi	2.9931e-07	0.00105148	0.333168	-0.293311	914	7.00833	6.98454	11.8982	ENSG00000068831
BTF3	RASGRP2	CGCTCAGGCTGACTCTCGG_TSS_BTF3	screen	5.70243e-08	1.33551e-05	0.323674	-0.222909	444	19.7965	19.6955	30.4256	ENSG00000068831
BTF3	RASGRP2	CGTGTGTGCGCCTAATCTC_TSS_BTF3	highmoi	0.00572497	0.102786	0.166172	-0.107111	1069	7.00833	6.9943	9.47268	ENSG00000068831
BTF3	RASGRP2	CGTGTGTGCGCCTAATCTC_TSS_BTF3	screen	0.00110947	0.085348	0.273678	-0.21385	225	19.7965	19.7386	31.4921	ENSG00000068831
BTF3	RPL36AL	CGCTCAGGCTGACTCTCGG_TSS_BTF3	highmoi	7.61764e-10	8.02824e-06	0.110326	-0.0971277	914	537.217	536.917	598.987	ENSG00000165502
BTF3	RPL36AL	CGCTCAGGCTGACTCTCGG_TSS_BTF3	screen	4.39038e-06	0.000453629	0.0976512	-0.0672508	444	839.533	838.624	935.181	ENSG00000165502
BTF3	RPL36AL	CGTGTGTGCGCCTAATCTC_TSS_BTF3	highmoi	2.76213e-09	1.3862e-06	0.0986038	-0.0635581	1069	537.217	536.871	598.145	ENSG00000165502
BTF3	RPL36AL	CGTGTGTGCGCCTAATCTC_TSS_BTF3	screen	0.00459426	0.179329	0.0848214	-0.0662788	225	839.533	839.166	913.493	ENSG00000165502
BTF3	ST3GAL4	CGCTCAGGCTGACTCTCGG_TSS_BTF3	highmoi	0.00646548	0.34414	-0.105162	0.0925819	914	37.7982	37.8188	33.5464	ENSG00000110080
BTF3	ST3GAL4	CGCTCAGGCTGACTCTCGG_TSS_BTF3	screen	3.02601e-06	0.000332199	-0.213718	0.147184	444	56.9184	56.9947	48.89	ENSG00000110080
BTF3	ST3GAL4	CGTGTGTGCGCCTAATCTC_TSS_BTF3	highmoi	0.000745934	0.0270151	-0.12045	0.0776401	1069	37.7982	37.8199	33.9791	ENSG00000110080
BTF3	ST3GAL4	CGTGTGTGCGCCTAATCTC_TSS_BTF3	screen	0.0279179	0.4014	-0.141618	0.110659	225	56.9184	56.9378	53.0043	ENSG00000110080
BTF3	TNNI3	CGCTCAGGCTGACTCTCGG_TSS_BTF3	highmoi	0.0160666	0.468952	0.0993491	-0.0874642	914	45.2974	45.2653	51.8895	ENSG00000129991
BTF3	TNNI3	CGCTCAGGCTGACTCTCGG_TSS_BTF3	screen	0.000174567	0.00803187	0.20183	-0.138997	444	34.1073	33.9734	48.1932	ENSG00000129991
BTF3	TNNI3	CGTGTGTGCGCCTAATCTC_TSS_BTF3	highmoi	5.00986e-06	0.000599987	0.174224	-0.112301	1069	45.2974	45.2438	54.7153	ENSG00000129991
BTF3	TNNI3	CGTGTGTGCGCCTAATCTC_TSS_BTF3	screen	0.000597582	0.0614209	0.259803	-0.203008	225	34.1073	33.9675	62.3189	ENSG00000129991
BTF3	TSTA3	CGCTCAGGCTGACTCTCGG_TSS_BTF3	highmoi	0.000219411	0.0745927	-0.103648	0.0912487	914	145.224	145.298	130.109	ENSG00000104522
BTF3	TSTA3	CGCTCAGGCTGACTCTCGG_TSS_BTF3	screen	5.11821e-14	1.34852e-10	-0.270271	0.186131	444	154.006	154.357	117.057	ENSG00000104522
BTF3	TSTA3	CGTGTGTGCGCCTAATCTC_TSS_BTF3	highmoi	4.7074e-05	0.00373017	-0.10558	0.068055	1069	145.224	145.339	125.077	ENSG00000104522
BTF3	TSTA3	CGTGTGTGCGCCTAATCTC_TSS_BTF3	screen	0.000111846	0.0240561	-0.195148	0.152487	225	154.006	154.092	136.614	ENSG00000104522
BTF3	VPS25	CGCTCAGGCTGACTCTCGG_TSS_BTF3	highmoi	0.0003885	0.11066	-0.0931037	0.0819659	914	126.946	127.015	112.923	ENSG00000131475
BTF3	VPS25	CGCTCAGGCTGACTCTCGG_TSS_BTF3	screen	7.38781e-05	0.00432556	-0.143766	0.0990095	444	146.676	146.842	129.135	ENSG00000131475
BTF3	VPS25	CGTGTGTGCGCCTAATCTC_TSS_BTF3	highmoi	1.31033e-07	3.36818e-05	-0.128093	0.0825666	1069	126.946	127.053	108.252	ENSG00000131475
BTF3	VPS25	CGTGTGTGCGCCTAATCTC_TSS_BTF3	screen	0.050931	0.486638	-0.099651	0.0778665	225	146.676	146.744	132.843	ENSG00000131475
BTF3	WDR25	CGCTCAGGCTGACTCTCGG_TSS_BTF3	highmoi	1.16363e-05	0.0175192	0.245834	-0.216426	914	10.1295	10.1123	13.6609	ENSG00000176473
BTF3	WDR25	CGCTCAGGCTGACTCTCGG_TSS_BTF3	screen	0.0171651	0.180362	0.142826	-0.0983617	444	10.6631	10.6408	13.0064	ENSG00000176473
BTF3	WDR25	CGTGTGTGCGCCTAATCTC_TSS_BTF3	highmoi	0.0187588	0.198493	0.121891	-0.0785685	1069	10.1295	10.119	11.9704	ENSG00000176473
BTF3	WDR25	CGTGTGTGCGCCTAATCTC_TSS_BTF3	screen	0.0461272	0.473337	0.168212	-0.13144	225	10.6631	10.6489	13.5283	ENSG00000176473
BTF3	YWHAH	CGCTCAGGCTGACTCTCGG_TSS_BTF3	highmoi	0.00875681	0.392715	-0.0615239	0.0541639	914	232.821	232.928	210.753	ENSG00000128245
BTF3	YWHAH	CGCTCAGGCTGACTCTCGG_TSS_BTF3	screen	1.52065e-06	0.000190788	-0.139874	0.0963291	444	323.392	323.822	278.127	ENSG00000128245
BTF3	YWHAH	CGTGTGTGCGCCTAATCTC_TSS_BTF3	highmoi	7.24042e-14	1.90767e-10	-0.162468	0.104724	1069	232.821	233.043	193.742	ENSG00000128245
BTF3	YWHAH	CGTGTGTGCGCCTAATCTC_TSS_BTF3	screen	9.95171e-05	0.0223151	-0.159326	0.124496	225	323.392	323.678	265.687	ENSG00000128245
BUB3	ASRGL1	CGCAGCGAGTGGCGAGTAG_TSS_BUB3	highmoi	0.00236554	0.309467	0.169026	-0.455403	543	25.3425	25.3252	31.5557	ENSG00000162174
BUB3	ASRGL1	CGCAGCGAGTGGCGAGTAG_TSS_BUB3	screen	9.27288e-08	0.000283761	0.360495	-1.46341	233	35.4008	35.2909	56.6161	ENSG00000162174
BUB3	ASRGL1	TAGCCTGCGAGTGTTCTGA_TSS_BUB3	highmoi	8.61992e-06	0.00293049	0.234541	-0.809837	604	25.3425	25.316	33.8325	ENSG00000162174
BUB3	ASRGL1	TAGCCTGCGAGTGTTCTGA_TSS_BUB3	screen	6.35356e-07	0.000393883	0.396029	-1.29184	167	35.4008	35.307	61.3588	ENSG00000162174
BUB3	ATF7IP2	CGCAGCGAGTGGCGAGTAG_TSS_BUB3	highmoi	6.69715e-05	0.0542933	0.171774	-0.462807	543	168.596	168.469	214.251	ENSG00000166669
BUB3	ATF7IP2	CGCAGCGAGTGGCGAGTAG_TSS_BUB3	screen	5.97241e-05	0.0312747	0.23794	-0.965904	233	464.203	463.619	576.763	ENSG00000166669
BUB3	ATF7IP2	TAGCCTGCGAGTGTTCTGA_TSS_BUB3	highmoi	7.10499e-11	4.55103e-07	0.26626	-0.919358	604	168.596	168.397	232.459	ENSG00000166669
BUB3	ATF7IP2	TAGCCTGCGAGTGTTCTGA_TSS_BUB3	screen	1.54877e-06	0.000544083	0.335558	-1.09458	167	464.203	463.864	558	ENSG00000166669
BUB3	BUB3	CGCAGCGAGTGGCGAGTAG_TSS_BUB3	highmoi	1.49818e-23	1.91622e-23	-0.371156	1	543	109.512	109.615	72.3471	ENSG00000154473
BUB3	BUB3	CGCAGCGAGTGGCGAGTAG_TSS_BUB3	screen	2.27843e-06	2.62322e-06	-0.246339	1	233	130.034	130.183	101.146	ENSG00000154473
BUB3	BUB3	TAGCCTGCGAGTGTTCTGA_TSS_BUB3	highmoi	1.85534e-16	2.23367e-16	-0.289615	1	604	109.512	109.619	75.3736	ENSG00000154473
BUB3	BUB3	TAGCCTGCGAGTGTTCTGA_TSS_BUB3	screen	5.93256e-07	6.884e-07	-0.306563	1	167	130.034	130.196	85.0517	ENSG00000154473
BUB3	CCM2	CGCAGCGAGTGGCGAGTAG_TSS_BUB3	highmoi	2.93658e-05	0.0448414	-0.197826	0.533	543	52.3231	52.3554	40.6953	ENSG00000136280
BUB3	CCM2	CGCAGCGAGTGGCGAGTAG_TSS_BUB3	screen	0.000699438	0.113406	-0.200767	0.815002	233	84.1633	84.2292	71.4593	ENSG00000136280
BUB3	CCM2	TAGCCTGCGAGTGTTCTGA_TSS_BUB3	highmoi	6.03006e-07	0.000379274	-0.224024	0.773525	604	52.3231	52.3584	41.0272	ENSG00000136280
BUB3	CCM2	TAGCCTGCGAGTGTTCTGA_TSS_BUB3	screen	1.74088e-05	0.002659	-0.299741	0.977749	167	84.1633	84.2556	58.6249	ENSG00000136280
BUB3	CD3D	CGCAGCGAGTGGCGAGTAG_TSS_BUB3	highmoi	0.00181056	0.28064	-0.221639	0.59716	543	35.0956	35.1284	23.2819	ENSG00000167286
BUB3	CD3D	CGCAGCGAGTGGCGAGTAG_TSS_BUB3	screen	0.0218499	0.440863	-0.185733	0.753971	233	109.069	109.165	90.5434	ENSG00000167286
BUB3	CD3D	TAGCCTGCGAGTGTTCTGA_TSS_BUB3	highmoi	0.00554415	0.180339	-0.186845	0.645149	604	35.0956	35.1233	26.2095	ENSG00000167286
BUB3	CD3D	TAGCCTGCGAGTGTTCTGA_TSS_BUB3	screen	0.00567605	0.128645	-0.263942	0.860971	167	109.069	109.235	63.1813	ENSG00000167286
BUB3	COA3	CGCAGCGAGTGGCGAGTAG_TSS_BUB3	highmoi	0.0132914	0.496731	-0.0908708	0.244832	543	123.085	123.133	105.634	ENSG00000183978
BUB3	COA3	CGCAGCGAGTGGCGAGTAG_TSS_BUB3	screen	0.00243053	0.222743	-0.146085	0.593023	233	163.274	163.407	137.617	ENSG00000183978
BUB3	COA3	TAGCCTGCGAGTGTTCTGA_TSS_BUB3	highmoi	0.000103152	0.0178216	-0.135125	0.466567	604	123.085	123.135	107.065	ENSG00000183978
BUB3	COA3	TAGCCTGCGAGTGTTCTGA_TSS_BUB3	screen	7.43336e-06	0.00159878	-0.254365	0.829732	167	163.274	163.427	120.895	ENSG00000183978
BUB3	COX7A2	CGCAGCGAGTGGCGAGTAG_TSS_BUB3	highmoi	0.00620524	0.393958	-0.064913	0.174894	543	476.545	476.645	440.529	ENSG00000112695
BUB3	COX7A2	CGCAGCGAGTGGCGAGTAG_TSS_BUB3	screen	0.0172684	0.409723	-0.0637394	0.258747	233	839.513	839.85	774.602	ENSG00000112695
BUB3	COX7A2	TAGCCTGCGAGTGTTCTGA_TSS_BUB3	highmoi	2.53817e-07	0.00019107	-0.115931	0.400293	604	476.545	476.733	416.268	ENSG00000112695
BUB3	COX7A2	TAGCCTGCGAGTGTTCTGA_TSS_BUB3	screen	5.27545e-06	0.00131037	-0.14362	0.468484	167	839.513	839.889	735.394	ENSG00000112695
BUB3	EMP3	CGCAGCGAGTGGCGAGTAG_TSS_BUB3	highmoi	0.00531668	0.376106	-0.100984	0.27208	543	228.832	228.926	195.106	ENSG00000142227
BUB3	EMP3	CGCAGCGAGTGGCGAGTAG_TSS_BUB3	screen	0.00154509	0.174092	-0.138554	0.562452	233	341.456	341.676	298.984	ENSG00000142227
BUB3	EMP3	TAGCCTGCGAGTGTTCTGA_TSS_BUB3	highmoi	8.35082e-05	0.015174	-0.135145	0.466637	604	228.832	228.935	196.057	ENSG00000142227
BUB3	EMP3	TAGCCTGCGAGTGTTCTGA_TSS_BUB3	screen	0.0104645	0.186924	-0.131982	0.430522	167	341.456	341.718	268.824	ENSG00000142227
BUB3	ENDOV	CGCAGCGAGTGGCGAGTAG_TSS_BUB3	highmoi	0.00849941	0.426549	0.142911	-0.385044	543	23.8268	23.8155	27.8998	ENSG00000173818
BUB3	ENDOV	CGCAGCGAGTGGCGAGTAG_TSS_BUB3	screen	0.00546929	0.290192	0.199624	-0.810364	233	21.3918	21.3565	28.202	ENSG00000173818
BUB3	ENDOV	TAGCCTGCGAGTGTTCTGA_TSS_BUB3	highmoi	0.00716128	0.194583	0.138468	-0.478109	604	23.8268	23.8132	28.1794	ENSG00000173818
BUB3	ENDOV	TAGCCTGCGAGTGTTCTGA_TSS_BUB3	screen	2.55408e-06	0.000757309	0.398227	-1.29901	167	21.3918	21.3418	35.2357	ENSG00000173818
BUB3	ERV3-1	CGCAGCGAGTGGCGAGTAG_TSS_BUB3	highmoi	4.80923e-05	0.0506844	0.181509	-0.489038	543	58.4638	58.4172	75.2333	ENSG00000213462
BUB3	ERV3-1	CGCAGCGAGTGGCGAGTAG_TSS_BUB3	screen	0.0196643	0.428092	0.15298	-0.621015	233	48.5537	48.469	64.8859	ENSG00000213462
BUB3	ERV3-1	TAGCCTGCGAGTGTTCTGA_TSS_BUB3	highmoi	0.00290509	0.12757	0.126066	-0.435288	604	58.4638	58.4227	71.6049	ENSG00000213462
BUB3	ERV3-1	TAGCCTGCGAGTGTTCTGA_TSS_BUB3	screen	0.000179	0.0157207	0.289499	-0.944338	167	48.5537	48.4372	80.7991	ENSG00000213462
BUB3	FAAP20	CGCAGCGAGTGGCGAGTAG_TSS_BUB3	highmoi	0.00812068	0.426549	-0.0839698	0.226239	543	175.659	175.684	166.918	ENSG00000162585
BUB3	FAAP20	CGCAGCGAGTGGCGAGTAG_TSS_BUB3	screen	0.00689347	0.311804	-0.126867	0.51501	233	172.524	172.596	158.61	ENSG00000162585
BUB3	FAAP20	TAGCCTGCGAGTGTTCTGA_TSS_BUB3	highmoi	0.0113021	0.241253	-0.0761884	0.263068	604	175.659	175.697	163.595	ENSG00000162585
BUB3	FAAP20	TAGCCTGCGAGTGTTCTGA_TSS_BUB3	screen	0.00251006	0.0811459	-0.167171	0.545306	167	172.524	172.597	152.486	ENSG00000162585
BUB3	FUS	CGCAGCGAGTGGCGAGTAG_TSS_BUB3	highmoi	0.00578143	0.392083	-0.0788279	0.212385	543	224.739	224.808	199.82	ENSG00000089280
BUB3	FUS	CGCAGCGAGTGGCGAGTAG_TSS_BUB3	screen	0.00104948	0.143643	-0.135571	0.550341	233	243.054	243.245	206.108	ENSG00000089280
BUB3	FUS	TAGCCTGCGAGTGTTCTGA_TSS_BUB3	highmoi	0.0141121	0.264212	-0.0664655	0.229496	604	224.739	224.821	198.455	ENSG00000089280
BUB3	FUS	TAGCCTGCGAGTGTTCTGA_TSS_BUB3	screen	0.000344059	0.0229496	-0.174468	0.569111	167	243.054	243.225	195.619	ENSG00000089280
BUB3	GALE	CGCAGCGAGTGGCGAGTAG_TSS_BUB3	highmoi	2.97836e-05	0.0448414	-0.197204	0.531325	543	66.0364	66.0766	51.5666	ENSG00000117308
BUB3	GALE	CGCAGCGAGTGGCGAGTAG_TSS_BUB3	screen	0.0165019	0.404449	-0.132476	0.537778	233	118.657	118.741	102.418	ENSG00000117308
BUB3	GALE	TAGCCTGCGAGTGTTCTGA_TSS_BUB3	highmoi	0.00339997	0.139425	-0.131181	0.452951	604	66.0364	66.073	54.3032	ENSG00000117308
BUB3	GALE	TAGCCTGCGAGTGTTCTGA_TSS_BUB3	screen	1.26657e-07	0.00010268	-0.343963	1.122	167	118.657	118.819	73.8128	ENSG00000117308
BUB3	LINC01315	CGCAGCGAGTGGCGAGTAG_TSS_BUB3	highmoi	0.00528906	0.376106	0.282444	-0.760984	543	1.89902	1.89547	3.17481	ENSG00000229891
BUB3	LINC01315	CGCAGCGAGTGGCGAGTAG_TSS_BUB3	screen	0.00129404	0.15873	0.327657	-1.33011	233	3.07909	3.05878	6.9975	ENSG00000229891
BUB3	LINC01315	TAGCCTGCGAGTGTTCTGA_TSS_BUB3	highmoi	0.000213881	0.0278283	0.355475	-1.2274	604	1.89902	1.89425	3.42607	ENSG00000229891
BUB3	LINC01315	TAGCCTGCGAGTGTTCTGA_TSS_BUB3	screen	0.000137275	0.0131522	0.457487	-1.49231	167	3.07909	3.06278	7.5939	ENSG00000229891
BUB3	MLXIPL	CGCAGCGAGTGGCGAGTAG_TSS_BUB3	highmoi	0.00153485	0.27379	0.25972	-0.699759	543	6.96565	6.95505	10.7751	ENSG00000009950
BUB3	MLXIPL	CGCAGCGAGTGGCGAGTAG_TSS_BUB3	screen	0.00011603	0.0498897	0.398801	-1.61891	233	2.08298	2.0674	5.08909	ENSG00000009950
BUB3	MLXIPL	TAGCCTGCGAGTGTTCTGA_TSS_BUB3	highmoi	0.0304788	0.343547	0.168199	-0.580769	604	6.96565	6.95878	9.16474	ENSG00000009950
BUB3	MLXIPL	TAGCCTGCGAGTGTTCTGA_TSS_BUB3	screen	0.0189916	0.249183	0.285905	-0.932616	167	2.08298	2.07295	4.8601	ENSG00000009950
BUB3	MPV17	CGCAGCGAGTGGCGAGTAG_TSS_BUB3	highmoi	0.00282409	0.319721	-0.111141	0.299446	543	98.2237	98.2587	85.6236	ENSG00000115204
BUB3	MPV17	CGCAGCGAGTGGCGAGTAG_TSS_BUB3	screen	0.0239752	0.456325	-0.111545	0.452812	233	137.361	137.437	122.562	ENSG00000115204
BUB3	MPV17	TAGCCTGCGAGTGTTCTGA_TSS_BUB3	highmoi	0.00222305	0.109994	-0.107937	0.372692	604	98.2237	98.2699	83.4249	ENSG00000115204
BUB3	MPV17	TAGCCTGCGAGTGTTCTGA_TSS_BUB3	screen	0.00115636	0.0516394	-0.189152	0.617008	167	137.361	137.455	111.175	ENSG00000115204
BUB3	MRPL57	CGCAGCGAGTGGCGAGTAG_TSS_BUB3	highmoi	0.00631822	0.39401	-0.0862286	0.232325	543	175.545	175.589	159.895	ENSG00000173141
BUB3	MRPL57	CGCAGCGAGTGGCGAGTAG_TSS_BUB3	screen	0.0289506	0.476887	-0.0926871	0.376258	233	255.451	255.58	230.493	ENSG00000173141
BUB3	MRPL57	TAGCCTGCGAGTGTTCTGA_TSS_BUB3	highmoi	0.0139533	0.263066	-0.0736046	0.254146	604	175.545	175.595	159.484	ENSG00000173141
BUB3	MRPL57	TAGCCTGCGAGTGTTCTGA_TSS_BUB3	screen	2.65438e-05	0.00373331	-0.210047	0.685168	167	255.451	255.672	194.404	ENSG00000173141
BUB3	MTIF2	CGCAGCGAGTGGCGAGTAG_TSS_BUB3	highmoi	0.00514941	0.374511	-0.0992333	0.267363	543	106.557	106.595	92.8391	ENSG00000085760
BUB3	MTIF2	CGCAGCGAGTGGCGAGTAG_TSS_BUB3	screen	0.00102452	0.142071	-0.182962	0.742726	233	92.0524	92.1185	79.3049	ENSG00000085760
BUB3	MTIF2	TAGCCTGCGAGTGTTCTGA_TSS_BUB3	highmoi	0.00700227	0.194072	-0.090696	0.313161	604	106.557	106.598	93.4461	ENSG00000085760
BUB3	MTIF2	TAGCCTGCGAGTGTTCTGA_TSS_BUB3	screen	0.000697624	0.0369003	-0.222554	0.725965	167	92.0524	92.1326	69.8639	ENSG00000085760
BUB3	PLP2	CGCAGCGAGTGGCGAGTAG_TSS_BUB3	highmoi	0.00351065	0.327744	-0.123589	0.332983	543	116.334	116.374	101.786	ENSG00000102007
BUB3	PLP2	CGCAGCGAGTGGCGAGTAG_TSS_BUB3	screen	0.0199012	0.428092	-0.136955	0.555962	233	156.878	156.974	138.466	ENSG00000102007
BUB3	PLP2	TAGCCTGCGAGTGTTCTGA_TSS_BUB3	highmoi	0.00914311	0.216538	-0.104636	0.361295	604	116.334	116.373	103.81	ENSG00000102007
BUB3	PLP2	TAGCCTGCGAGTGTTCTGA_TSS_BUB3	screen	0.00294154	0.0888277	-0.206085	0.672243	167	156.878	156.985	127.274	ENSG00000102007
BUB3	RAD50	CGCAGCGAGTGGCGAGTAG_TSS_BUB3	highmoi	0.00086979	0.21318	-0.12243	0.329862	543	100.815	100.853	87.1629	ENSG00000113522
BUB3	RAD50	CGCAGCGAGTGGCGAGTAG_TSS_BUB3	screen	0.0203371	0.428575	-0.137539	0.558333	233	70.7262	70.7916	58.1004	ENSG00000113522
BUB3	RAD50	TAGCCTGCGAGTGTTCTGA_TSS_BUB3	highmoi	2.96443e-09	5.20703e-06	-0.206847	0.714213	604	100.815	100.88	79.9988	ENSG00000113522
BUB3	RAD50	TAGCCTGCGAGTGTTCTGA_TSS_BUB3	screen	0.000199881	0.0169882	-0.259754	0.847311	167	70.7262	70.7765	56.8024	ENSG00000113522
BUB3	RER1	CGCAGCGAGTGGCGAGTAG_TSS_BUB3	highmoi	0.0128052	0.485447	-0.0883709	0.238096	543	157.775	157.84	134.689	ENSG00000157916
BUB3	RER1	CGCAGCGAGTGGCGAGTAG_TSS_BUB3	screen	0.000123315	0.0499852	-0.15854	0.643584	233	285.022	285.288	233.674	ENSG00000157916
BUB3	RER1	TAGCCTGCGAGTGTTCTGA_TSS_BUB3	highmoi	0.00143366	0.0882866	-0.1073	0.370492	604	157.775	157.857	131.732	ENSG00000157916
BUB3	RER1	TAGCCTGCGAGTGTTCTGA_TSS_BUB3	screen	4.61349e-06	0.00118589	-0.222883	0.727039	167	285.022	285.232	226.906	ENSG00000157916
BUB3	RSRP1	CGCAGCGAGTGGCGAGTAG_TSS_BUB3	highmoi	0.000117276	0.0730418	0.153689	-0.414083	543	74.2015	74.1599	89.1832	ENSG00000117616
BUB3	RSRP1	CGCAGCGAGTGGCGAGTAG_TSS_BUB3	screen	0.0135717	0.380891	0.156485	-0.635241	233	43.2604	43.2087	53.2234	ENSG00000117616
BUB3	RSRP1	TAGCCTGCGAGTGTTCTGA_TSS_BUB3	highmoi	5.49984e-07	0.000379274	0.189459	-0.654177	604	74.2015	74.1401	93.8744	ENSG00000117616
BUB3	RSRP1	TAGCCTGCGAGTGTTCTGA_TSS_BUB3	screen	1.69891e-06	0.000577576	0.357492	-1.16613	167	43.2604	43.195	61.3588	ENSG00000117616
BUB3	SNHG21	CGCAGCGAGTGGCGAGTAG_TSS_BUB3	highmoi	0.00186401	0.28064	0.162754	-0.438507	543	31.6572	31.6382	38.4825	ENSG00000250988
BUB3	SNHG21	CGCAGCGAGTGGCGAGTAG_TSS_BUB3	screen	5.04405e-08	0.000265796	0.369128	-1.49846	233	42.9192	42.7691	71.8834	ENSG00000250988
BUB3	SNHG21	TAGCCTGCGAGTGTTCTGA_TSS_BUB3	highmoi	9.64737e-10	3.38912e-06	0.303308	-1.04728	604	31.6572	31.6196	43.6824	ENSG00000250988
BUB3	SNHG21	TAGCCTGCGAGTGTTCTGA_TSS_BUB3	screen	1.84733e-10	9.73448e-07	0.508601	-1.65904	167	42.9192	42.7999	75.939	ENSG00000250988
BUB3	SNHG32	CGCAGCGAGTGGCGAGTAG_TSS_BUB3	highmoi	0.000499597	0.153733	0.112745	-0.303766	543	987.176	986.775	1131.48	ENSG00000204387
BUB3	SNHG32	CGCAGCGAGTGGCGAGTAG_TSS_BUB3	screen	0.000571992	0.0972294	0.159851	-0.648905	233	417.989	417.644	484.524	ENSG00000204387
BUB3	SNHG32	TAGCCTGCGAGTGTTCTGA_TSS_BUB3	highmoi	0.000787014	0.0596715	0.103101	-0.355993	604	987.176	986.681	1145.76	ENSG00000204387
BUB3	SNHG32	TAGCCTGCGAGTGTTCTGA_TSS_BUB3	screen	0.0463326	0.372463	0.108918	-0.355286	167	417.989	417.539	542.509	ENSG00000204387
BUB3	SSU72	CGCAGCGAGTGGCGAGTAG_TSS_BUB3	highmoi	0.000510546	0.153733	0.0963137	-0.259497	543	295.981	295.904	323.542	ENSG00000160075
BUB3	SSU72	CGCAGCGAGTGGCGAGTAG_TSS_BUB3	screen	0.00266245	0.223858	0.12276	-0.498339	233	319.445	319.327	342.241	ENSG00000160075
BUB3	SSU72	TAGCCTGCGAGTGTTCTGA_TSS_BUB3	highmoi	0.0209306	0.300938	0.0606846	-0.209536	604	295.981	295.9	321.879	ENSG00000160075
BUB3	SSU72	TAGCCTGCGAGTGTTCTGA_TSS_BUB3	screen	0.0022263	0.0768179	0.14722	-0.480229	167	319.445	319.281	364.811	ENSG00000160075
BUB3	TBRG4	CGCAGCGAGTGGCGAGTAG_TSS_BUB3	highmoi	0.00137223	0.273243	-0.129007	0.347581	543	79.0726	79.1033	68.0178	ENSG00000136270
BUB3	TBRG4	CGCAGCGAGTGGCGAGTAG_TSS_BUB3	screen	0.000469154	0.0911228	-0.17498	0.710323	233	148.167	148.251	131.892	ENSG00000136270
BUB3	TBRG4	TAGCCTGCGAGTGTTCTGA_TSS_BUB3	highmoi	0.0295746	0.338365	-0.0831573	0.28713	604	79.0726	79.104	69.0354	ENSG00000136270
BUB3	TBRG4	TAGCCTGCGAGTGTTCTGA_TSS_BUB3	screen	7.78284e-06	0.00164047	-0.263511	0.859565	167	148.167	148.348	98.1132	ENSG00000136270
BUB3	WNK4	CGCAGCGAGTGGCGAGTAG_TSS_BUB3	highmoi	0.00181337	0.28064	0.222178	-0.59861	543	11.2639	11.2532	15.1044	ENSG00000126562
BUB3	WNK4	CGCAGCGAGTGGCGAGTAG_TSS_BUB3	screen	0.0107919	0.35129	0.226227	-0.918356	233	7.34674	7.32987	10.6023	ENSG00000126562
BUB3	WNK4	TAGCCTGCGAGTGTTCTGA_TSS_BUB3	highmoi	0.028702	0.335569	0.147741	-0.510129	604	11.2639	11.2558	13.8756	ENSG00000126562
BUB3	WNK4	TAGCCTGCGAGTGTTCTGA_TSS_BUB3	screen	0.0181231	0.242078	0.247037	-0.805828	167	7.34674	7.33049	11.8465	ENSG00000126562
CCDC71L	CASP4	GAGCCAACGCGGACTGGGA_TSS_CCDC71L	highmoi	0.000175674	0.231428	0.382767	-0.600189	442	3.75535	3.74918	6.55761	ENSG00000196954
CCDC71L	CASP4	GAGCCAACGCGGACTGGGA_TSS_CCDC71L	screen	0.0147447	0.498407	0.237735	-0.372384	282	1.51112	1.50055	3.24114	ENSG00000196954
CCDC71L	CASP4	GGACGGCGGCGGCAGTAGT_TSS_CCDC71L	highmoi	3.31471e-09	1.74669e-05	0.43198	-0.691308	866	3.75535	3.7403	7.22333	ENSG00000196954
CCDC71L	CASP4	GGACGGCGGCGGCAGTAGT_TSS_CCDC71L	screen	4.96314e-07	0.00130766	0.401676	-0.611011	424	1.51112	1.48578	4.39636	ENSG00000196954
CCDC71L	CCDC71L	GAGCCAACGCGGACTGGGA_TSS_CCDC71L	highmoi	1.00396e-35	1.42211e-35	-0.637744	1	442	47.9501	48.019	16.6369	ENSG00000253276
CCDC71L	CCDC71L	GAGCCAACGCGGACTGGGA_TSS_CCDC71L	screen	7.25459e-28	1.14399e-27	-0.638414	1	282	59.7471	59.9691	23.4082	ENSG00000253276
CCDC71L	CCDC71L	GGACGGCGGCGGCAGTAGT_TSS_CCDC71L	highmoi	2.20205e-65	4.02256e-65	-0.624873	1	866	47.9501	48.0767	18.7683	ENSG00000253276
CCDC71L	CCDC71L	GGACGGCGGCGGCAGTAGT_TSS_CCDC71L	screen	5.43986e-43	1.05095e-42	-0.657395	1	424	59.7471	60.0831	21.4794	ENSG00000253276
CCDC71L	MS4A3	GAGCCAACGCGGACTGGGA_TSS_CCDC71L	highmoi	0.00258856	0.497966	0.269908	-0.423222	442	22.6404	22.6296	27.5662	ENSG00000149516
CCDC71L	MS4A3	GAGCCAACGCGGACTGGGA_TSS_CCDC71L	screen	4.51153e-06	0.0237735	0.422776	-0.662228	282	10.556	10.4818	22.688	ENSG00000149516
CCDC71L	MS4A3	GGACGGCGGCGGCAGTAGT_TSS_CCDC71L	highmoi	3.33488e-12	3.51463e-08	0.446462	-0.714484	866	22.6404	22.5656	39.8827	ENSG00000149516
CCDC71L	MS4A3	GGACGGCGGCGGCAGTAGT_TSS_CCDC71L	screen	1.50995e-06	0.00318268	0.363321	-0.552668	424	10.556	10.4236	25.6245	ENSG00000149516
CCDC71L	WDR72	GAGCCAACGCGGACTGGGA_TSS_CCDC71L	highmoi	0.000444967	0.311622	0.40969	-0.642404	442	1.30994	1.30695	2.67162	ENSG00000166415
CCDC71L	WDR72	GAGCCAACGCGGACTGGGA_TSS_CCDC71L	screen	0.00109038	0.273925	0.322325	-0.504883	282	1.65108	1.64026	3.4212	ENSG00000166415
CCDC71L	WDR72	GGACGGCGGCGGCAGTAGT_TSS_CCDC71L	highmoi	1.90307e-08	6.68548e-05	0.4693	-0.751033	866	1.30994	1.3025	3.02515	ENSG00000166415
CCDC71L	WDR72	GGACGGCGGCGGCAGTAGT_TSS_CCDC71L	screen	2.95424e-11	3.11347e-07	0.537765	-0.818024	424	1.65108	1.61704	5.52686	ENSG00000166415
COX4I1	COX4I1	GCGGGACACCGGGTGTAGA_TSS_COX4I1	highmoi	0	0	-2.21695	1	479	1393.78	1396.36	281.912	ENSG00000131143
COX4I1	COX4I1	GCGGGACACCGGGTGTAGA_TSS_COX4I1	screen	0	0	-1.85997	1	256	1627.55	1633.39	556.629	ENSG00000131143
COX4I1	COX4I1	GGACACCGGGTGTAGAGGG_TSS_COX4I1	highmoi	0	0	-1.73064	1	279	1393.78	1395.04	513.845	ENSG00000131143
COX4I1	COX4I1	GGACACCGGGTGTAGAGGG_TSS_COX4I1	screen	0	0	-2.06895	1	275	1627.55	1634.63	401.999	ENSG00000131143
COX4I1	CYTB	GCGGGACACCGGGTGTAGA_TSS_COX4I1	highmoi	5.27649e-11	5.56089e-07	0.190698	-0.0860183	479	4103.49	4101.79	4833.19	ENSG00000198727
COX4I1	CYTB	GCGGGACACCGGGTGTAGA_TSS_COX4I1	screen	1.94827e-07	0.000999415	0.150659	-0.0810011	256	3894.52	3891.18	4507.64	ENSG00000198727
COX4I1	CYTB	GGACACCGGGTGTAGAGGG_TSS_COX4I1	highmoi	0.000251045	0.19193	0.139351	-0.08052	279	4103.49	4102.75	4617.86	ENSG00000198727
COX4I1	CYTB	GGACACCGGGTGTAGAGGG_TSS_COX4I1	screen	6.05193e-10	6.37813e-06	0.17344	-0.0838296	275	3894.52	3889.83	4706.63	ENSG00000198727
CRIPT	ALG5	GAACCGTCGTGGGGAAGGA_TSS_CRIPT	highmoi	0.00224101	0.215426	-0.150322	0.217658	552	37.1298	37.148	30.7594	ENSG00000120697
CRIPT	ALG5	GAACCGTCGTGGGGAAGGA_TSS_CRIPT	screen	0.00159678	0.140744	-0.141627	0.187661	437	62.9038	63.0012	52.9245	ENSG00000120697
CRIPT	ALG5	GGCTAGGGGAACCGTCGTG_TSS_CRIPT	highmoi	2.06212e-07	0.00108663	-0.253482	0.381754	561	37.1298	37.1602	26.6309	ENSG00000120697
CRIPT	ALG5	GGCTAGGGGAACCGTCGTG_TSS_CRIPT	screen	5.90178e-06	0.020733	-0.233051	0.286918	330	62.9038	63.0103	48.0938	ENSG00000120697
CRIPT	CRIPT	GAACCGTCGTGGGGAAGGA_TSS_CRIPT	highmoi	4.51501e-59	7.78523e-59	-0.690635	1	552	47.551	47.6405	16.0852	ENSG00000119878
CRIPT	CRIPT	GAACCGTCGTGGGGAAGGA_TSS_CRIPT	screen	2.15526e-66	5.31966e-66	-0.754697	1	437	64.2706	64.6883	21.4864	ENSG00000119878
CRIPT	CRIPT	GGCTAGGGGAACCGTCGTG_TSS_CRIPT	highmoi	1.42804e-55	2.39521e-55	-0.663992	1	561	47.551	47.6385	17.2916	ENSG00000119878
CRIPT	CRIPT	GGCTAGGGGAACCGTCGTG_TSS_CRIPT	screen	9.64246e-59	2.18958e-58	-0.812259	1	330	64.2706	64.6039	17.9203	ENSG00000119878
CRIPT	DNTTIP1	GAACCGTCGTGGGGAAGGA_TSS_CRIPT	highmoi	3.08281e-08	6.49796e-05	-0.266136	0.38535	552	34.7076	34.7379	24.0807	ENSG00000101457
CRIPT	DNTTIP1	GAACCGTCGTGGGGAAGGA_TSS_CRIPT	screen	6.06366e-09	1.45186e-05	-0.271578	0.35985	437	46.0202	46.1604	31.6642	ENSG00000101457
CRIPT	DNTTIP1	GGCTAGGGGAACCGTCGTG_TSS_CRIPT	highmoi	1.13002e-07	0.00108663	-0.253011	0.381046	561	34.7076	34.7364	24.7815	ENSG00000101457
CRIPT	DNTTIP1	GGCTAGGGGAACCGTCGTG_TSS_CRIPT	screen	6.27386e-09	6.61202e-05	-0.311075	0.382975	330	46.0202	46.1198	32.1646	ENSG00000101457
CRLS1	CRLS1	GGTGTGTAAAGTAGTATGG_TSS_CRLS1	highmoi	3.78999e-33	5.20859e-33	-0.740377	1	293	44.9108	44.9555	15.1409	ENSG00000088766
CRLS1	CRLS1	GGTGTGTAAAGTAGTATGG_TSS_CRLS1	screen	3.01242e-10	3.73015e-10	-0.583318	1	92	72.4243	72.5025	33.0822	ENSG00000088766
CRLS1	CRLS1	TAAAGTAGTATGGAGGCAG_TSS_CRLS1	highmoi	1.5246e-31	2.06451e-31	-0.677906	1	332	44.9108	44.9599	17.009	ENSG00000088766
CRLS1	CRLS1	TAAAGTAGTATGGAGGCAG_TSS_CRLS1	screen	1.85974e-22	2.72319e-22	-0.781056	1	124	72.4243	72.5568	24.5579	ENSG00000088766
CRLS1	HBG2	GGTGTGTAAAGTAGTATGG_TSS_CRLS1	highmoi	0.000166736	0.135172	-0.176783	0.238774	293	16107.4	16111.7	13197.9	ENSG00000196565
CRLS1	HBG2	GGTGTGTAAAGTAGTATGG_TSS_CRLS1	screen	0.0100443	0.481932	-0.212251	0.363868	92	10237.5	10237.6	10164	ENSG00000196565
CRLS1	HBG2	TAAAGTAGTATGGAGGCAG_TSS_CRLS1	highmoi	0.00204997	0.354578	-0.136054	0.200697	332	16107.4	16111.6	13727	ENSG00000196565
CRLS1	HBG2	TAAAGTAGTATGGAGGCAG_TSS_CRLS1	screen	0.000592079	0.155998	-0.244931	0.313589	124	10237.5	10240.1	9267.44	ENSG00000196565
CRLS1	TMSB10	GGTGTGTAAAGTAGTATGG_TSS_CRLS1	highmoi	1.18551e-06	0.0103688	0.29325	-0.396082	293	482.546	482.368	601.182	ENSG00000034510
CRLS1	TMSB10	GGTGTGTAAAGTAGTATGG_TSS_CRLS1	screen	0.00688683	0.434613	0.322282	-0.552498	92	682.746	682.513	800.038	ENSG00000034510
CRLS1	TMSB10	TAAAGTAGTATGGAGGCAG_TSS_CRLS1	highmoi	0.00189358	0.354578	0.176236	-0.259972	332	482.546	482.419	554.615	ENSG00000034510
CRLS1	TMSB10	TAAAGTAGTATGGAGGCAG_TSS_CRLS1	screen	2.39326e-05	0.0420376	0.435722	-0.557862	124	682.746	681.8	1024.7	ENSG00000034510
CTCFL	CTCFL	CACAAGCCAAAGACGGAGT_TSS_CTCFL	highmoi	1.6291e-94	3.78075e-94	-0.960575	1	437	76.3214	76.4441	22.3572	ENSG00000124092
CTCFL	CTCFL	CACAAGCCAAAGACGGAGT_TSS_CTCFL	screen	5.41794e-57	1.20073e-56	-0.803922	1	353	69.7596	70.1686	18.4062	ENSG00000124092
CTCFL	CTCFL	CTGCAGCACGCGGTGCACG_TSS_CTCFL	highmoi	3.95276e-190	1.73639e-189	-0.999609	1	822	76.3214	76.5776	16.6148	ENSG00000124092
CTCFL	CTCFL	CTGCAGCACGCGGTGCACG_TSS_CTCFL	screen	2.21801e-67	5.56766e-67	-0.899806	1	336	69.7596	70.1769	11.1387	ENSG00000124092
CTCFL	TP53I3	CACAAGCCAAAGACGGAGT_TSS_CTCFL	highmoi	1.93448e-05	0.0818175	-0.322493	0.335729	437	12.8863	12.8987	7.41319	ENSG00000115129
CTCFL	TP53I3	CACAAGCCAAAGACGGAGT_TSS_CTCFL	screen	0.000853281	0.345874	-0.233235	0.290121	353	9.04265	9.07168	5.39731	ENSG00000115129
CTCFL	TP53I3	CTGCAGCACGCGGTGCACG_TSS_CTCFL	highmoi	3.93982e-10	4.15218e-06	-0.344716	0.34485	822	12.8863	12.911	7.12064	ENSG00000115129
CTCFL	TP53I3	CTGCAGCACGCGGTGCACG_TSS_CTCFL	screen	0.000387536	0.272283	-0.254743	0.283109	336	9.04265	9.06297	6.18814	ENSG00000115129
CWC15	ANTKMT	GGACCTCGGCCAGTGTGAG_TSS_CWC15	highmoi	0.00119975	0.102351	-0.131577	0.160735	511	189.126	189.206	159.074	ENSG00000103254
CWC15	ANTKMT	GGACCTCGGCCAGTGTGAG_TSS_CWC15	screen	0.000269817	0.0605021	-0.159238	0.26716	254	370.495	370.977	278.243	ENSG00000103254
CWC15	ANTKMT	GGTTTCTGGGAGCCAAGAG_TSS_CWC15	highmoi	0.00348441	0.48943	-0.140037	0.208168	367	189.126	189.181	160.958	ENSG00000103254
CWC15	ANTKMT	GGTTTCTGGGAGCCAAGAG_TSS_CWC15	screen	0.000417668	0.0800328	-0.200844	0.277574	145	370.495	370.724	293.761	ENSG00000103254
CWC15	ASNS	GGACCTCGGCCAGTGTGAG_TSS_CWC15	highmoi	0.00011801	0.0239174	0.196357	-0.23987	511	94.5118	94.4579	114.926	ENSG00000070669
CWC15	ASNS	GGACCTCGGCCAGTGTGAG_TSS_CWC15	screen	0.00350521	0.219889	0.20701	-0.347311	254	45.6878	45.5102	79.648	ENSG00000070669
CWC15	ASNS	GGTTTCTGGGAGCCAAGAG_TSS_CWC15	highmoi	0.000529577	0.310067	0.208537	-0.309994	367	94.5118	94.4633	119.35	ENSG00000070669
CWC15	ASNS	GGTTTCTGGGAGCCAAGAG_TSS_CWC15	screen	1.76031e-06	0.00212327	0.44125	-0.609827	145	45.6878	45.5793	82.091	ENSG00000070669
CWC15	CWC15	GGACCTCGGCCAGTGTGAG_TSS_CWC15	highmoi	3.55002e-121	1.03965e-120	-0.818595	1	511	117.67	117.86	45.6667	ENSG00000150316
CWC15	CWC15	GGACCTCGGCCAGTGTGAG_TSS_CWC15	screen	1.61273e-35	2.76147e-35	-0.596038	1	254	138.74	139.085	72.7129	ENSG00000150316
CWC15	CWC15	GGTTTCTGGGAGCCAAGAG_TSS_CWC15	highmoi	1.0268e-59	1.77882e-59	-0.672714	1	367	117.67	117.79	56.1163	ENSG00000150316
CWC15	CWC15	GGTTTCTGGGAGCCAAGAG_TSS_CWC15	screen	4.19484e-31	6.87953e-31	-0.723566	1	145	138.74	138.959	65.1575	ENSG00000150316
CWC15	HBQ1	GGACCTCGGCCAGTGTGAG_TSS_CWC15	highmoi	1.16963e-10	3.08167e-07	-0.244354	0.298504	511	158.485	158.579	122.824	ENSG00000086506
CWC15	HBQ1	GGACCTCGGCCAGTGTGAG_TSS_CWC15	screen	9.85495e-06	0.00649133	-0.221014	0.370805	254	181.639	181.816	147.738	ENSG00000086506
CWC15	HBQ1	GGTTTCTGGGAGCCAAGAG_TSS_CWC15	highmoi	0.000448747	0.288535	-0.157055	0.233465	367	158.485	158.53	135.637	ENSG00000086506
CWC15	HBQ1	GGTTTCTGGGAGCCAAGAG_TSS_CWC15	screen	1.29211e-05	0.00769796	-0.283934	0.392409	145	181.639	181.762	140.254	ENSG00000086506
CWC15	LINC00958	GGACCTCGGCCAGTGTGAG_TSS_CWC15	highmoi	0.012379	0.281777	0.0918955	-0.11226	511	246.256	246.184	273.494	ENSG00000251381
CWC15	LINC00958	GGACCTCGGCCAGTGTGAG_TSS_CWC15	screen	0.000509168	0.0813543	0.187546	-0.314654	254	247.05	246.912	273.409	ENSG00000251381
CWC15	LINC00958	GGTTTCTGGGAGCCAAGAG_TSS_CWC15	highmoi	0.00190842	0.465009	0.134574	-0.200046	367	246.256	246.171	289.615	ENSG00000251381
CWC15	LINC00958	GGTTTCTGGGAGCCAAGAG_TSS_CWC15	screen	0.0140914	0.396743	0.172461	-0.238348	145	247.05	247.011	260.262	ENSG00000251381
CYB5B	ANTKMT	CTCTCAAGGAAAGTAGTCG_TSS_CYB5B	highmoi	0.00127823	0.426003	-0.152514	0.216871	376	189.126	189.173	163.56	ENSG00000103254
CYB5B	ANTKMT	CTCTCAAGGAAAGTAGTCG_TSS_CYB5B	screen	0.000334537	0.294042	-0.213628	0.602007	135	370.495	370.685	303.03	ENSG00000103254
CYB5B	ANTKMT	TGGCGACTGCGGAAGCTAG_TSS_CYB5B	highmoi	0.00800297	0.302969	-0.104638	0.141215	542	189.126	189.194	164.806	ENSG00000103254
CYB5B	ANTKMT	TGGCGACTGCGGAAGCTAG_TSS_CYB5B	screen	0.00725565	0.315467	-0.154221	0.244862	146	370.495	370.74	285.206	ENSG00000103254
CYB5B	CYB5B	CTCTCAAGGAAAGTAGTCG_TSS_CYB5B	highmoi	1.4192e-44	2.18657e-44	-0.703249	1	376	56.0789	56.1455	19.9923	ENSG00000103018
CYB5B	CYB5B	CTCTCAAGGAAAGTAGTCG_TSS_CYB5B	screen	2.2227e-06	2.56306e-06	-0.35486	1	135	80.3079	80.3811	54.3899	ENSG00000103018
CYB5B	CYB5B	TGGCGACTGCGGAAGCTAG_TSS_CYB5B	highmoi	3.22714e-70	6.07559e-70	-0.740983	1	542	56.0789	56.186	17.5305	ENSG00000103018
CYB5B	CYB5B	TGGCGACTGCGGAAGCTAG_TSS_CYB5B	screen	3.16899e-18	4.39608e-18	-0.629826	1	146	80.3079	80.4453	32.4531	ENSG00000103018
DDX3X	ABHD12	CCCTCTCACGGGAGAACTG_TSS_DDX3X	highmoi	0.00018265	0.00808794	0.21593	-0.398643	736	13.6389	13.6241	17.5985	ENSG00000100997
DDX3X	ABHD12	CCCTCTCACGGGAGAACTG_TSS_DDX3X	screen	0.00541797	0.0981099	0.208051	-0.409986	248	15.3047	15.2737	21.4158	ENSG00000100997
DDX3X	ABHD12	TCCCGTGAGAGGGCCTTCG_TSS_DDX3X	highmoi	6.86195e-07	1.33182e-05	0.324872	-0.423293	572	13.6389	13.6187	20.0787	ENSG00000100997
DDX3X	ABHD12	TCCCGTGAGAGGGCCTTCG_TSS_DDX3X	screen	0.00964007	0.0677763	0.178162	-0.307316	295	15.3047	15.2732	20.6898	ENSG00000100997
DDX3X	ABL1	CCCTCTCACGGGAGAACTG_TSS_DDX3X	highmoi	0.000929397	0.0248075	0.177582	-0.327845	736	17.6538	17.6353	22.6063	ENSG00000097007
DDX3X	ABL1	CCCTCTCACGGGAGAACTG_TSS_DDX3X	screen	0.0268214	0.230679	0.16409	-0.323356	248	16.6201	16.6078	19.0363	ENSG00000097007
DDX3X	ABL1	TCCCGTGAGAGGGCCTTCG_TSS_DDX3X	highmoi	0.0395591	0.125312	0.12517	-0.16309	572	17.6538	17.6395	22.2147	ENSG00000097007
DDX3X	ABL1	TCCCGTGAGAGGGCCTTCG_TSS_DDX3X	screen	0.0156224	0.0957237	0.16485	-0.284353	295	16.6201	16.5941	21.066	ENSG00000097007
DDX3X	ABT1	CCCTCTCACGGGAGAACTG_TSS_DDX3X	highmoi	0.00268068	0.05027	-0.0899036	0.165977	736	134.956	134.983	127.625	ENSG00000146109
DDX3X	ABT1	CCCTCTCACGGGAGAACTG_TSS_DDX3X	screen	1.8369e-05	0.00265193	-0.190243	0.374894	248	190.154	190.314	158.563	ENSG00000146109
DDX3X	ABT1	TCCCGTGAGAGGGCCTTCG_TSS_DDX3X	highmoi	7.91368e-09	2.72556e-07	-0.195921	0.255276	572	134.956	135.008	118.165	ENSG00000146109
DDX3X	ABT1	TCCCGTGAGAGGGCCTTCG_TSS_DDX3X	screen	0.000827829	0.0107444	-0.1366	0.235625	295	190.154	190.34	158.371	ENSG00000146109
DDX3X	AC020915.1	CCCTCTCACGGGAGAACTG_TSS_DDX3X	highmoi	0.00161872	0.0376595	-0.0987279	0.182268	736	136.706	136.759	122.474	ENSG00000267216
DDX3X	AC020915.1	CCCTCTCACGGGAGAACTG_TSS_DDX3X	screen	0.049004	0.316656	-0.0908226	0.178976	248	179.88	179.975	161.159	ENSG00000267216
DDX3X	AC020915.1	TCCCGTGAGAGGGCCTTCG_TSS_DDX3X	highmoi	9.25341e-13	7.73982e-11	-0.253563	0.33038	572	136.706	136.784	111.928	ENSG00000267216
DDX3X	AC020915.1	TCCCGTGAGAGGGCCTTCG_TSS_DDX3X	screen	6.23093e-12	1.14054e-09	-0.291874	0.50346	295	179.88	180.142	135.048	ENSG00000267216
DDX3X	AC079466.1	CCCTCTCACGGGAGAACTG_TSS_DDX3X	highmoi	9.2821e-07	0.000141774	0.161663	-0.298456	736	262.361	262.2	305.399	ENSG00000266976
DDX3X	AC079466.1	CCCTCTCACGGGAGAACTG_TSS_DDX3X	screen	0.0681397	0.373634	0.107949	-0.212724	248	86.4322	86.3812	96.4792	ENSG00000266976
DDX3X	AC079466.1	TCCCGTGAGAGGGCCTTCG_TSS_DDX3X	highmoi	3.28753e-12	2.34103e-10	0.260206	-0.339037	572	262.361	262.11	342.363	ENSG00000266976
DDX3X	AC079466.1	TCCCGTGAGAGGGCCTTCG_TSS_DDX3X	screen	6.94732e-12	1.24098e-09	0.373542	-0.644331	295	86.4322	86.1479	135.048	ENSG00000266976
DDX3X	ACADVL	CCCTCTCACGGGAGAACTG_TSS_DDX3X	highmoi	0.000264907	0.0105189	0.145481	-0.268582	736	39.6163	39.5906	46.5002	ENSG00000072778
DDX3X	ACADVL	CCCTCTCACGGGAGAACTG_TSS_DDX3X	screen	0.000709997	0.0280249	0.204918	-0.403812	248	46.9277	46.8518	61.8678	ENSG00000072778
DDX3X	ACADVL	TCCCGTGAGAGGGCCTTCG_TSS_DDX3X	highmoi	1.09856e-05	0.000148053	0.198842	-0.259081	572	39.6163	39.5852	49.5559	ENSG00000072778
DDX3X	ACADVL	TCCCGTGAGAGGGCCTTCG_TSS_DDX3X	screen	0.0131526	0.0852071	0.138076	-0.238171	295	46.9277	46.8612	58.3077	ENSG00000072778
DDX3X	ACAP3	CCCTCTCACGGGAGAACTG_TSS_DDX3X	highmoi	0.0763976	0.351136	0.101003	-0.186469	736	13.9449	13.9366	16.1678	ENSG00000131584
DDX3X	ACAP3	CCCTCTCACGGGAGAACTG_TSS_DDX3X	screen	0.126676	0.485643	0.122492	-0.241384	248	10.5494	10.5327	13.8446	ENSG00000131584
DDX3X	ACAP3	TCCCGTGAGAGGGCCTTCG_TSS_DDX3X	highmoi	0.011726	0.0493534	0.162885	-0.212231	572	13.9449	13.9353	17.0028	ENSG00000131584
DDX3X	ACAP3	TCCCGTGAGAGGGCCTTCG_TSS_DDX3X	screen	0.00295031	0.0281898	0.219371	-0.378399	295	10.5494	10.5275	14.2948	ENSG00000131584
DDX3X	ACAT2	CCCTCTCACGGGAGAACTG_TSS_DDX3X	highmoi	0.00567189	0.0786527	-0.10165	0.187662	736	81.788	81.8221	72.6834	ENSG00000120437
DDX3X	ACAT2	CCCTCTCACGGGAGAACTG_TSS_DDX3X	screen	0.0103714	0.142695	-0.127085	0.250435	248	166.044	166.143	146.449	ENSG00000120437
DDX3X	ACAT2	TCCCGTGAGAGGGCCTTCG_TSS_DDX3X	highmoi	0.00520623	0.0261154	-0.116416	0.151684	572	81.788	81.8188	71.9414	ENSG00000120437
DDX3X	ACAT2	TCCCGTGAGAGGGCCTTCG_TSS_DDX3X	screen	0.00662209	0.0516671	-0.123864	0.213656	295	166.044	166.129	151.412	ENSG00000120437
DDX3X	ADD3	CCCTCTCACGGGAGAACTG_TSS_DDX3X	highmoi	0.00269555	0.0503695	0.145521	-0.268657	736	22.6151	22.5969	27.4709	ENSG00000148700
DDX3X	ADD3	CCCTCTCACGGGAGAACTG_TSS_DDX3X	screen	0.018572	0.19382	0.173689	-0.342272	248	15.2588	15.2242	22.0648	ENSG00000148700
DDX3X	ADD3	TCCCGTGAGAGGGCCTTCG_TSS_DDX3X	highmoi	0.032728	0.108911	0.117429	-0.153004	572	22.6151	22.6024	26.6576	ENSG00000148700
DDX3X	ADD3	TCCCGTGAGAGGGCCTTCG_TSS_DDX3X	screen	0.0010656	0.0131657	0.22217	-0.383227	295	15.2588	15.2083	23.8873	ENSG00000148700
DDX3X	ADORA2B	CCCTCTCACGGGAGAACTG_TSS_DDX3X	highmoi	0.0628508	0.316476	0.134461	-0.248238	736	6.04068	6.03491	7.58311	ENSG00000170425
DDX3X	ADORA2B	CCCTCTCACGGGAGAACTG_TSS_DDX3X	screen	0.00297752	0.0689673	0.263575	-0.519403	248	6.39327	6.3752	9.95077	ENSG00000170425
DDX3X	ADORA2B	TCCCGTGAGAGGGCCTTCG_TSS_DDX3X	highmoi	6.21008e-06	8.90449e-05	0.370365	-0.482568	572	6.04068	6.02829	9.99661	ENSG00000170425
DDX3X	ADORA2B	TCCCGTGAGAGGGCCTTCG_TSS_DDX3X	screen	1.33772e-06	5.9135e-05	0.394735	-0.680887	295	6.39327	6.35477	12.9782	ENSG00000170425
DDX3X	AFDN	CCCTCTCACGGGAGAACTG_TSS_DDX3X	highmoi	0.0259274	0.199889	0.0858159	-0.15843	736	50.5166	50.4872	58.3757	ENSG00000130396
DDX3X	AFDN	CCCTCTCACGGGAGAACTG_TSS_DDX3X	screen	0.000209387	0.0126814	0.206986	-0.407888	248	84.6291	84.5316	103.834	ENSG00000130396
DDX3X	AFDN	TCCCGTGAGAGGGCCTTCG_TSS_DDX3X	highmoi	1.41401e-05	0.000185351	0.189665	-0.247125	572	50.5166	50.4669	66.3878	ENSG00000130396
DDX3X	AFDN	TCCCGTGAGAGGGCCTTCG_TSS_DDX3X	screen	1.18819e-05	0.000368304	0.224982	-0.388078	295	84.6291	84.485	109.28	ENSG00000130396
DDX3X	AGBL5	CCCTCTCACGGGAGAACTG_TSS_DDX3X	highmoi	0.067128	0.327226	0.0794521	-0.146682	736	29.7918	29.7793	33.1225	ENSG00000084693
DDX3X	AGBL5	CCCTCTCACGGGAGAACTG_TSS_DDX3X	screen	0.0625907	0.356738	0.12418	-0.24471	248	26.8491	26.824	31.7992	ENSG00000084693
DDX3X	AGBL5	TCCCGTGAGAGGGCCTTCG_TSS_DDX3X	highmoi	2.46787e-07	5.59331e-06	0.253897	-0.330816	572	29.7918	29.762	39.3029	ENSG00000084693
DDX3X	AGBL5	TCCCGTGAGAGGGCCTTCG_TSS_DDX3X	screen	0.1162	0.347674	0.0963873	-0.166261	295	26.8491	26.8158	32.5394	ENSG00000084693
DDX3X	AGO2	CCCTCTCACGGGAGAACTG_TSS_DDX3X	highmoi	0.00504863	0.0742148	0.161727	-0.298575	736	13.4647	13.45	17.3839	ENSG00000123908
DDX3X	AGO2	CCCTCTCACGGGAGAACTG_TSS_DDX3X	screen	0.0960192	0.435544	0.12934	-0.254877	248	12.686	12.6702	15.7914	ENSG00000123908
DDX3X	AGO2	TCCCGTGAGAGGGCCTTCG_TSS_DDX3X	highmoi	8.30184e-08	2.11848e-06	0.35056	-0.456762	572	13.4647	13.445	19.7369	ENSG00000123908
DDX3X	AGO2	TCCCGTGAGAGGGCCTTCG_TSS_DDX3X	screen	0.000732748	0.00975093	0.24145	-0.416483	295	12.686	12.6468	19.3732	ENSG00000123908
DDX3X	AGPAT3	CCCTCTCACGGGAGAACTG_TSS_DDX3X	highmoi	0.00173197	0.03917	0.171477	-0.316576	736	16.1462	16.1311	20.1739	ENSG00000160216
DDX3X	AGPAT3	CCCTCTCACGGGAGAACTG_TSS_DDX3X	screen	0.0459932	0.30776	0.146932	-0.289545	248	16.3981	16.3847	19.0363	ENSG00000160216
DDX3X	AGPAT3	TCCCGTGAGAGGGCCTTCG_TSS_DDX3X	highmoi	0.014011	0.056597	0.152491	-0.198688	572	16.1462	16.1333	20.2495	ENSG00000160216
DDX3X	AGPAT3	TCCCGTGAGAGGGCCTTCG_TSS_DDX3X	screen	0.114985	0.345547	0.10678	-0.184188	295	16.3981	16.3785	19.7494	ENSG00000160216
DDX3X	AGTRAP	CCCTCTCACGGGAGAACTG_TSS_DDX3X	highmoi	0.000177913	0.00798439	-0.138458	0.255616	736	64.4546	64.4787	58.018	ENSG00000177674
DDX3X	AGTRAP	CCCTCTCACGGGAGAACTG_TSS_DDX3X	screen	0.000363189	0.0176389	-0.194822	0.383918	248	89.9629	90.0627	70.3044	ENSG00000177674
DDX3X	AGTRAP	TCCCGTGAGAGGGCCTTCG_TSS_DDX3X	highmoi	2.00804e-05	0.000250446	-0.17858	0.232681	572	64.4546	64.4814	55.8785	ENSG00000177674
DDX3X	AGTRAP	TCCCGTGAGAGGGCCTTCG_TSS_DDX3X	screen	0.000263737	0.00440496	-0.183424	0.316393	295	89.9629	90.0545	74.2953	ENSG00000177674
DDX3X	AHNAK	CCCTCTCACGGGAGAACTG_TSS_DDX3X	highmoi	0.0635667	0.318408	0.127771	-0.235886	736	12.0299	12.0222	14.0931	ENSG00000124942
DDX3X	AHNAK	CCCTCTCACGGGAGAACTG_TSS_DDX3X	screen	0.00691143	0.113634	0.250092	-0.492833	248	6.26534	6.22684	13.8446	ENSG00000124942
DDX3X	AHNAK	TCCCGTGAGAGGGCCTTCG_TSS_DDX3X	highmoi	1.8031e-06	3.08488e-05	0.372818	-0.485764	572	12.0299	12.0068	19.3951	ENSG00000124942
DDX3X	AHNAK	TCCCGTGAGAGGGCCTTCG_TSS_DDX3X	screen	0.126735	0.365833	0.130088	-0.224391	295	6.26534	6.24149	10.3449	ENSG00000124942
DDX3X	AIP	CCCTCTCACGGGAGAACTG_TSS_DDX3X	highmoi	0.00467173	0.0704517	-0.10609	0.195859	736	47.1321	47.1519	41.8502	ENSG00000110711
DDX3X	AIP	CCCTCTCACGGGAGAACTG_TSS_DDX3X	screen	0.000874627	0.0320059	-0.206933	0.407783	248	42.4261	42.4614	35.4767	ENSG00000110711
DDX3X	AIP	TCCCGTGAGAGGGCCTTCG_TSS_DDX3X	highmoi	4.10805e-05	0.000464536	-0.174396	0.227229	572	47.1321	47.1628	37.3378	ENSG00000110711
DDX3X	AIP	TCCCGTGAGAGGGCCTTCG_TSS_DDX3X	screen	5.32032e-07	2.69571e-05	-0.286887	0.494858	295	42.4261	42.5004	29.7181	ENSG00000110711
DDX3X	AK6	CCCTCTCACGGGAGAACTG_TSS_DDX3X	highmoi	1.15235e-07	3.11402e-05	-0.109002	0.201236	736	352.021	352.148	318.133	ENSG00000085231
DDX3X	AK6	CCCTCTCACGGGAGAACTG_TSS_DDX3X	screen	0.0492642	0.316724	-0.064501	0.127106	248	424.664	424.796	398.68	ENSG00000085231
DDX3X	AK6	TCCCGTGAGAGGGCCTTCG_TSS_DDX3X	highmoi	8.20614e-15	1.05469e-12	-0.181019	0.235858	572	352.021	352.173	303.658	ENSG00000085231
DDX3X	AK6	TCCCGTGAGAGGGCCTTCG_TSS_DDX3X	screen	0.00142754	0.0164252	-0.0962512	0.166026	295	424.664	424.873	388.969	ENSG00000085231
DDX3X	AKAP17A	CCCTCTCACGGGAGAACTG_TSS_DDX3X	highmoi	0.125939	0.446612	0.0844571	-0.155922	736	16.7099	16.701	19.1009	ENSG00000197976
DDX3X	AKAP17A	CCCTCTCACGGGAGAACTG_TSS_DDX3X	screen	0.0101982	0.141048	0.189794	-0.37401	248	17.2926	17.2595	23.7953	ENSG00000197976
DDX3X	AKAP17A	TCCCGTGAGAGGGCCTTCG_TSS_DDX3X	highmoi	0.000436668	0.00349169	0.220071	-0.286742	572	16.7099	16.6921	22.3856	ENSG00000197976
DDX3X	AKAP17A	TCCCGTGAGAGGGCCTTCG_TSS_DDX3X	screen	0.000127554	0.00249404	0.260421	-0.449207	295	17.2926	17.254	23.8873	ENSG00000197976
DDX3X	AKAP9	CCCTCTCACGGGAGAACTG_TSS_DDX3X	highmoi	0.0170304	0.157442	0.0848693	-0.156683	736	54.1524	54.1278	60.7364	ENSG00000127914
DDX3X	AKAP9	CCCTCTCACGGGAGAACTG_TSS_DDX3X	screen	0.0245291	0.222335	0.136623	-0.269231	248	41.0549	41.002	51.4844	ENSG00000127914
DDX3X	AKAP9	TCCCGTGAGAGGGCCTTCG_TSS_DDX3X	highmoi	0.18198	0.367271	0.0538271	-0.0701342	572	54.1524	54.1468	55.9639	ENSG00000127914
DDX3X	AKAP9	TCCCGTGAGAGGGCCTTCG_TSS_DDX3X	screen	0.135637	0.379272	0.0834129	-0.143881	295	41.0549	41.0002	50.4079	ENSG00000127914
DDX3X	AL121658.1	CCCTCTCACGGGAGAACTG_TSS_DDX3X	highmoi	0.0074729	0.0935862	-0.178959	0.330387	736	8.9383	8.94552	7.0108	ENSG00000272716
DDX3X	AL121658.1	CCCTCTCACGGGAGAACTG_TSS_DDX3X	screen	0.0349284	0.262561	-0.161999	0.319237	248	14.6672	14.6912	9.95077	ENSG00000272716
DDX3X	AL121658.1	TCCCGTGAGAGGGCCTTCG_TSS_DDX3X	highmoi	9.22265e-05	0.00093101	-0.29661	0.386469	572	8.9383	8.94837	5.72456	ENSG00000272716
DDX3X	AL121658.1	TCCCGTGAGAGGGCCTTCG_TSS_DDX3X	screen	0.0765945	0.270973	-0.125135	0.215849	295	14.6672	14.6826	12.0377	ENSG00000272716
DDX3X	AL365181.4	CCCTCTCACGGGAGAACTG_TSS_DDX3X	highmoi	0.127095	0.448051	0.131041	-0.241924	736	2.0751	2.07216	2.86155	ENSG00000272971
DDX3X	AL365181.4	CCCTCTCACGGGAGAACTG_TSS_DDX3X	screen	0.00406371	0.0836473	0.295832	-0.58297	248	1.57344	1.56275	3.67746	ENSG00000272971
DDX3X	AL365181.4	TCCCGTGAGAGGGCCTTCG_TSS_DDX3X	highmoi	0.0101568	0.0442142	0.250326	-0.326162	572	2.0751	2.07036	3.58853	ENSG00000272971
DDX3X	AL365181.4	TCCCGTGAGAGGGCCTTCG_TSS_DDX3X	screen	1.14873e-09	1.30177e-07	0.576755	-0.994858	295	1.57344	1.54965	5.64268	ENSG00000272971
DDX3X	AL365226.1	CCCTCTCACGGGAGAACTG_TSS_DDX3X	highmoi	0.00052727	0.0164405	-0.108167	0.199694	736	180.825	180.896	161.964	ENSG00000237643
DDX3X	AL365226.1	CCCTCTCACGGGAGAACTG_TSS_DDX3X	screen	0.0142566	0.172028	-0.121788	0.239996	248	211.232	211.319	194.04	ENSG00000237643
DDX3X	AL365226.1	TCCCGTGAGAGGGCCTTCG_TSS_DDX3X	highmoi	0.00659808	0.0315361	-0.0961092	0.125226	572	180.825	180.885	161.74	ENSG00000237643
DDX3X	AL365226.1	TCCCGTGAGAGGGCCTTCG_TSS_DDX3X	screen	0.000815497	0.0105974	-0.153058	0.264013	295	211.232	211.31	197.87	ENSG00000237643
DDX3X	AL589743.1	CCCTCTCACGGGAGAACTG_TSS_DDX3X	highmoi	0.0775174	0.354274	-0.0922675	0.170341	736	19.254	19.2576	18.3139	ENSG00000244306
DDX3X	AL589743.1	CCCTCTCACGGGAGAACTG_TSS_DDX3X	screen	0.110982	0.463041	-0.112526	0.221744	248	22.6088	22.6215	20.1179	ENSG00000244306
DDX3X	AL589743.1	TCCCGTGAGAGGGCCTTCG_TSS_DDX3X	highmoi	0.110017	0.261553	-0.0947105	0.123403	572	19.254	19.2592	17.6009	ENSG00000244306
DDX3X	AL589743.1	TCCCGTGAGAGGGCCTTCG_TSS_DDX3X	screen	0.0714378	0.259073	-0.1171	0.201989	295	22.6088	22.6343	18.2447	ENSG00000244306
DDX3X	ALDH16A1	CCCTCTCACGGGAGAACTG_TSS_DDX3X	highmoi	0.0809981	0.361252	-0.130685	0.241266	736	5.08744	5.09122	4.07771	ENSG00000161618
DDX3X	ALDH16A1	CCCTCTCACGGGAGAACTG_TSS_DDX3X	screen	0.0113453	0.150023	-0.216219	0.426083	248	7.36861	7.38187	4.75906	ENSG00000161618
DDX3X	ALDH16A1	TCCCGTGAGAGGGCCTTCG_TSS_DDX3X	highmoi	0.0360546	0.116917	-0.178015	0.231945	572	5.08744	5.09106	3.93029	ENSG00000161618
DDX3X	ALDH16A1	TCCCGTGAGAGGGCCTTCG_TSS_DDX3X	screen	0.00285998	0.0275263	-0.234336	0.404212	295	7.36861	7.3875	4.13796	ENSG00000161618
DDX3X	ALKBH7	CCCTCTCACGGGAGAACTG_TSS_DDX3X	highmoi	0.0249373	0.196276	0.0651073	-0.120199	736	136.326	136.292	145.295	ENSG00000125652
DDX3X	ALKBH7	CCCTCTCACGGGAGAACTG_TSS_DDX3X	screen	0.000401377	0.0190546	0.184636	-0.363846	248	114.364	114.223	142.123	ENSG00000125652
DDX3X	ALKBH7	TCCCGTGAGAGGGCCTTCG_TSS_DDX3X	highmoi	7.58741e-10	3.46163e-08	0.202569	-0.263938	572	136.326	136.248	161.313	ENSG00000125652
DDX3X	ALKBH7	TCCCGTGAGAGGGCCTTCG_TSS_DDX3X	screen	0.000410168	0.00616657	0.169602	-0.29255	295	114.364	114.161	148.967	ENSG00000125652
DDX3X	ANAPC13	CCCTCTCACGGGAGAACTG_TSS_DDX3X	highmoi	0.000386622	0.0136068	-0.109447	0.202057	736	89.5767	89.6089	80.9819	ENSG00000129055
DDX3X	ANAPC13	CCCTCTCACGGGAGAACTG_TSS_DDX3X	screen	4.00941e-05	0.00414266	-0.212111	0.417988	248	98.555	98.6601	77.8756	ENSG00000129055
DDX3X	ANAPC13	TCCCGTGAGAGGGCCTTCG_TSS_DDX3X	highmoi	2.79369e-06	4.42747e-05	-0.163827	0.213459	572	89.5767	89.6113	78.5204	ENSG00000129055
DDX3X	ANAPC13	TCCCGTGAGAGGGCCTTCG_TSS_DDX3X	screen	0.000119095	0.00234168	-0.182848	0.315399	295	98.555	98.6705	78.8094	ENSG00000129055
DDX3X	ANAPC5	CCCTCTCACGGGAGAACTG_TSS_DDX3X	highmoi	7.59353e-05	0.00425104	0.129898	-0.239814	736	81.6293	81.5696	97.5789	ENSG00000089053
DDX3X	ANAPC5	CCCTCTCACGGGAGAACTG_TSS_DDX3X	screen	0.000160695	0.0107871	0.184745	-0.364061	248	125.028	124.871	155.968	ENSG00000089053
DDX3X	ANAPC5	TCCCGTGAGAGGGCCTTCG_TSS_DDX3X	highmoi	1.40274e-08	4.49346e-07	0.21116	-0.275131	572	81.6293	81.5485	107.4	ENSG00000089053
DDX3X	ANAPC5	TCCCGTGAGAGGGCCTTCG_TSS_DDX3X	screen	4.26136e-05	0.00103719	0.184343	-0.317977	295	125.028	124.858	154.045	ENSG00000089053
DDX3X	ANKRD16	CCCTCTCACGGGAGAACTG_TSS_DDX3X	highmoi	0.0370159	0.244124	0.123054	-0.227177	736	13.5762	13.567	16.0247	ENSG00000134461
DDX3X	ANKRD16	CCCTCTCACGGGAGAACTG_TSS_DDX3X	screen	0.0863792	0.416234	0.120403	-0.237267	248	22.2775	22.2566	26.3912	ENSG00000134461
DDX3X	ANKRD16	TCCCGTGAGAGGGCCTTCG_TSS_DDX3X	highmoi	0.0590794	0.168483	0.126279	-0.164535	572	13.5762	13.5673	16.4047	ENSG00000134461
DDX3X	ANKRD16	TCCCGTGAGAGGGCCTTCG_TSS_DDX3X	screen	0.0160087	0.0967833	0.155607	-0.26841	295	22.2775	22.2351	29.53	ENSG00000134461
DDX3X	ANKRD39	CCCTCTCACGGGAGAACTG_TSS_DDX3X	highmoi	0.000276778	0.0108036	0.132404	-0.244439	736	94.9	94.8144	117.753	ENSG00000213337
DDX3X	ANKRD39	CCCTCTCACGGGAGAACTG_TSS_DDX3X	screen	0.0329941	0.256813	0.114951	-0.226523	248	95.7493	95.6588	113.569	ENSG00000213337
DDX3X	ANKRD39	TCCCGTGAGAGGGCCTTCG_TSS_DDX3X	highmoi	2.51533e-11	1.55685e-09	0.275477	-0.358933	572	94.9	94.7704	136.279	ENSG00000213337
DDX3X	ANKRD39	TCCCGTGAGAGGGCCTTCG_TSS_DDX3X	screen	0.000808992	0.0105259	0.166162	-0.286617	295	95.7493	95.6097	119.625	ENSG00000213337
DDX3X	ANXA11	CCCTCTCACGGGAGAACTG_TSS_DDX3X	highmoi	0.00164766	0.0379971	0.0977053	-0.18038	736	96.2032	96.1531	109.597	ENSG00000122359
DDX3X	ANXA11	CCCTCTCACGGGAGAACTG_TSS_DDX3X	screen	7.49902e-06	0.00136262	0.220632	-0.434779	248	119.874	119.708	152.506	ENSG00000122359
DDX3X	ANXA11	TCCCGTGAGAGGGCCTTCG_TSS_DDX3X	highmoi	2.1135e-08	6.27443e-07	0.197196	-0.256937	572	96.2032	96.1184	123.292	ENSG00000122359
DDX3X	ANXA11	TCCCGTGAGAGGGCCTTCG_TSS_DDX3X	screen	0.180296	0.443957	0.0607174	-0.104733	295	119.874	119.768	137.869	ENSG00000122359
DDX3X	ANXA4	CCCTCTCACGGGAGAACTG_TSS_DDX3X	highmoi	0.107871	0.41476	0.0995821	-0.183845	736	11.1543	11.1481	12.8054	ENSG00000196975
DDX3X	ANXA4	CCCTCTCACGGGAGAACTG_TSS_DDX3X	screen	9.54737e-05	0.00763385	0.342744	-0.675414	248	6.4381	6.40048	13.8446	ENSG00000196975
DDX3X	ANXA4	TCCCGTGAGAGGGCCTTCG_TSS_DDX3X	highmoi	9.79024e-07	1.80699e-05	0.343804	-0.44796	572	11.1543	11.1365	16.8319	ENSG00000196975
DDX3X	ANXA4	TCCCGTGAGAGGGCCTTCG_TSS_DDX3X	screen	0.00736339	0.0555894	0.216584	-0.37359	295	6.4381	6.41086	11.0973	ENSG00000196975
DDX3X	AP006621.3	CCCTCTCACGGGAGAACTG_TSS_DDX3X	highmoi	0.00119508	0.0301315	0.196576	-0.362912	736	11.5075	11.4957	14.6655	ENSG00000255284
DDX3X	AP006621.3	CCCTCTCACGGGAGAACTG_TSS_DDX3X	screen	0.0483671	0.31473	0.155722	-0.306867	248	11.949	11.9295	15.7914	ENSG00000255284
DDX3X	AP006621.3	TCCCGTGAGAGGGCCTTCG_TSS_DDX3X	highmoi	0.000217127	0.00192456	0.2544	-0.331471	572	11.5075	11.4938	15.8921	ENSG00000255284
DDX3X	AP006621.3	TCCCGTGAGAGGGCCTTCG_TSS_DDX3X	screen	0.0620443	0.238731	0.135424	-0.233597	295	11.949	11.9254	15.9876	ENSG00000255284
DDX3X	AP3D1	CCCTCTCACGGGAGAACTG_TSS_DDX3X	highmoi	3.20542e-09	1.98717e-06	0.227504	-0.42001	736	47.3015	47.2445	62.5249	ENSG00000065000
DDX3X	AP3D1	CCCTCTCACGGGAGAACTG_TSS_DDX3X	screen	1.21386e-06	0.000300667	0.283663	-0.558988	248	58.4634	58.3549	79.8225	ENSG00000065000
DDX3X	AP3D1	TCCCGTGAGAGGGCCTTCG_TSS_DDX3X	highmoi	6.45576e-26	3.77985e-23	0.458617	-0.597556	572	47.3015	47.2027	78.8622	ENSG00000065000
DDX3X	AP3D1	TCCCGTGAGAGGGCCTTCG_TSS_DDX3X	screen	2.46483e-12	5.09349e-10	0.376759	-0.649881	295	58.4634	58.2696	91.5995	ENSG00000065000
DDX3X	APEX1	CCCTCTCACGGGAGAACTG_TSS_DDX3X	highmoi	0.00021534	0.00893493	-0.102822	0.189827	736	147.215	147.271	132.204	ENSG00000100823
DDX3X	APEX1	CCCTCTCACGGGAGAACTG_TSS_DDX3X	screen	0.0114131	0.15059	-0.126137	0.248566	248	122.629	122.704	107.944	ENSG00000100823
DDX3X	APEX1	TCCCGTGAGAGGGCCTTCG_TSS_DDX3X	highmoi	5.80169e-12	3.94478e-10	-0.216898	0.282608	572	147.215	147.301	119.618	ENSG00000100823
DDX3X	APEX1	TCCCGTGAGAGGGCCTTCG_TSS_DDX3X	screen	2.58282e-06	0.000102332	-0.215698	0.372063	295	122.629	122.793	94.6089	ENSG00000100823
DDX3X	APOL1	CCCTCTCACGGGAGAACTG_TSS_DDX3X	highmoi	0.043723	0.266652	0.136	-0.251079	736	8.02641	8.0187	10.087	ENSG00000100342
DDX3X	APOL1	CCCTCTCACGGGAGAACTG_TSS_DDX3X	screen	0.0518179	0.323141	0.180824	-0.356333	248	4.15721	4.14426	6.70595	ENSG00000100342
DDX3X	APOL1	TCCCGTGAGAGGGCCTTCG_TSS_DDX3X	highmoi	0.00823135	0.0373762	0.202042	-0.263251	572	8.02641	8.0181	10.6801	ENSG00000100342
DDX3X	APOL1	TCCCGTGAGAGGGCCTTCG_TSS_DDX3X	screen	0.0636324	0.242453	0.158678	-0.273707	295	4.15721	4.13863	7.33548	ENSG00000100342
DDX3X	APPL1	CCCTCTCACGGGAGAACTG_TSS_DDX3X	highmoi	0.000943309	0.0249787	0.150022	-0.276966	736	29.1098	29.0854	35.6263	ENSG00000157500
DDX3X	APPL1	CCCTCTCACGGGAGAACTG_TSS_DDX3X	screen	3.68399e-05	0.00402507	0.274757	-0.541439	248	29.7194	29.6484	43.6969	ENSG00000157500
DDX3X	APPL1	TCCCGTGAGAGGGCCTTCG_TSS_DDX3X	highmoi	1.56749e-12	1.22369e-10	0.363568	-0.473711	572	29.1098	29.0619	44.4294	ENSG00000157500
DDX3X	APPL1	TCCCGTGAGAGGGCCTTCG_TSS_DDX3X	screen	1.72758e-05	0.000500192	0.263272	-0.454125	295	29.7194	29.6336	44.3891	ENSG00000157500
DDX3X	APRT	CCCTCTCACGGGAGAACTG_TSS_DDX3X	highmoi	0.000843917	0.0228787	-0.0768696	0.141914	736	578.81	578.993	529.888	ENSG00000198931
DDX3X	APRT	CCCTCTCACGGGAGAACTG_TSS_DDX3X	screen	1.28921e-16	1.35869e-12	-0.247028	0.486795	248	646.499	647.132	521.983	ENSG00000198931
DDX3X	APRT	TCCCGTGAGAGGGCCTTCG_TSS_DDX3X	highmoi	3.99882e-24	1.68574e-21	-0.264523	0.344661	572	578.81	579.201	453.863	ENSG00000198931
DDX3X	APRT	TCCCGTGAGAGGGCCTTCG_TSS_DDX3X	screen	2.64835e-20	3.48887e-17	-0.253611	0.43746	295	646.499	647.313	507.277	ENSG00000198931
DDX3X	ARF1	CCCTCTCACGGGAGAACTG_TSS_DDX3X	highmoi	0.00274918	0.0509793	-0.0691043	0.127578	736	370.016	370.126	340.596	ENSG00000143761
DDX3X	ARF1	CCCTCTCACGGGAGAACTG_TSS_DDX3X	screen	0.0537271	0.327505	-0.0707889	0.139497	248	380.02	380.191	346.33	ENSG00000143761
DDX3X	ARF1	TCCCGTGAGAGGGCCTTCG_TSS_DDX3X	highmoi	9.8004e-08	2.44755e-06	-0.139471	0.181724	572	370.016	370.173	319.892	ENSG00000143761
DDX3X	ARF1	TCCCGTGAGAGGGCCTTCG_TSS_DDX3X	screen	0.00258529	0.0255834	-0.101737	0.175489	295	380.02	380.213	347.025	ENSG00000143761
DDX3X	ARHGDIA	CCCTCTCACGGGAGAACTG_TSS_DDX3X	highmoi	0.0914684	0.38137	-0.0585649	0.108121	736	121.368	121.39	115.249	ENSG00000141522
DDX3X	ARHGDIA	CCCTCTCACGGGAGAACTG_TSS_DDX3X	screen	0.125246	0.483098	-0.0750619	0.147917	248	156.938	157.017	141.258	ENSG00000141522
DDX3X	ARHGDIA	TCCCGTGAGAGGGCCTTCG_TSS_DDX3X	highmoi	2.3307e-05	0.000284627	-0.166452	0.21688	572	121.368	121.403	109.963	ENSG00000141522
DDX3X	ARHGDIA	TCCCGTGAGAGGGCCTTCG_TSS_DDX3X	screen	0.00414605	0.0369359	-0.129144	0.222764	295	156.938	157.118	126.02	ENSG00000141522
DDX3X	ARMC10	CCCTCTCACGGGAGAACTG_TSS_DDX3X	highmoi	0.0220971	0.180427	0.0650414	-0.120077	736	127.864	127.814	141.003	ENSG00000170632
DDX3X	ARMC10	CCCTCTCACGGGAGAACTG_TSS_DDX3X	screen	0.123721	0.480843	0.0679989	-0.133999	248	184.996	184.928	198.366	ENSG00000170632
DDX3X	ARMC10	TCCCGTGAGAGGGCCTTCG_TSS_DDX3X	highmoi	1.61279e-06	2.79891e-05	0.154556	-0.201379	572	127.864	127.775	156.016	ENSG00000170632
DDX3X	ARMC10	TCCCGTGAGAGGGCCTTCG_TSS_DDX3X	screen	0.00617124	0.0492344	0.111305	-0.191993	295	184.996	184.925	197.118	ENSG00000170632
DDX3X	ARPC1A	CCCTCTCACGGGAGAACTG_TSS_DDX3X	highmoi	0.00554082	0.0772417	0.0716583	-0.132293	736	189.762	189.682	211.182	ENSG00000241685
DDX3X	ARPC1A	CCCTCTCACGGGAGAACTG_TSS_DDX3X	screen	0.106665	0.455135	0.07412	-0.146061	248	168.051	167.914	195.122	ENSG00000241685
DDX3X	ARPC1A	TCCCGTGAGAGGGCCTTCG_TSS_DDX3X	highmoi	7.21393e-07	1.37731e-05	0.145152	-0.189127	572	189.762	189.638	229.409	ENSG00000241685
DDX3X	ARPC1A	TCCCGTGAGAGGGCCTTCG_TSS_DDX3X	screen	0.000592567	0.00819562	0.1452	-0.25046	295	168.051	167.891	195.425	ENSG00000241685
DDX3X	ARPC1B	CCCTCTCACGGGAGAACTG_TSS_DDX3X	highmoi	1.98428e-07	4.02161e-05	0.140849	-0.260031	736	475.042	474.694	568.018	ENSG00000130429
DDX3X	ARPC1B	CCCTCTCACGGGAGAACTG_TSS_DDX3X	screen	0.00303452	0.0693571	0.0989641	-0.195019	248	620.127	619.812	682.061	ENSG00000130429
DDX3X	ARPC1B	TCCCGTGAGAGGGCCTTCG_TSS_DDX3X	highmoi	1.98576e-13	1.81982e-11	0.225676	-0.294045	572	475.042	474.536	636.536	ENSG00000130429
DDX3X	ARPC1B	TCCCGTGAGAGGGCCTTCG_TSS_DDX3X	screen	1.41537e-06	6.13851e-05	0.148156	-0.255559	295	620.127	619.437	738.062	ENSG00000130429
DDX3X	ARPC2	CCCTCTCACGGGAGAACTG_TSS_DDX3X	highmoi	2.0048e-08	7.82538e-06	0.159789	-0.294998	736	178.885	178.74	217.549	ENSG00000163466
DDX3X	ARPC2	CCCTCTCACGGGAGAACTG_TSS_DDX3X	screen	0.000910184	0.0325911	0.135572	-0.26716	248	261.05	260.84	302.417	ENSG00000163466
DDX3X	ARPC2	TCCCGTGAGAGGGCCTTCG_TSS_DDX3X	highmoi	6.51053e-10	3.00941e-08	0.199446	-0.259868	572	178.885	178.713	233.596	ENSG00000163466
DDX3X	ARPC2	TCCCGTGAGAGGGCCTTCG_TSS_DDX3X	screen	0.000912147	0.0116664	0.124712	-0.215119	295	261.05	260.895	287.588	ENSG00000163466
DDX3X	ARRDC4	CCCTCTCACGGGAGAACTG_TSS_DDX3X	highmoi	0.00205509	0.0433173	0.152074	-0.280754	736	24.5301	24.5111	29.6171	ENSG00000140450
DDX3X	ARRDC4	CCCTCTCACGGGAGAACTG_TSS_DDX3X	screen	0.10709	0.455135	0.129519	-0.255232	248	10.8195	10.8085	12.9793	ENSG00000140450
DDX3X	ARRDC4	TCCCGTGAGAGGGCCTTCG_TSS_DDX3X	highmoi	0.00580663	0.0285044	0.15432	-0.201072	572	24.5301	24.5245	26.3159	ENSG00000140450
DDX3X	ARRDC4	TCCCGTGAGAGGGCCTTCG_TSS_DDX3X	screen	0.00274237	0.0265948	0.221509	-0.382086	295	10.8195	10.7827	17.1161	ENSG00000140450
DDX3X	ASAH1	CCCTCTCACGGGAGAACTG_TSS_DDX3X	highmoi	0.0105506	0.115705	0.0887316	-0.163813	736	90.3797	90.3573	96.3627	ENSG00000104763
DDX3X	ASAH1	CCCTCTCACGGGAGAACTG_TSS_DDX3X	screen	0.0990685	0.44017	0.103741	-0.204432	248	44.7638	44.7187	53.6476	ENSG00000104763
DDX3X	ASAH1	TCCCGTGAGAGGGCCTTCG_TSS_DDX3X	highmoi	7.61741e-09	2.63449e-07	0.227263	-0.296113	572	90.3797	90.3398	103.127	ENSG00000104763
DDX3X	ASAH1	TCCCGTGAGAGGGCCTTCG_TSS_DDX3X	screen	0.00403913	0.0362857	0.166383	-0.286998	295	44.7638	44.6912	57.1791	ENSG00000104763
DDX3X	ASNS	CCCTCTCACGGGAGAACTG_TSS_DDX3X	highmoi	1.42329e-05	0.0011628	-0.184585	0.340774	736	94.5118	94.5927	72.898	ENSG00000070669
DDX3X	ASNS	CCCTCTCACGGGAGAACTG_TSS_DDX3X	screen	0.0784157	0.401578	-0.125068	0.24646	248	45.6878	45.7199	39.3704	ENSG00000070669
DDX3X	ASNS	TCCCGTGAGAGGGCCTTCG_TSS_DDX3X	highmoi	3.83691e-11	2.28459e-09	-0.318741	0.415304	572	94.5118	94.6299	56.8184	ENSG00000070669
DDX3X	ASNS	TCCCGTGAGAGGGCCTTCG_TSS_DDX3X	screen	0.00995315	0.0694217	-0.168524	0.290691	295	45.6878	45.7174	40.6273	ENSG00000070669
DDX3X	ATAD3B	CCCTCTCACGGGAGAACTG_TSS_DDX3X	highmoi	6.14377e-05	0.00355765	0.177239	-0.327213	736	50.7615	50.7212	61.5234	ENSG00000160072
DDX3X	ATAD3B	CCCTCTCACGGGAGAACTG_TSS_DDX3X	screen	0.123198	0.480719	0.0942844	-0.185798	248	75.4279	75.3715	86.5285	ENSG00000160072
DDX3X	ATAD3B	TCCCGTGAGAGGGCCTTCG_TSS_DDX3X	highmoi	0.00313734	0.0174391	0.148141	-0.19302	572	50.7615	50.7139	65.9606	ENSG00000160072
DDX3X	ATAD3B	TCCCGTGAGAGGGCCTTCG_TSS_DDX3X	screen	0.0211236	0.117914	0.129759	-0.223825	295	75.4279	75.3961	80.8784	ENSG00000160072
DDX3X	ATF4	CCCTCTCACGGGAGAACTG_TSS_DDX3X	highmoi	5.78739e-07	9.68147e-05	-0.183385	0.338559	736	237.655	237.798	199.522	ENSG00000128272
DDX3X	ATF4	CCCTCTCACGGGAGAACTG_TSS_DDX3X	screen	0.0205815	0.204246	-0.148696	0.293021	248	159.814	159.876	147.747	ENSG00000128272
DDX3X	ATF4	TCCCGTGAGAGGGCCTTCG_TSS_DDX3X	highmoi	6.93943e-14	6.77173e-12	-0.311539	0.40592	572	237.655	237.855	173.958	ENSG00000128272
DDX3X	ATF4	TCCCGTGAGAGGGCCTTCG_TSS_DDX3X	screen	0.00454847	0.0394538	-0.167642	0.289169	295	159.814	159.873	149.719	ENSG00000128272
DDX3X	ATL3	CCCTCTCACGGGAGAACTG_TSS_DDX3X	highmoi	1.451e-06	0.000198598	0.196401	-0.362589	736	36.7449	36.7049	47.4302	ENSG00000184743
DDX3X	ATL3	CCCTCTCACGGGAGAACTG_TSS_DDX3X	screen	0.0031313	0.0705144	0.182244	-0.359131	248	42.1593	42.1042	52.9987	ENSG00000184743
DDX3X	ATL3	TCCCGTGAGAGGGCCTTCG_TSS_DDX3X	highmoi	9.91891e-20	2.61339e-17	0.42011	-0.547383	572	36.7449	36.679	57.7582	ENSG00000184743
DDX3X	ATL3	TCCCGTGAGAGGGCCTTCG_TSS_DDX3X	screen	7.0303e-06	0.000235214	0.254989	-0.439836	295	42.1593	42.0396	62.6337	ENSG00000184743
DDX3X	ATM	CCCTCTCACGGGAGAACTG_TSS_DDX3X	highmoi	0.0170528	0.157511	0.104407	-0.192752	736	29.9985	29.9807	34.7679	ENSG00000149311
DDX3X	ATM	CCCTCTCACGGGAGAACTG_TSS_DDX3X	screen	0.0149891	0.176306	0.165783	-0.326694	248	23.5317	23.4996	29.8523	ENSG00000149311
DDX3X	ATM	TCCCGTGAGAGGGCCTTCG_TSS_DDX3X	highmoi	0.0281752	0.0974244	0.108917	-0.141914	572	29.9985	29.9857	34.091	ENSG00000149311
DDX3X	ATM	TCCCGTGAGAGGGCCTTCG_TSS_DDX3X	screen	0.0443924	0.192928	0.126052	-0.21743	295	23.5317	23.5065	27.8372	ENSG00000149311
DDX3X	ATP1A1	CCCTCTCACGGGAGAACTG_TSS_DDX3X	highmoi	8.013e-18	4.06927e-14	0.269301	-0.497174	736	100.969	100.831	137.855	ENSG00000163399
DDX3X	ATP1A1	CCCTCTCACGGGAGAACTG_TSS_DDX3X	screen	4.08961e-05	0.00414427	0.223185	-0.439811	248	85.1234	85.003	108.81	ENSG00000163399
DDX3X	ATP1A1	TCCCGTGAGAGGGCCTTCG_TSS_DDX3X	highmoi	4.41234e-34	6.64309e-31	0.432128	-0.563042	572	100.969	100.775	162.936	ENSG00000163399
DDX3X	ATP1A1	TCCCGTGAGAGGGCCTTCG_TSS_DDX3X	screen	1.62775e-12	3.57394e-10	0.353612	-0.609954	295	85.1234	84.8787	126.96	ENSG00000163399
DDX3X	ATP5F1A	CCCTCTCACGGGAGAACTG_TSS_DDX3X	highmoi	0.00126317	0.0314718	0.0784362	-0.144806	736	242.28	242.215	259.543	ENSG00000152234
DDX3X	ATP5F1A	CCCTCTCACGGGAGAACTG_TSS_DDX3X	screen	2.04533e-06	0.000461777	0.190912	-0.376213	248	274.859	274.495	346.546	ENSG00000152234
DDX3X	ATP5F1A	TCCCGTGAGAGGGCCTTCG_TSS_DDX3X	highmoi	2.68669e-16	4.22612e-14	0.225798	-0.294203	572	242.28	242.079	306.563	ENSG00000152234
DDX3X	ATP5F1A	TCCCGTGAGAGGGCCTTCG_TSS_DDX3X	screen	2.64666e-20	3.48887e-17	0.341605	-0.589243	295	274.859	274.037	415.489	ENSG00000152234
DDX3X	ATP5PO	CCCTCTCACGGGAGAACTG_TSS_DDX3X	highmoi	0.00460369	0.069868	0.0533925	-0.0985714	736	503.159	503.032	537.185	ENSG00000241837
DDX3X	ATP5PO	CCCTCTCACGGGAGAACTG_TSS_DDX3X	screen	0.00869957	0.128577	0.0792125	-0.156097	248	562.829	562.622	603.536	ENSG00000241837
DDX3X	ATP5PO	TCCCGTGAGAGGGCCTTCG_TSS_DDX3X	highmoi	2.78233e-06	4.41611e-05	0.10012	-0.130452	572	503.159	502.964	565.449	ENSG00000241837
DDX3X	ATP5PO	TCCCGTGAGAGGGCCTTCG_TSS_DDX3X	screen	4.41136e-08	3.29726e-06	0.152065	-0.262301	295	562.829	562.195	671.291	ENSG00000241837
DDX3X	ATP6V0B	CCCTCTCACGGGAGAACTG_TSS_DDX3X	highmoi	5.17273e-11	6.05727e-08	0.187203	-0.345608	736	327.187	326.942	392.605	ENSG00000117410
DDX3X	ATP6V0B	CCCTCTCACGGGAGAACTG_TSS_DDX3X	screen	0.00536225	0.0976041	0.0977782	-0.192682	248	510.474	510.204	563.733	ENSG00000117410
DDX3X	ATP6V0B	TCCCGTGAGAGGGCCTTCG_TSS_DDX3X	highmoi	8.39946e-21	2.45894e-18	0.302391	-0.394002	572	327.187	326.767	461.468	ENSG00000117410
DDX3X	ATP6V0B	TCCCGTGAGAGGGCCTTCG_TSS_DDX3X	screen	2.81127e-07	1.61022e-05	0.165946	-0.286244	295	510.474	509.898	609.033	ENSG00000117410
DDX3X	ATP6V0E1	CCCTCTCACGGGAGAACTG_TSS_DDX3X	highmoi	0.0748808	0.346887	-0.0510435	0.0942347	736	195.599	195.632	186.859	ENSG00000113732
DDX3X	ATP6V0E1	CCCTCTCACGGGAGAACTG_TSS_DDX3X	screen	0.0092966	0.134031	-0.111306	0.219341	248	231.998	232.116	208.75	ENSG00000113732
DDX3X	ATP6V0E1	TCCCGTGAGAGGGCCTTCG_TSS_DDX3X	highmoi	0.00744775	0.0346494	-0.086954	0.113297	572	195.599	195.618	189.508	ENSG00000113732
DDX3X	ATP6V0E1	TCCCGTGAGAGGGCCTTCG_TSS_DDX3X	screen	0.000541581	0.00769235	-0.136208	0.234949	295	231.998	232.205	196.553	ENSG00000113732
DDX3X	ATP6V1C1	CCCTCTCACGGGAGAACTG_TSS_DDX3X	highmoi	0.104539	0.40775	-0.071175	0.131401	736	31.6209	31.6327	28.4724	ENSG00000155097
DDX3X	ATP6V1C1	CCCTCTCACGGGAGAACTG_TSS_DDX3X	screen	0.0418931	0.292198	-0.132706	0.261512	248	31.166	31.1924	25.9585	ENSG00000155097
DDX3X	ATP6V1C1	TCCCGTGAGAGGGCCTTCG_TSS_DDX3X	highmoi	0.015278	0.060646	-0.120597	0.157132	572	31.6209	31.6337	27.512	ENSG00000155097
DDX3X	ATP6V1C1	TCCCGTGAGAGGGCCTTCG_TSS_DDX3X	screen	0.0521325	0.213369	-0.116544	0.20103	295	31.166	31.1865	27.6491	ENSG00000155097
DDX3X	ATP6V1H	CCCTCTCACGGGAGAACTG_TSS_DDX3X	highmoi	0.0176258	0.160552	-0.117576	0.217064	736	19.7308	19.7441	16.1678	ENSG00000047249
DDX3X	ATP6V1H	CCCTCTCACGGGAGAACTG_TSS_DDX3X	screen	0.0619315	0.354602	-0.12885	0.253913	248	21.1491	21.1598	19.0363	ENSG00000047249
DDX3X	ATP6V1H	TCCCGTGAGAGGGCCTTCG_TSS_DDX3X	highmoi	0.00188363	0.0115389	-0.174573	0.227461	572	19.7308	19.7436	15.6357	ENSG00000047249
DDX3X	ATP6V1H	TCCCGTGAGAGGGCCTTCG_TSS_DDX3X	screen	0.0116221	0.0774244	-0.160251	0.276421	295	21.1491	21.1694	17.6804	ENSG00000047249
DDX3X	AXIN1	CCCTCTCACGGGAGAACTG_TSS_DDX3X	highmoi	0.00171165	0.0389613	0.183178	-0.338177	736	13.3705	13.3549	17.527	ENSG00000103126
DDX3X	AXIN1	CCCTCTCACGGGAGAACTG_TSS_DDX3X	screen	0.0918925	0.42682	0.128913	-0.254037	248	14.4715	14.4538	17.9547	ENSG00000103126
DDX3X	AXIN1	TCCCGTGAGAGGGCCTTCG_TSS_DDX3X	highmoi	8.0413e-07	1.51334e-05	0.326776	-0.425773	572	13.3705	13.3514	19.4806	ENSG00000103126
DDX3X	AXIN1	TCCCGTGAGAGGGCCTTCG_TSS_DDX3X	screen	0.000298049	0.00480296	0.25454	-0.439063	295	14.4715	14.4297	21.6303	ENSG00000103126
DDX3X	B4GALT7	CCCTCTCACGGGAGAACTG_TSS_DDX3X	highmoi	7.6963e-05	0.00426901	0.203926	-0.37648	736	19.8284	19.8095	24.8955	ENSG00000027847
DDX3X	B4GALT7	CCCTCTCACGGGAGAACTG_TSS_DDX3X	screen	0.0447797	0.302817	0.146151	-0.288006	248	18.1542	18.1354	21.8484	ENSG00000027847
DDX3X	B4GALT7	TCCCGTGAGAGGGCCTTCG_TSS_DDX3X	highmoi	0.00691122	0.0326771	0.157966	-0.205823	572	19.8284	19.8116	25.2051	ENSG00000027847
DDX3X	B4GALT7	TCCCGTGAGAGGGCCTTCG_TSS_DDX3X	screen	0.0205636	0.115707	0.155187	-0.267686	295	18.1542	18.1196	24.0754	ENSG00000027847
DDX3X	BAG1	CCCTCTCACGGGAGAACTG_TSS_DDX3X	highmoi	2.30334e-21	2.42749e-17	0.343288	-0.633766	736	76.2737	76.1449	110.671	ENSG00000107262
DDX3X	BAG1	CCCTCTCACGGGAGAACTG_TSS_DDX3X	screen	0.00251718	0.0619826	0.175385	-0.345616	248	70.4463	70.3723	85.0142	ENSG00000107262
DDX3X	BAG1	TCCCGTGAGAGGGCCTTCG_TSS_DDX3X	highmoi	4.30242e-50	2.26716e-46	0.610267	-0.795149	572	76.2737	76.0483	148.24	ENSG00000107262
DDX3X	BAG1	TCCCGTGAGAGGGCCTTCG_TSS_DDX3X	screen	1.23787e-20	2.17432e-17	0.497644	-0.858398	295	70.4463	70.0883	131.662	ENSG00000107262
DDX3X	BCAR1	CCCTCTCACGGGAGAACTG_TSS_DDX3X	highmoi	0.0168381	0.156764	0.15683	-0.289534	736	8.9383	8.92998	11.1601	ENSG00000050820
DDX3X	BCAR1	CCCTCTCACGGGAGAACTG_TSS_DDX3X	screen	0.00190971	0.052141	0.24781	-0.488337	248	10.8348	10.8074	16.2241	ENSG00000050820
DDX3X	BCAR1	TCCCGTGAGAGGGCCTTCG_TSS_DDX3X	highmoi	0.00155608	0.00985548	0.235388	-0.306699	572	8.9383	8.92722	12.4744	ENSG00000050820
DDX3X	BCAR1	TCCCGTGAGAGGGCCTTCG_TSS_DDX3X	screen	0.175344	0.437798	0.0995449	-0.171707	295	10.8348	10.8134	14.4829	ENSG00000050820
DDX3X	BCAS2	CCCTCTCACGGGAGAACTG_TSS_DDX3X	highmoi	0.0374519	0.246383	-0.074009	0.136633	736	60.2113	60.2267	56.0864	ENSG00000116752
DDX3X	BCAS2	CCCTCTCACGGGAGAACTG_TSS_DDX3X	screen	0.0732328	0.388425	-0.106208	0.209294	248	57.4334	57.4614	51.9171	ENSG00000116752
DDX3X	BCAS2	TCCCGTGAGAGGGCCTTCG_TSS_DDX3X	highmoi	0.114767	0.269464	-0.0636021	0.0828705	572	60.2113	60.2184	57.9291	ENSG00000116752
DDX3X	BCAS2	TCCCGTGAGAGGGCCTTCG_TSS_DDX3X	screen	0.0373959	0.174476	-0.11354	0.195847	295	57.4334	57.4492	54.734	ENSG00000116752
DDX3X	BCL7B	CCCTCTCACGGGAGAACTG_TSS_DDX3X	highmoi	8.75957e-12	1.31882e-08	0.224658	-0.414756	736	86.0836	85.9792	113.961	ENSG00000106635
DDX3X	BCL7B	CCCTCTCACGGGAGAACTG_TSS_DDX3X	screen	2.8585e-06	0.000613879	0.240072	-0.473088	248	109.857	109.711	138.446	ENSG00000106635
DDX3X	BCL7B	TCCCGTGAGAGGGCCTTCG_TSS_DDX3X	highmoi	1.88272e-23	6.84205e-21	0.372387	-0.485202	572	86.0836	85.928	135.766	ENSG00000106635
DDX3X	BCL7B	TCCCGTGAGAGGGCCTTCG_TSS_DDX3X	screen	3.0307e-08	2.40154e-06	0.261426	-0.45094	295	109.857	109.661	143.324	ENSG00000106635
DDX3X	BEX2	CCCTCTCACGGGAGAACTG_TSS_DDX3X	highmoi	0.142867	0.472613	-0.0921589	0.170141	736	14.5324	14.5383	12.9485	ENSG00000133134
DDX3X	BEX2	CCCTCTCACGGGAGAACTG_TSS_DDX3X	screen	0.111861	0.46377	-0.145494	0.286711	248	5.91654	5.91802	5.62435	ENSG00000133134
DDX3X	BEX2	TCCCGTGAGAGGGCCTTCG_TSS_DDX3X	highmoi	0.0629119	0.17587	-0.132636	0.172818	572	14.5324	14.5388	12.4744	ENSG00000133134
DDX3X	BEX2	TCCCGTGAGAGGGCCTTCG_TSS_DDX3X	screen	0.140157	0.38577	-0.124208	0.214249	295	5.91654	5.91704	5.83077	ENSG00000133134
DDX3X	BMP2K	CCCTCTCACGGGAGAACTG_TSS_DDX3X	highmoi	0.0106302	0.116357	0.111343	-0.205558	736	36.516	36.4885	43.8533	ENSG00000138756
DDX3X	BMP2K	CCCTCTCACGGGAGAACTG_TSS_DDX3X	screen	0.0331589	0.257336	0.14325	-0.28229	248	33.9149	33.8707	42.6153	ENSG00000138756
DDX3X	BMP2K	TCCCGTGAGAGGGCCTTCG_TSS_DDX3X	highmoi	1.49346e-08	4.65669e-07	0.279813	-0.364582	572	36.516	36.4647	52.8881	ENSG00000138756
DDX3X	BMP2K	TCCCGTGAGAGGGCCTTCG_TSS_DDX3X	screen	0.0411497	0.184465	0.126345	-0.217936	295	33.9149	33.8569	43.8248	ENSG00000138756
DDX3X	BRI3	CCCTCTCACGGGAGAACTG_TSS_DDX3X	highmoi	9.07571e-06	0.00083173	0.127523	-0.235429	736	226.924	226.775	266.768	ENSG00000164713
DDX3X	BRI3	CCCTCTCACGGGAGAACTG_TSS_DDX3X	screen	0.00211412	0.0554247	0.136775	-0.26953	248	217.252	217.057	255.692	ENSG00000164713
DDX3X	BRI3	TCCCGTGAGAGGGCCTTCG_TSS_DDX3X	highmoi	3.46161e-13	3.04016e-11	0.237014	-0.308818	572	226.924	226.717	292.807	ENSG00000164713
DDX3X	BRI3	TCCCGTGAGAGGGCCTTCG_TSS_DDX3X	screen	0.0253139	0.134264	0.0915658	-0.157944	295	217.252	216.962	266.899	ENSG00000164713
DDX3X	BRIX1	CCCTCTCACGGGAGAACTG_TSS_DDX3X	highmoi	0.00311307	0.0544994	-0.0936107	0.172821	736	133.094	133.137	121.616	ENSG00000113460
DDX3X	BRIX1	CCCTCTCACGGGAGAACTG_TSS_DDX3X	screen	0.000543067	0.0229002	-0.188811	0.372072	248	129.3	129.432	103.401	ENSG00000113460
DDX3X	BRIX1	TCCCGTGAGAGGGCCTTCG_TSS_DDX3X	highmoi	1.4891e-08	4.65669e-07	-0.203304	0.264895	572	133.094	133.152	114.577	ENSG00000113460
DDX3X	BRIX1	TCCCGTGAGAGGGCCTTCG_TSS_DDX3X	screen	0.00584887	0.0472709	-0.138432	0.238785	295	129.3	129.392	113.606	ENSG00000113460
DDX3X	BRWD1	CCCTCTCACGGGAGAACTG_TSS_DDX3X	highmoi	0.00462735	0.0699679	0.127927	-0.236175	736	26.4996	26.479	31.9778	ENSG00000185658
DDX3X	BRWD1	CCCTCTCACGGGAGAACTG_TSS_DDX3X	screen	0.0523875	0.324772	0.123491	-0.243351	248	33.8842	33.8289	44.7785	ENSG00000185658
DDX3X	BRWD1	TCCCGTGAGAGGGCCTTCG_TSS_DDX3X	highmoi	7.76611e-08	1.99141e-06	0.275176	-0.358541	572	26.4996	26.4677	36.6542	ENSG00000185658
DDX3X	BRWD1	TCCCGTGAGAGGGCCTTCG_TSS_DDX3X	screen	0.000426847	0.00633598	0.206341	-0.355922	295	33.8842	33.8107	46.458	ENSG00000185658
DDX3X	BTG1	CCCTCTCACGGGAGAACTG_TSS_DDX3X	highmoi	0.00801077	0.097355	0.101205	-0.186841	736	142.481	142.45	150.661	ENSG00000133639
DDX3X	BTG1	CCCTCTCACGGGAGAACTG_TSS_DDX3X	screen	0.0622897	0.356197	0.125463	-0.247238	248	75.7549	75.6122	103.834	ENSG00000133639
DDX3X	BTG1	TCCCGTGAGAGGGCCTTCG_TSS_DDX3X	highmoi	3.98241e-08	1.11033e-06	0.23765	-0.309646	572	142.481	142.377	175.496	ENSG00000133639
DDX3X	BTG1	TCCCGTGAGAGGGCCTTCG_TSS_DDX3X	screen	1.75524e-05	0.000504047	0.265904	-0.458665	295	75.7549	75.4478	128.277	ENSG00000133639
DDX3X	BUD31	CCCTCTCACGGGAGAACTG_TSS_DDX3X	highmoi	9.08282e-10	7.36337e-07	-0.146276	0.27005	736	303.985	304.129	265.624	ENSG00000106245
DDX3X	BUD31	CCCTCTCACGGGAGAACTG_TSS_DDX3X	screen	8.83383e-08	3.58076e-05	-0.20762	0.409138	248	274.874	275.074	235.357	ENSG00000106245
DDX3X	BUD31	TCCCGTGAGAGGGCCTTCG_TSS_DDX3X	highmoi	7.80995e-16	1.17584e-13	-0.21817	0.284266	572	303.985	304.119	261.108	ENSG00000106245
DDX3X	BUD31	TCCCGTGAGAGGGCCTTCG_TSS_DDX3X	screen	1.53785e-10	2.00091e-08	-0.228619	0.394351	295	274.874	275.167	224.767	ENSG00000106245
DDX3X	BX119904.2	CCCTCTCACGGGAGAACTG_TSS_DDX3X	highmoi	0.0404846	0.255949	-0.0859443	0.158667	736	42.0652	42.0783	38.5594	ENSG00000230159
DDX3X	BX119904.2	CCCTCTCACGGGAGAACTG_TSS_DDX3X	screen	0.0411417	0.288677	-0.127773	0.25179	248	55.7112	55.747	48.6723	ENSG00000230159
DDX3X	BX119904.2	TCCCGTGAGAGGGCCTTCG_TSS_DDX3X	highmoi	0.0129748	0.0533728	-0.11817	0.15397	572	42.0652	42.0808	37.0815	ENSG00000230159
DDX3X	BX119904.2	TCCCGTGAGAGGGCCTTCG_TSS_DDX3X	screen	0.00385305	0.0349762	-0.166371	0.286977	295	55.7112	55.7764	44.5772	ENSG00000230159
DDX3X	BZW2	CCCTCTCACGGGAGAACTG_TSS_DDX3X	highmoi	0.00201023	0.0427134	-0.0943496	0.174185	736	109.498	109.538	98.8666	ENSG00000136261
DDX3X	BZW2	CCCTCTCACGGGAGAACTG_TSS_DDX3X	screen	0.0589474	0.34391	-0.0961229	0.189421	248	123.542	123.593	113.569	ENSG00000136261
DDX3X	BZW2	TCCCGTGAGAGGGCCTTCG_TSS_DDX3X	highmoi	2.92047e-07	6.42565e-06	-0.177623	0.231434	572	109.498	109.554	91.5075	ENSG00000136261
DDX3X	BZW2	TCCCGTGAGAGGGCCTTCG_TSS_DDX3X	screen	0.0101874	0.0705643	-0.120322	0.207547	295	123.542	123.586	116.051	ENSG00000136261
DDX3X	C16orf91	CCCTCTCACGGGAGAACTG_TSS_DDX3X	highmoi	0.0198271	0.171065	-0.0826394	0.152566	736	71.3007	71.3135	67.8903	ENSG00000174109
DDX3X	C16orf91	CCCTCTCACGGGAGAACTG_TSS_DDX3X	screen	0.0749068	0.392436	-0.0936984	0.184643	248	107.98	108.075	89.3406	ENSG00000174109
DDX3X	C16orf91	TCCCGTGAGAGGGCCTTCG_TSS_DDX3X	highmoi	0.00158588	0.00998422	-0.127039	0.165525	572	71.3007	71.318	65.7897	ENSG00000174109
DDX3X	C16orf91	TCCCGTGAGAGGGCCTTCG_TSS_DDX3X	screen	0.0896302	0.298181	-0.0821575	0.141715	295	107.98	108.081	90.8471	ENSG00000174109
DDX3X	C18orf21	CCCTCTCACGGGAGAACTG_TSS_DDX3X	highmoi	0.000178037	0.00798439	-0.139082	0.256768	736	49.9718	49.9966	43.3525	ENSG00000141428
DDX3X	C18orf21	CCCTCTCACGGGAGAACTG_TSS_DDX3X	screen	0.124881	0.482271	-0.0890957	0.175573	248	58.7466	58.7824	51.7007	ENSG00000141428
DDX3X	C18orf21	TCCCGTGAGAGGGCCTTCG_TSS_DDX3X	highmoi	0.000742505	0.00545694	-0.141923	0.184919	572	49.9718	49.986	45.4547	ENSG00000141428
DDX3X	C18orf21	TCCCGTGAGAGGGCCTTCG_TSS_DDX3X	screen	0.202139	0.472723	-0.0681315	0.117522	295	58.7466	58.7998	49.6556	ENSG00000141428
DDX3X	C19orf48	CCCTCTCACGGGAGAACTG_TSS_DDX3X	highmoi	0.0141355	0.138968	-0.0769175	0.142003	736	119.788	119.82	111.314	ENSG00000167747
DDX3X	C19orf48	CCCTCTCACGGGAGAACTG_TSS_DDX3X	screen	0.0015793	0.0454759	-0.160279	0.315847	248	130.515	130.617	110.324	ENSG00000167747
DDX3X	C19orf48	TCCCGTGAGAGGGCCTTCG_TSS_DDX3X	highmoi	0.00189531	0.011593	-0.110397	0.143842	572	119.788	119.815	111.159	ENSG00000167747
DDX3X	C19orf48	TCCCGTGAGAGGGCCTTCG_TSS_DDX3X	screen	0.0282693	0.145049	-0.102371	0.176582	295	130.515	130.564	122.07	ENSG00000167747
DDX3X	C5orf24	CCCTCTCACGGGAGAACTG_TSS_DDX3X	highmoi	0.00757017	0.0940333	0.106802	-0.197175	736	38.1428	38.1231	43.424	ENSG00000181904
DDX3X	C5orf24	CCCTCTCACGGGAGAACTG_TSS_DDX3X	screen	0.00130998	0.0402505	0.197901	-0.389986	248	41.4212	41.3778	49.9702	ENSG00000181904
DDX3X	C5orf24	TCCCGTGAGAGGGCCTTCG_TSS_DDX3X	highmoi	1.96367e-07	4.57857e-06	0.235904	-0.307371	572	38.1428	38.1079	49.2995	ENSG00000181904
DDX3X	C5orf24	TCCCGTGAGAGGGCCTTCG_TSS_DDX3X	screen	7.17792e-05	0.00153756	0.22495	-0.388022	295	41.4212	41.3456	54.3578	ENSG00000181904
DDX3X	C6orf52	CCCTCTCACGGGAGAACTG_TSS_DDX3X	highmoi	0.15539	0.492831	-0.0996565	0.183983	736	6.86854	6.87148	6.0808	ENSG00000137434
DDX3X	C6orf52	CCCTCTCACGGGAGAACTG_TSS_DDX3X	screen	0.0451965	0.303973	-0.136025	0.268052	248	27.5358	27.5548	23.7953	ENSG00000137434
DDX3X	C6orf52	TCCCGTGAGAGGGCCTTCG_TSS_DDX3X	highmoi	0.041633	0.130315	-0.162019	0.211103	572	6.86854	6.87372	5.21191	ENSG00000137434
DDX3X	C6orf52	TCCCGTGAGAGGGCCTTCG_TSS_DDX3X	screen	0.00269729	0.0263998	-0.187486	0.323399	295	27.5358	27.5846	19.1851	ENSG00000137434
DDX3X	C8orf33	CCCTCTCACGGGAGAACTG_TSS_DDX3X	highmoi	0.063859	0.319118	-0.0676935	0.124974	736	74.328	74.3478	69.0349	ENSG00000182307
DDX3X	C8orf33	CCCTCTCACGGGAGAACTG_TSS_DDX3X	screen	0.00120985	0.0386453	-0.178668	0.352085	248	86.289	86.3735	69.6554	ENSG00000182307
DDX3X	C8orf33	TCCCGTGAGAGGGCCTTCG_TSS_DDX3X	highmoi	0.000947262	0.0066466	-0.136916	0.178395	572	74.328	74.3558	65.4479	ENSG00000182307
DDX3X	C8orf33	TCCCGTGAGAGGGCCTTCG_TSS_DDX3X	screen	4.75873e-07	2.50761e-05	-0.255792	0.441221	295	86.289	86.4273	62.6337	ENSG00000182307
DDX3X	C9orf16	CCCTCTCACGGGAGAACTG_TSS_DDX3X	highmoi	0.00203225	0.0430061	0.0662816	-0.122367	736	390.175	390.105	408.916	ENSG00000171159
DDX3X	C9orf16	CCCTCTCACGGGAGAACTG_TSS_DDX3X	screen	3.74283e-05	0.00402507	0.142182	-0.280184	248	448.746	448.414	514.195	ENSG00000171159
DDX3X	C9orf16	TCCCGTGAGAGGGCCTTCG_TSS_DDX3X	highmoi	1.94001e-05	0.000242824	0.104045	-0.135565	572	390.175	390.043	432.588	ENSG00000171159
DDX3X	C9orf16	TCCCGTGAGAGGGCCTTCG_TSS_DDX3X	screen	0.00570633	0.0464753	0.0877027	-0.15128	295	448.746	448.46	497.684	ENSG00000171159
DDX3X	CA8	CCCTCTCACGGGAGAACTG_TSS_DDX3X	highmoi	0.00134686	0.0331648	-0.139492	0.257525	736	36.104	36.1283	29.6171	ENSG00000178538
DDX3X	CA8	CCCTCTCACGGGAGAACTG_TSS_DDX3X	screen	0.00946707	0.135562	-0.172198	0.339335	248	37.5079	37.5281	33.5298	ENSG00000178538
DDX3X	CA8	TCCCGTGAGAGGGCCTTCG_TSS_DDX3X	highmoi	0.011395	0.0482491	-0.124837	0.162656	572	36.104	36.1111	33.8347	ENSG00000178538
DDX3X	CA8	TCCCGTGAGAGGGCCTTCG_TSS_DDX3X	screen	0.00620752	0.0494117	-0.167098	0.288231	295	37.5079	37.5567	29.1538	ENSG00000178538
DDX3X	CALM2	CCCTCTCACGGGAGAACTG_TSS_DDX3X	highmoi	4.98961e-05	0.00303963	-0.0951497	0.175662	736	525.818	525.982	482.028	ENSG00000143933
DDX3X	CALM2	CCCTCTCACGGGAGAACTG_TSS_DDX3X	screen	0.0432042	0.297011	-0.07076	0.13944	248	634.101	634.166	621.274	ENSG00000143933
DDX3X	CALM2	TCCCGTGAGAGGGCCTTCG_TSS_DDX3X	highmoi	2.64337e-13	2.36089e-11	-0.194461	0.253373	572	525.818	525.968	477.958	ENSG00000143933
DDX3X	CALM2	TCCCGTGAGAGGGCCTTCG_TSS_DDX3X	screen	6.95694e-07	3.37679e-05	-0.159822	0.275681	295	634.101	634.484	568.594	ENSG00000143933
DDX3X	CAMKK2	CCCTCTCACGGGAGAACTG_TSS_DDX3X	highmoi	0.0962029	0.390196	0.112747	-0.20815	736	7.83405	7.82856	9.30004	ENSG00000110931
DDX3X	CAMKK2	CCCTCTCACGGGAGAACTG_TSS_DDX3X	screen	0.0876996	0.418456	0.143643	-0.283064	248	8.4019	8.39513	9.73445	ENSG00000110931
DDX3X	CAMKK2	TCCCGTGAGAGGGCCTTCG_TSS_DDX3X	highmoi	0.11874	0.275882	0.119886	-0.156206	572	7.83405	7.83022	9.05676	ENSG00000110931
DDX3X	CAMKK2	TCCCGTGAGAGGGCCTTCG_TSS_DDX3X	screen	0.209169	0.481843	0.0971931	-0.167651	295	8.4019	8.39384	9.78064	ENSG00000110931
DDX3X	CAPG	CCCTCTCACGGGAGAACTG_TSS_DDX3X	highmoi	0.0144753	0.140616	0.120672	-0.222781	736	33.1202	33.1026	37.844	ENSG00000042493
DDX3X	CAPG	CCCTCTCACGGGAGAACTG_TSS_DDX3X	screen	1.76983e-07	6.66151e-05	0.363633	-0.716578	248	33.9258	33.7915	60.3536	ENSG00000042493
DDX3X	CAPG	TCCCGTGAGAGGGCCTTCG_TSS_DDX3X	highmoi	0.000285658	0.00242787	0.203004	-0.264504	572	33.1202	33.0856	44.1731	ENSG00000042493
DDX3X	CAPG	TCCCGTGAGAGGGCCTTCG_TSS_DDX3X	screen	0.0513352	0.211564	0.124831	-0.215324	295	33.9258	33.8558	45.8938	ENSG00000042493
DDX3X	CAPZA1	CCCTCTCACGGGAGAACTG_TSS_DDX3X	highmoi	8.09584e-05	0.00442083	-0.103996	0.191994	736	198.203	198.271	179.992	ENSG00000116489
DDX3X	CAPZA1	CCCTCTCACGGGAGAACTG_TSS_DDX3X	screen	3.20537e-05	0.00383879	-0.187296	0.369087	248	256.086	256.226	228.651	ENSG00000116489
DDX3X	CAPZA1	TCCCGTGAGAGGGCCTTCG_TSS_DDX3X	highmoi	5.69759e-05	0.000612099	-0.120412	0.156891	572	198.203	198.248	183.613	ENSG00000116489
DDX3X	CAPZA1	TCCCGTGAGAGGGCCTTCG_TSS_DDX3X	screen	6.06366e-06	0.00020884	-0.187486	0.323399	295	256.086	256.261	226.271	ENSG00000116489
DDX3X	CARS1	CCCTCTCACGGGAGAACTG_TSS_DDX3X	highmoi	7.62356e-05	0.00425104	-0.167117	0.308526	736	36.5322	36.5587	29.474	ENSG00000110619
DDX3X	CARS1	CCCTCTCACGGGAGAACTG_TSS_DDX3X	screen	0.101483	0.444745	-0.108202	0.213224	248	33.8831	33.8992	30.7176	ENSG00000110619
DDX3X	CARS1	TCCCGTGAGAGGGCCTTCG_TSS_DDX3X	highmoi	4.29405e-07	8.89097e-06	-0.242146	0.315504	572	36.5322	36.564	26.4013	ENSG00000110619
DDX3X	CARS1	TCCCGTGAGAGGGCCTTCG_TSS_DDX3X	screen	0.000790346	0.0103343	-0.204023	0.351924	295	33.8831	33.9141	28.5896	ENSG00000110619
DDX3X	CASP8	CCCTCTCACGGGAGAACTG_TSS_DDX3X	highmoi	0.124388	0.443629	-0.077322	0.142749	736	23.1455	23.1526	21.247	ENSG00000064012
DDX3X	CASP8	CCCTCTCACGGGAGAACTG_TSS_DDX3X	screen	0.0171666	0.187421	-0.169187	0.333401	248	22.1288	22.1544	17.0894	ENSG00000064012
DDX3X	CASP8	TCCCGTGAGAGGGCCTTCG_TSS_DDX3X	highmoi	0.000102523	0.00101169	-0.22163	0.288773	572	23.1455	23.1572	19.3951	ENSG00000064012
DDX3X	CASP8	TCCCGTGAGAGGGCCTTCG_TSS_DDX3X	screen	0.0342284	0.164119	-0.138303	0.238562	295	22.1288	22.1559	17.4923	ENSG00000064012
DDX3X	CAT	CCCTCTCACGGGAGAACTG_TSS_DDX3X	highmoi	0.00859805	0.101034	-0.109361	0.201899	736	36.6435	36.6658	30.6901	ENSG00000121691
DDX3X	CAT	CCCTCTCACGGGAGAACTG_TSS_DDX3X	screen	0.110481	0.462046	-0.0996464	0.196364	248	42.6874	42.7109	38.0725	ENSG00000121691
DDX3X	CAT	TCCCGTGAGAGGGCCTTCG_TSS_DDX3X	highmoi	0.000899581	0.00635435	-0.15668	0.204146	572	36.6435	36.6657	29.5626	ENSG00000121691
DDX3X	CAT	TCCCGTGAGAGGGCCTTCG_TSS_DDX3X	screen	0.00270544	0.026425	-0.172298	0.297201	295	42.6874	42.7215	36.8655	ENSG00000121691
DDX3X	CAV2	CCCTCTCACGGGAGAACTG_TSS_DDX3X	highmoi	0.0273584	0.205803	0.092308	-0.170416	736	46.2936	46.2703	52.5095	ENSG00000105971
DDX3X	CAV2	CCCTCTCACGGGAGAACTG_TSS_DDX3X	screen	1.13267e-05	0.00192535	0.291093	-0.57363	248	54.3718	54.2491	78.5246	ENSG00000105971
DDX3X	CAV2	TCCCGTGAGAGGGCCTTCG_TSS_DDX3X	highmoi	1.98258e-25	1.09971e-22	0.494296	-0.644044	572	46.2936	46.1956	77.5806	ENSG00000105971
DDX3X	CAV2	TCCCGTGAGAGGGCCTTCG_TSS_DDX3X	screen	1.63168e-09	1.77281e-07	0.367945	-0.634677	295	54.3718	54.1992	83.8878	ENSG00000105971
DDX3X	CAVIN2	CCCTCTCACGGGAGAACTG_TSS_DDX3X	highmoi	0.00453747	0.0693049	-0.159121	0.293764	736	18.3987	18.41	15.3808	ENSG00000168497
DDX3X	CAVIN2	CCCTCTCACGGGAGAACTG_TSS_DDX3X	screen	0.000106374	0.00824244	-0.259826	0.512016	248	41.7329	41.7822	32.0155	ENSG00000168497
DDX3X	CAVIN2	TCCCGTGAGAGGGCCTTCG_TSS_DDX3X	highmoi	5.14603e-05	0.00056201	-0.25738	0.335353	572	18.3987	18.4149	13.2434	ENSG00000168497
DDX3X	CAVIN2	TCCCGTGAGAGGGCCTTCG_TSS_DDX3X	screen	0.00125472	0.0149418	-0.198992	0.343246	295	41.7329	41.802	29.9062	ENSG00000168497
DDX3X	CCAR1	CCCTCTCACGGGAGAACTG_TSS_DDX3X	highmoi	0.000399487	0.0139874	-0.139796	0.258087	736	44.2158	44.2391	37.9871	ENSG00000060339
DDX3X	CCAR1	CCCTCTCACGGGAGAACTG_TSS_DDX3X	screen	0.0101731	0.140886	-0.159597	0.314502	248	42.0281	42.0592	35.9093	ENSG00000060339
DDX3X	CCAR1	TCCCGTGAGAGGGCCTTCG_TSS_DDX3X	highmoi	0.00212274	0.0127546	-0.137558	0.179231	572	44.2158	44.2283	40.2428	ENSG00000060339
DDX3X	CCAR1	TCCCGTGAGAGGGCCTTCG_TSS_DDX3X	screen	0.0159703	0.0967478	-0.137679	0.237486	295	42.0281	42.0682	35.1727	ENSG00000060339
DDX3X	CCDC112	CCCTCTCACGGGAGAACTG_TSS_DDX3X	highmoi	1.73519e-09	1.21915e-06	0.307934	-0.568497	736	20.3631	20.3311	28.9017	ENSG00000164221
DDX3X	CCDC112	CCCTCTCACGGGAGAACTG_TSS_DDX3X	screen	6.60212e-11	1.74466e-07	0.470503	-0.927176	248	20.1486	20.0509	39.3704	ENSG00000164221
DDX3X	CCDC112	TCCCGTGAGAGGGCCTTCG_TSS_DDX3X	highmoi	4.08778e-23	1.38971e-20	0.574169	-0.748114	572	20.3631	20.3078	38.0213	ENSG00000164221
DDX3X	CCDC112	TCCCGTGAGAGGGCCTTCG_TSS_DDX3X	screen	2.50422e-13	6.94526e-11	0.485247	-0.837014	295	20.1486	20.008	44.201	ENSG00000164221
DDX3X	CCDC26	CCCTCTCACGGGAGAACTG_TSS_DDX3X	highmoi	0.00320011	0.0555529	-0.148104	0.273425	736	27.6753	27.6919	23.2501	ENSG00000229140
DDX3X	CCDC26	CCCTCTCACGGGAGAACTG_TSS_DDX3X	screen	0.0245476	0.222335	-0.15658	0.308558	248	31.8548	31.9002	22.93	ENSG00000229140
DDX3X	CCDC26	TCCCGTGAGAGGGCCTTCG_TSS_DDX3X	highmoi	2.34227e-12	1.77591e-10	-0.399462	0.52048	572	27.6753	27.7114	16.1484	ENSG00000229140
DDX3X	CCDC26	TCCCGTGAGAGGGCCTTCG_TSS_DDX3X	screen	1.4014e-08	1.22061e-06	-0.363551	0.627098	295	31.8548	31.9553	14.671	ENSG00000229140
DDX3X	CCDC34	CCCTCTCACGGGAGAACTG_TSS_DDX3X	highmoi	0.00160182	0.0374313	0.101849	-0.188031	736	109.928	109.861	127.84	ENSG00000109881
DDX3X	CCDC34	CCCTCTCACGGGAGAACTG_TSS_DDX3X	screen	0.0172761	0.187898	0.123676	-0.243716	248	118.914	118.847	131.956	ENSG00000109881
DDX3X	CCDC34	TCCCGTGAGAGGGCCTTCG_TSS_DDX3X	highmoi	0.0095435	0.0421892	0.0948536	-0.12359	572	109.928	109.854	133.459	ENSG00000109881
DDX3X	CCDC34	TCCCGTGAGAGGGCCTTCG_TSS_DDX3X	screen	0.0114568	0.0766137	0.120848	-0.208453	295	118.914	118.733	149.719	ENSG00000109881
DDX3X	CCDC50	CCCTCTCACGGGAGAACTG_TSS_DDX3X	highmoi	3.95626e-05	0.00262233	0.172943	-0.319281	736	35.4149	35.3881	42.5656	ENSG00000152492
DDX3X	CCDC50	CCCTCTCACGGGAGAACTG_TSS_DDX3X	screen	0.00119074	0.0385721	0.194838	-0.383949	248	48.1688	48.0761	66.4106	ENSG00000152492
DDX3X	CCDC50	TCCCGTGAGAGGGCCTTCG_TSS_DDX3X	highmoi	0.000550258	0.00425159	0.16484	-0.214779	572	35.4149	35.3859	44.6857	ENSG00000152492
DDX3X	CCDC50	TCCCGTGAGAGGGCCTTCG_TSS_DDX3X	screen	0.0403288	0.182258	0.1134	-0.195607	295	48.1688	48.126	55.4863	ENSG00000152492
DDX3X	CCDC59	CCCTCTCACGGGAGAACTG_TSS_DDX3X	highmoi	0.000684193	0.0200855	-0.123634	0.22825	736	58.3229	58.3506	50.9356	ENSG00000133773
DDX3X	CCDC59	CCCTCTCACGGGAGAACTG_TSS_DDX3X	screen	0.0693385	0.377155	-0.101148	0.199322	248	82.6828	82.7336	72.6839	ENSG00000133773
DDX3X	CCDC59	TCCCGTGAGAGGGCCTTCG_TSS_DDX3X	highmoi	1.10394e-07	2.71199e-06	-0.219144	0.285534	572	58.3229	58.3592	46.7363	ENSG00000133773
DDX3X	CCDC59	TCCCGTGAGAGGGCCTTCG_TSS_DDX3X	screen	6.28358e-06	0.000213879	-0.231452	0.399237	295	82.6828	82.7957	63.3861	ENSG00000133773
DDX3X	CCDC86	CCCTCTCACGGGAGAACTG_TSS_DDX3X	highmoi	0.00253376	0.0494506	-0.107467	0.198402	736	95.2767	95.3179	84.2727	ENSG00000110104
DDX3X	CCDC86	CCCTCTCACGGGAGAACTG_TSS_DDX3X	screen	0.023541	0.218275	-0.120012	0.236497	248	120.842	120.929	103.834	ENSG00000110104
DDX3X	CCDC86	TCCCGTGAGAGGGCCTTCG_TSS_DDX3X	highmoi	0.000329697	0.00274461	-0.144914	0.188816	572	95.2767	95.3027	86.9791	ENSG00000110104
DDX3X	CCDC86	TCCCGTGAGAGGGCCTTCG_TSS_DDX3X	screen	0.0532533	0.216276	-0.0942453	0.162566	295	120.842	120.965	99.8754	ENSG00000110104
DDX3X	CCDC88C	CCCTCTCACGGGAGAACTG_TSS_DDX3X	highmoi	0.0163878	0.153707	0.140758	-0.259863	736	13.077	13.0684	15.3808	ENSG00000015133
DDX3X	CCDC88C	CCCTCTCACGGGAGAACTG_TSS_DDX3X	screen	0.000236913	0.0134238	0.273741	-0.539436	248	15.8099	15.7781	22.0648	ENSG00000015133
DDX3X	CCDC88C	TCCCGTGAGAGGGCCTTCG_TSS_DDX3X	highmoi	5.33724e-07	1.07256e-05	0.333383	-0.434383	572	13.077	13.0586	18.9679	ENSG00000015133
DDX3X	CCDC88C	TCCCGTGAGAGGGCCTTCG_TSS_DDX3X	screen	0.0178655	0.104386	0.162261	-0.279888	295	15.8099	15.7758	21.6303	ENSG00000015133
DDX3X	CCDC92	CCCTCTCACGGGAGAACTG_TSS_DDX3X	highmoi	0.0482584	0.280218	0.143202	-0.264375	736	5.96011	5.9527	7.94081	ENSG00000119242
DDX3X	CCDC92	CCCTCTCACGGGAGAACTG_TSS_DDX3X	screen	0.0794767	0.404445	0.160087	-0.315469	248	5.1085	5.09928	6.92228	ENSG00000119242
DDX3X	CCDC92	TCCCGTGAGAGGGCCTTCG_TSS_DDX3X	highmoi	8.78602e-06	0.000120254	0.365417	-0.47612	572	5.96011	5.94827	9.74029	ENSG00000119242
DDX3X	CCDC92	TCCCGTGAGAGGGCCTTCG_TSS_DDX3X	screen	0.0445082	0.193193	0.168753	-0.291086	295	5.1085	5.09217	7.89975	ENSG00000119242
DDX3X	CCNB1	CCCTCTCACGGGAGAACTG_TSS_DDX3X	highmoi	0.000351547	0.0126882	-0.17092	0.315546	736	90.6185	90.6942	70.3942	ENSG00000134057
DDX3X	CCNB1	CCCTCTCACGGGAGAACTG_TSS_DDX3X	screen	0.123477	0.480727	-0.105427	0.207755	248	83.7522	83.7909	76.145	ENSG00000134057
DDX3X	CCNB1	TCCCGTGAGAGGGCCTTCG_TSS_DDX3X	highmoi	1.458e-05	0.000190407	-0.235054	0.306264	572	90.6185	90.6676	74.9319	ENSG00000134057
DDX3X	CCNB1	TCCCGTGAGAGGGCCTTCG_TSS_DDX3X	screen	0.000620656	0.00849492	-0.215529	0.371772	295	83.7522	83.8515	66.7717	ENSG00000134057
DDX3X	CCNG1	CCCTCTCACGGGAGAACTG_TSS_DDX3X	highmoi	0.00011989	0.00593201	0.11621	-0.214544	736	206.677	206.624	220.697	ENSG00000113328
DDX3X	CCNG1	CCCTCTCACGGGAGAACTG_TSS_DDX3X	screen	0.0025753	0.0631189	0.150669	-0.29691	248	136.652	136.485	169.596	ENSG00000113328
DDX3X	CCNG1	TCCCGTGAGAGGGCCTTCG_TSS_DDX3X	highmoi	4.13475e-15	5.65924e-13	0.268932	-0.350406	572	206.677	206.556	245.045	ENSG00000113328
DDX3X	CCNG1	TCCCGTGAGAGGGCCTTCG_TSS_DDX3X	screen	1.67892e-07	1.04083e-05	0.240625	-0.41506	295	136.652	136.387	182.07	ENSG00000113328
DDX3X	CCSER2	CCCTCTCACGGGAGAACTG_TSS_DDX3X	highmoi	0.00417741	0.0658082	0.17336	-0.320051	736	12.5869	12.5743	15.9531	ENSG00000107771
DDX3X	CCSER2	CCCTCTCACGGGAGAACTG_TSS_DDX3X	screen	0.000677963	0.0269625	0.265073	-0.522355	248	13.1091	13.0658	21.6321	ENSG00000107771
DDX3X	CCSER2	TCCCGTGAGAGGGCCTTCG_TSS_DDX3X	highmoi	2.09429e-08	6.25262e-07	0.384545	-0.501044	572	12.5869	12.5645	19.7369	ENSG00000107771
DDX3X	CCSER2	TCCCGTGAGAGGGCCTTCG_TSS_DDX3X	screen	0.00198746	0.020846	0.221903	-0.382767	295	13.1091	13.0681	20.1255	ENSG00000107771
DDX3X	CD3D	CCCTCTCACGGGAGAACTG_TSS_DDX3X	highmoi	0.00043662	0.0146994	-0.21474	0.396445	736	35.0956	35.1289	26.1832	ENSG00000167286
DDX3X	CD3D	CCCTCTCACGGGAGAACTG_TSS_DDX3X	screen	2.81378e-05	0.00348876	-0.327503	0.645379	248	109.069	109.262	71.1697	ENSG00000167286
DDX3X	CD3D	TCCCGTGAGAGGGCCTTCG_TSS_DDX3X	highmoi	9.71814e-05	0.000968964	-0.269835	0.351582	572	35.0956	35.1207	27.0848	ENSG00000167286
DDX3X	CD3D	TCCCGTGAGAGGGCCTTCG_TSS_DDX3X	screen	2.84498e-14	1.11049e-11	-0.547304	0.944058	295	109.069	109.375	56.803	ENSG00000167286
DDX3X	CD52	CCCTCTCACGGGAGAACTG_TSS_DDX3X	highmoi	0.0314192	0.223371	-0.137672	0.254166	736	12.7515	12.7631	9.65774	ENSG00000169442
DDX3X	CD52	CCCTCTCACGGGAGAACTG_TSS_DDX3X	screen	0.0151711	0.17726	-0.18936	0.373154	248	19.6817	19.7103	14.0609	ENSG00000169442
DDX3X	CD52	TCCCGTGAGAGGGCCTTCG_TSS_DDX3X	highmoi	0.00141146	0.00909809	-0.231589	0.301749	572	12.7515	12.7637	8.88588	ENSG00000169442
DDX3X	CD52	TCCCGTGAGAGGGCCTTCG_TSS_DDX3X	screen	3.191e-07	1.76507e-05	-0.366802	0.632705	295	19.6817	19.733	10.9092	ENSG00000169442
DDX3X	CD69	CCCTCTCACGGGAGAACTG_TSS_DDX3X	highmoi	1.37401e-07	3.44778e-05	-0.337041	0.622234	736	19.2882	19.3117	13.0201	ENSG00000110848
DDX3X	CD69	CCCTCTCACGGGAGAACTG_TSS_DDX3X	screen	0.0902101	0.422732	-0.152242	0.300009	248	8.74852	8.76219	6.05699	ENSG00000110848
DDX3X	CD69	TCCCGTGAGAGGGCCTTCG_TSS_DDX3X	highmoi	5.25078e-06	7.69652e-05	-0.330352	0.430432	572	19.2882	19.3082	12.9016	ENSG00000110848
DDX3X	CD69	TCCCGTGAGAGGGCCTTCG_TSS_DDX3X	screen	0.00134333	0.0157479	-0.265106	0.457287	295	8.74852	8.77548	4.13796	ENSG00000110848
DDX3X	CDC123	CCCTCTCACGGGAGAACTG_TSS_DDX3X	highmoi	0.00653529	0.085686	-0.0993012	0.183327	736	66.6321	66.6625	58.5187	ENSG00000151465
DDX3X	CDC123	CCCTCTCACGGGAGAACTG_TSS_DDX3X	screen	0.00878162	0.128899	-0.146332	0.288362	248	93.6226	93.6795	82.4183	ENSG00000151465
DDX3X	CDC123	TCCCGTGAGAGGGCCTTCG_TSS_DDX3X	highmoi	9.74438e-08	2.43933e-06	-0.220713	0.287579	572	66.6321	66.669	54.8532	ENSG00000151465
DDX3X	CDC123	TCCCGTGAGAGGGCCTTCG_TSS_DDX3X	screen	0.0071468	0.0545798	-0.138204	0.238392	295	93.6226	93.7048	79.5618	ENSG00000151465
DDX3X	CDC34	CCCTCTCACGGGAGAACTG_TSS_DDX3X	highmoi	1.63048e-05	0.00128236	0.148376	-0.273928	736	70.5865	70.531	85.4173	ENSG00000099804
DDX3X	CDC34	CCCTCTCACGGGAGAACTG_TSS_DDX3X	screen	0.111296	0.463615	0.0856239	-0.168731	248	86.5809	86.5251	97.5608	ENSG00000099804
DDX3X	CDC34	TCCCGTGAGAGGGCCTTCG_TSS_DDX3X	highmoi	4.75044e-20	1.3175e-17	0.357867	-0.466283	572	70.5865	70.4675	108.596	ENSG00000099804
DDX3X	CDC34	TCCCGTGAGAGGGCCTTCG_TSS_DDX3X	screen	4.20497e-05	0.00103061	0.20265	-0.349555	295	86.5809	86.4262	113.042	ENSG00000099804
DDX3X	CDC42	CCCTCTCACGGGAGAACTG_TSS_DDX3X	highmoi	0.0448837	0.269686	-0.0595803	0.109995	736	207.733	207.803	189.005	ENSG00000070831
DDX3X	CDC42	CCCTCTCACGGGAGAACTG_TSS_DDX3X	screen	0.000173951	0.0111785	-0.187364	0.36922	248	233.997	234.169	200.097	ENSG00000070831
DDX3X	CDC42	TCCCGTGAGAGGGCCTTCG_TSS_DDX3X	highmoi	1.35724e-08	4.38773e-07	-0.191255	0.249196	572	207.733	207.823	178.999	ENSG00000070831
DDX3X	CDC42	TCCCGTGAGAGGGCCTTCG_TSS_DDX3X	screen	0.00865885	0.0624063	-0.120544	0.207929	295	233.997	234.136	210.284	ENSG00000070831
DDX3X	CDT1	CCCTCTCACGGGAGAACTG_TSS_DDX3X	highmoi	1.42053e-08	6.23788e-06	-0.19663	0.363012	736	174.55	174.672	142.076	ENSG00000167513
DDX3X	CDT1	CCCTCTCACGGGAGAACTG_TSS_DDX3X	screen	0.105185	0.452283	-0.0873651	0.172162	248	134.897	134.928	128.927	ENSG00000167513
DDX3X	CDT1	TCCCGTGAGAGGGCCTTCG_TSS_DDX3X	highmoi	6.94488e-07	1.34297e-05	-0.195115	0.254226	572	174.55	174.666	137.56	ENSG00000167513
DDX3X	CDT1	TCCCGTGAGAGGGCCTTCG_TSS_DDX3X	screen	0.000200626	0.00354213	-0.184478	0.31821	295	134.897	134.98	120.753	ENSG00000167513
DDX3X	CEBPD	CCCTCTCACGGGAGAACTG_TSS_DDX3X	highmoi	0.147629	0.481563	0.0964716	-0.178103	736	9.20776	9.20233	10.6593	ENSG00000221869
DDX3X	CEBPD	CCCTCTCACGGGAGAACTG_TSS_DDX3X	screen	0.00108706	0.0369564	0.278025	-0.547878	248	8.67635	8.65009	13.8446	ENSG00000221869
DDX3X	CEBPD	TCCCGTGAGAGGGCCTTCG_TSS_DDX3X	highmoi	4.73124e-08	1.28844e-06	0.412543	-0.537524	572	9.20776	9.18923	15.1231	ENSG00000221869
DDX3X	CEBPD	TCCCGTGAGAGGGCCTTCG_TSS_DDX3X	screen	1.27897e-10	1.68489e-08	0.50352	-0.868534	295	8.67635	8.6127	19.5613	ENSG00000221869
DDX3X	CFAP20	CCCTCTCACGGGAGAACTG_TSS_DDX3X	highmoi	0.00141767	0.034484	-0.127015	0.23449	736	43.3279	43.349	37.7009	ENSG00000070761
DDX3X	CFAP20	CCCTCTCACGGGAGAACTG_TSS_DDX3X	screen	0.0333854	0.258332	-0.122608	0.241612	248	63.8737	63.93	52.7824	ENSG00000070761
DDX3X	CFAP20	TCCCGTGAGAGGGCCTTCG_TSS_DDX3X	highmoi	0.00131811	0.00863363	-0.144964	0.188881	572	43.3279	43.3438	38.2776	ENSG00000070761
DDX3X	CFAP20	TCCCGTGAGAGGGCCTTCG_TSS_DDX3X	screen	0.0426494	0.188231	-0.107488	0.185409	295	63.8737	63.9128	57.1791	ENSG00000070761
DDX3X	CHCHD2	CCCTCTCACGGGAGAACTG_TSS_DDX3X	highmoi	0.000521926	0.0163708	-0.0523615	0.0966681	736	2593.33	2593.83	2460.93	ENSG00000106153
DDX3X	CHCHD2	CCCTCTCACGGGAGAACTG_TSS_DDX3X	screen	0.000228023	0.0132522	-0.0647744	0.127645	248	3268.18	3269.34	3040.61	ENSG00000106153
DDX3X	CHCHD2	TCCCGTGAGAGGGCCTTCG_TSS_DDX3X	highmoi	1.39875e-22	4.60669e-20	-0.167321	0.218011	572	2593.33	2594.36	2263.68	ENSG00000106153
DDX3X	CHCHD2	TCCCGTGAGAGGGCCTTCG_TSS_DDX3X	screen	1.47411e-18	1.41233e-15	-0.142206	0.245294	295	3268.18	3270.75	2829.05	ENSG00000106153
DDX3X	CHMP2A	CCCTCTCACGGGAGAACTG_TSS_DDX3X	highmoi	0.03232	0.226326	-0.0571909	0.105584	736	160.954	160.969	156.956	ENSG00000130724
DDX3X	CHMP2A	CCCTCTCACGGGAGAACTG_TSS_DDX3X	screen	0.0109223	0.147199	-0.11182	0.220353	248	177.495	177.603	156.184	ENSG00000130724
DDX3X	CHMP2A	TCCCGTGAGAGGGCCTTCG_TSS_DDX3X	highmoi	0.00299414	0.0168564	-0.0899268	0.11717	572	160.954	160.988	150.035	ENSG00000130724
DDX3X	CHMP2A	TCCCGTGAGAGGGCCTTCG_TSS_DDX3X	screen	2.96486e-05	0.000775352	-0.168819	0.2912	295	177.495	177.626	155.174	ENSG00000130724
DDX3X	CHMP4B	CCCTCTCACGGGAGAACTG_TSS_DDX3X	highmoi	0.00155926	0.0369282	0.105483	-0.194739	736	79.2124	79.1801	87.8496	ENSG00000101421
DDX3X	CHMP4B	CCCTCTCACGGGAGAACTG_TSS_DDX3X	screen	0.0254147	0.226014	0.131822	-0.25977	248	50.0899	50.0477	58.4067	ENSG00000101421
DDX3X	CHMP4B	TCCCGTGAGAGGGCCTTCG_TSS_DDX3X	highmoi	0.000210764	0.00187131	0.140104	-0.182549	572	79.2124	79.1535	98.001	ENSG00000101421
DDX3X	CHMP4B	TCCCGTGAGAGGGCCTTCG_TSS_DDX3X	screen	0.0534811	0.216871	0.104786	-0.180748	295	50.0899	50.0452	57.7434	ENSG00000101421
DDX3X	CHPT1	CCCTCTCACGGGAGAACTG_TSS_DDX3X	highmoi	0.00104822	0.0272098	0.0924375	-0.170655	736	133.233	133.175	148.872	ENSG00000111666
DDX3X	CHPT1	CCCTCTCACGGGAGAACTG_TSS_DDX3X	screen	0.0110262	0.147843	0.115039	-0.226696	248	178.672	178.575	197.718	ENSG00000111666
DDX3X	CHPT1	TCCCGTGAGAGGGCCTTCG_TSS_DDX3X	highmoi	1.18782e-05	0.000158261	0.140069	-0.182503	572	133.233	133.165	154.99	ENSG00000111666
DDX3X	CHPT1	TCCCGTGAGAGGGCCTTCG_TSS_DDX3X	screen	0.0013068	0.0154054	0.133853	-0.230886	295	178.672	178.467	213.669	ENSG00000111666
DDX3X	CHTOP	CCCTCTCACGGGAGAACTG_TSS_DDX3X	highmoi	0.0297857	0.21545	-0.0712601	0.131558	736	78.1804	78.205	71.6103	ENSG00000160679
DDX3X	CHTOP	CCCTCTCACGGGAGAACTG_TSS_DDX3X	screen	0.0346076	0.261313	-0.114145	0.224936	248	86.9002	86.9317	80.6878	ENSG00000160679
DDX3X	CHTOP	TCCCGTGAGAGGGCCTTCG_TSS_DDX3X	highmoi	0.00304518	0.0170795	-0.11018	0.14356	572	78.1804	78.2	71.9414	ENSG00000160679
DDX3X	CHTOP	TCCCGTGAGAGGGCCTTCG_TSS_DDX3X	screen	0.0268706	0.139776	-0.110015	0.189767	295	86.9002	86.9882	71.8501	ENSG00000160679
DDX3X	CIAO2A	CCCTCTCACGGGAGAACTG_TSS_DDX3X	highmoi	0.000929779	0.0248075	-0.0937299	0.173041	736	129.915	129.952	120.114	ENSG00000166797
DDX3X	CIAO2A	CCCTCTCACGGGAGAACTG_TSS_DDX3X	screen	1.70724e-05	0.00264597	-0.202192	0.398441	248	156.942	157.088	128.278	ENSG00000166797
DDX3X	CIAO2A	TCCCGTGAGAGGGCCTTCG_TSS_DDX3X	highmoi	1.82687e-08	5.58068e-07	-0.180632	0.235355	572	129.915	129.969	112.526	ENSG00000166797
DDX3X	CIAO2A	TCCCGTGAGAGGGCCTTCG_TSS_DDX3X	screen	0.048704	0.20481	-0.085269	0.147083	295	156.942	157.033	141.443	ENSG00000166797
DDX3X	CIAPIN1	CCCTCTCACGGGAGAACTG_TSS_DDX3X	highmoi	0.141576	0.470659	-0.0582818	0.107598	736	45.2851	45.2934	43.0663	ENSG00000005194
DDX3X	CIAPIN1	CCCTCTCACGGGAGAACTG_TSS_DDX3X	screen	7.68279e-06	0.00137235	-0.258978	0.510343	248	64.7594	64.8411	48.6723	ENSG00000005194
DDX3X	CIAPIN1	TCCCGTGAGAGGGCCTTCG_TSS_DDX3X	highmoi	0.0115315	0.0487683	-0.113564	0.147968	572	45.2851	45.3004	40.4137	ENSG00000005194
DDX3X	CIAPIN1	TCCCGTGAGAGGGCCTTCG_TSS_DDX3X	screen	0.00431896	0.0379986	-0.151986	0.262165	295	64.7594	64.8081	56.4268	ENSG00000005194
DDX3X	CIZ1	CCCTCTCACGGGAGAACTG_TSS_DDX3X	highmoi	0.00368805	0.0604484	0.0966598	-0.17845	736	70.9325	70.8984	80.0519	ENSG00000148337
DDX3X	CIZ1	CCCTCTCACGGGAGAACTG_TSS_DDX3X	screen	0.00130664	0.0402505	0.18254	-0.359714	248	59.7077	59.6451	72.0349	ENSG00000148337
DDX3X	CIZ1	TCCCGTGAGAGGGCCTTCG_TSS_DDX3X	highmoi	1.92267e-07	4.51292e-06	0.196516	-0.25605	572	70.9325	70.8745	89.4569	ENSG00000148337
DDX3X	CIZ1	TCCCGTGAGAGGGCCTTCG_TSS_DDX3X	screen	0.000139494	0.00269749	0.199015	-0.343286	295	59.7077	59.6202	74.6714	ENSG00000148337
DDX3X	CKS1B	CCCTCTCACGGGAGAACTG_TSS_DDX3X	highmoi	0.0477105	0.279345	-0.0651619	0.1203	736	484.124	484.194	465.36	ENSG00000173207
DDX3X	CKS1B	CCCTCTCACGGGAGAACTG_TSS_DDX3X	screen	0.00152217	0.0448104	-0.119198	0.234891	248	638.122	638.445	574.549	ENSG00000173207
DDX3X	CKS1B	TCCCGTGAGAGGGCCTTCG_TSS_DDX3X	highmoi	1.76307e-11	1.10601e-09	-0.250918	0.326934	572	484.124	484.292	430.623	ENSG00000173207
DDX3X	CKS1B	TCCCGTGAGAGGGCCTTCG_TSS_DDX3X	screen	3.08349e-07	1.72856e-05	-0.177063	0.305421	295	638.122	638.618	553.359	ENSG00000173207
DDX3X	CLCC1	CCCTCTCACGGGAGAACTG_TSS_DDX3X	highmoi	0.090826	0.380317	-0.0830681	0.153358	736	21.3686	21.3747	19.7447	ENSG00000121940
DDX3X	CLCC1	CCCTCTCACGGGAGAACTG_TSS_DDX3X	screen	0.0682193	0.373808	-0.115807	0.22821	248	32.875	32.8937	29.2034	ENSG00000121940
DDX3X	CLCC1	TCCCGTGAGAGGGCCTTCG_TSS_DDX3X	highmoi	0.0295516	0.100856	-0.121197	0.157914	572	21.3686	21.3753	19.2243	ENSG00000121940
DDX3X	CLCC1	TCCCGTGAGAGGGCCTTCG_TSS_DDX3X	screen	0.10235	0.321753	-0.0954482	0.164641	295	32.875	32.8968	29.1538	ENSG00000121940
DDX3X	CMPK2	CCCTCTCACGGGAGAACTG_TSS_DDX3X	highmoi	0.0484986	0.280839	0.118984	-0.219665	736	12.0707	12.0637	13.9501	ENSG00000134326
DDX3X	CMPK2	CCCTCTCACGGGAGAACTG_TSS_DDX3X	screen	0.00859662	0.128105	0.210047	-0.413919	248	11.0283	11.0019	16.2241	ENSG00000134326
DDX3X	CMPK2	TCCCGTGAGAGGGCCTTCG_TSS_DDX3X	highmoi	5.4923e-05	0.000595508	0.275806	-0.359362	572	12.0707	12.0544	17.2591	ENSG00000134326
DDX3X	CMPK2	TCCCGTGAGAGGGCCTTCG_TSS_DDX3X	screen	5.13223e-06	0.000183975	0.335344	-0.578442	295	11.0283	10.9663	21.6303	ENSG00000134326
DDX3X	CNKSR3	CCCTCTCACGGGAGAACTG_TSS_DDX3X	highmoi	0.0875255	0.373223	0.101153	-0.186745	736	15.0126	15.0005	18.2424	ENSG00000153721
DDX3X	CNKSR3	CCCTCTCACGGGAGAACTG_TSS_DDX3X	screen	0.0251665	0.224771	0.168916	-0.332866	248	18.1203	18.0948	23.1464	ENSG00000153721
DDX3X	CNKSR3	TCCCGTGAGAGGGCCTTCG_TSS_DDX3X	highmoi	9.27177e-05	0.000933552	0.262382	-0.341872	572	15.0126	14.9933	21.1894	ENSG00000153721
DDX3X	CNKSR3	TCCCGTGAGAGGGCCTTCG_TSS_DDX3X	screen	0.000157352	0.0029613	0.262351	-0.452536	295	18.1203	18.0602	28.4015	ENSG00000153721
DDX3X	COA4	CCCTCTCACGGGAGAACTG_TSS_DDX3X	highmoi	0.0190959	0.167989	-0.0618688	0.11422	736	265.955	265.991	256.467	ENSG00000181924
DDX3X	COA4	CCCTCTCACGGGAGAACTG_TSS_DDX3X	screen	0.0158625	0.181261	-0.0972159	0.191574	248	304.513	304.582	290.952	ENSG00000181924
DDX3X	COA4	TCCCGTGAGAGGGCCTTCG_TSS_DDX3X	highmoi	6.54214e-06	9.3425e-05	-0.134931	0.175809	572	265.955	266.013	247.523	ENSG00000181924
DDX3X	COA4	TCCCGTGAGAGGGCCTTCG_TSS_DDX3X	screen	8.24691e-06	0.000272869	-0.16535	0.285216	295	304.513	304.736	266.334	ENSG00000181924
DDX3X	COA8	CCCTCTCACGGGAGAACTG_TSS_DDX3X	highmoi	0.00102157	0.0266492	0.100417	-0.185387	736	98.9699	98.9162	113.317	ENSG00000256053
DDX3X	COA8	CCCTCTCACGGGAGAACTG_TSS_DDX3X	screen	0.0384561	0.277132	0.102153	-0.201303	248	122.944	122.852	141.041	ENSG00000256053
DDX3X	COA8	TCCCGTGAGAGGGCCTTCG_TSS_DDX3X	highmoi	4.03822e-07	8.42749e-06	0.175647	-0.22886	572	98.9699	98.8822	126.966	ENSG00000256053
DDX3X	COA8	TCCCGTGAGAGGGCCTTCG_TSS_DDX3X	screen	6.54655e-11	9.32352e-09	0.296591	-0.511597	295	122.944	122.678	168.34	ENSG00000256053
DDX3X	COBL	CCCTCTCACGGGAGAACTG_TSS_DDX3X	highmoi	0.00215372	0.0446812	0.22966	-0.42399	736	5.81791	5.80836	8.37004	ENSG00000106078
DDX3X	COBL	CCCTCTCACGGGAGAACTG_TSS_DDX3X	screen	0.000485485	0.0211525	0.309941	-0.610772	248	6.94764	6.917	12.9793	ENSG00000106078
DDX3X	COBL	TCCCGTGAGAGGGCCTTCG_TSS_DDX3X	highmoi	0.0339715	0.112234	0.179963	-0.234483	572	5.81791	5.81151	7.86058	ENSG00000106078
DDX3X	COBL	TCCCGTGAGAGGGCCTTCG_TSS_DDX3X	screen	0.024987	0.132798	0.183223	-0.316046	295	6.94764	6.92338	11.0973	ENSG00000106078
DDX3X	COL23A1	CCCTCTCACGGGAGAACTG_TSS_DDX3X	highmoi	0.00521978	0.0751519	0.186588	-0.344473	736	8.70299	8.69219	11.5893	ENSG00000050767
DDX3X	COL23A1	CCCTCTCACGGGAGAACTG_TSS_DDX3X	screen	0.0171421	0.187421	0.203739	-0.40149	248	7.9689	7.94235	13.1956	ENSG00000050767
DDX3X	COL23A1	TCCCGTGAGAGGGCCTTCG_TSS_DDX3X	highmoi	6.07466e-05	0.000646023	0.303715	-0.395727	572	8.70299	8.69037	12.7307	ENSG00000050767
DDX3X	COL23A1	TCCCGTGAGAGGGCCTTCG_TSS_DDX3X	screen	0.00210035	0.0216168	0.241879	-0.417222	295	7.9689	7.93741	13.3543	ENSG00000050767
DDX3X	COMMD4	CCCTCTCACGGGAGAACTG_TSS_DDX3X	highmoi	0.00202985	0.0430061	-0.120674	0.222784	736	44.425	44.4477	38.3448	ENSG00000140365
DDX3X	COMMD4	CCCTCTCACGGGAGAACTG_TSS_DDX3X	screen	0.050638	0.320067	-0.112398	0.221492	248	61.8093	61.865	50.8355	ENSG00000140365
DDX3X	COMMD4	TCCCGTGAGAGGGCCTTCG_TSS_DDX3X	highmoi	0.00401113	0.0212642	-0.127578	0.166228	572	44.425	44.4359	40.9263	ENSG00000140365
DDX3X	COMMD4	TCCCGTGAGAGGGCCTTCG_TSS_DDX3X	screen	0.00106747	0.0131734	-0.173132	0.298639	295	61.8093	61.8782	50.0317	ENSG00000140365
DDX3X	COMMD7	CCCTCTCACGGGAGAACTG_TSS_DDX3X	highmoi	0.0051428	0.0746556	0.0995897	-0.183859	736	67.2871	67.2439	78.8357	ENSG00000149600
DDX3X	COMMD7	CCCTCTCACGGGAGAACTG_TSS_DDX3X	screen	0.0014274	0.0430842	0.182351	-0.359342	248	70.6147	70.5503	83.2836	ENSG00000149600
DDX3X	COMMD7	TCCCGTGAGAGGGCCTTCG_TSS_DDX3X	highmoi	1.14698e-09	4.9339e-08	0.24567	-0.320096	572	67.2871	67.2104	91.7638	ENSG00000149600
DDX3X	COMMD7	TCCCGTGAGAGGGCCTTCG_TSS_DDX3X	screen	0.00691166	0.053286	0.142099	-0.24511	295	70.6147	70.4997	90.2828	ENSG00000149600
DDX3X	COMMD9	CCCTCTCACGGGAGAACTG_TSS_DDX3X	highmoi	0.0035239	0.0587633	-0.1198	0.22117	736	37.1965	37.2171	31.6917	ENSG00000110442
DDX3X	COMMD9	CCCTCTCACGGGAGAACTG_TSS_DDX3X	screen	0.00123768	0.0389372	-0.200378	0.394867	248	41.6541	41.6998	32.6645	ENSG00000110442
DDX3X	COMMD9	TCCCGTGAGAGGGCCTTCG_TSS_DDX3X	highmoi	0.0292705	0.100156	-0.101475	0.132218	572	37.1965	37.2079	33.5784	ENSG00000110442
DDX3X	COMMD9	TCCCGTGAGAGGGCCTTCG_TSS_DDX3X	screen	0.0206739	0.11608	-0.132065	0.227802	295	41.6541	41.7019	33.4799	ENSG00000110442
DDX3X	COPS2	CCCTCTCACGGGAGAACTG_TSS_DDX3X	highmoi	0.00144036	0.0348964	-0.132002	0.243697	736	33.9452	33.9627	29.2594	ENSG00000166200
DDX3X	COPS2	CCCTCTCACGGGAGAACTG_TSS_DDX3X	screen	0.0921799	0.427402	-0.116334	0.229248	248	22.728	22.7369	20.9831	ENSG00000166200
DDX3X	COPS2	TCCCGTGAGAGGGCCTTCG_TSS_DDX3X	highmoi	0.0663131	0.182808	-0.0862529	0.112383	572	33.9452	33.9535	31.2715	ENSG00000166200
DDX3X	COPS2	TCCCGTGAGAGGGCCTTCG_TSS_DDX3X	screen	0.177543	0.440058	-0.0856999	0.147826	295	22.728	22.7355	21.4422	ENSG00000166200
DDX3X	COPS6	CCCTCTCACGGGAGAACTG_TSS_DDX3X	highmoi	0.000239854	0.00975994	-0.104091	0.192169	736	159.659	159.72	143.578	ENSG00000168090
DDX3X	COPS6	CCCTCTCACGGGAGAACTG_TSS_DDX3X	screen	0.00121007	0.0386453	-0.154305	0.304075	248	170.519	170.608	152.939	ENSG00000168090
DDX3X	COPS6	TCCCGTGAGAGGGCCTTCG_TSS_DDX3X	highmoi	1.21443e-05	0.000161398	-0.140584	0.183174	572	159.659	159.717	141.234	ENSG00000168090
DDX3X	COPS6	TCCCGTGAGAGGGCCTTCG_TSS_DDX3X	screen	0.000309146	0.00492159	-0.158247	0.272964	295	170.519	170.602	156.302	ENSG00000168090
DDX3X	COPZ1	CCCTCTCACGGGAGAACTG_TSS_DDX3X	highmoi	0.0533537	0.292268	-0.0630525	0.116406	736	77.99	78.0154	71.1811	ENSG00000111481
DDX3X	COPZ1	CCCTCTCACGGGAGAACTG_TSS_DDX3X	screen	0.00275415	0.0656697	-0.172159	0.339259	248	74.4821	74.5374	63.5984	ENSG00000111481
DDX3X	COPZ1	TCCCGTGAGAGGGCCTTCG_TSS_DDX3X	highmoi	8.09762e-07	1.52123e-05	-0.182533	0.237832	572	77.99	78.0383	62.5429	ENSG00000111481
DDX3X	COPZ1	TCCCGTGAGAGGGCCTTCG_TSS_DDX3X	screen	3.02582e-06	0.000117672	-0.24704	0.426125	295	74.4821	74.5723	59.06	ENSG00000111481
DDX3X	CORO2A	CCCTCTCACGGGAGAACTG_TSS_DDX3X	highmoi	0.0889437	0.376457	0.118379	-0.218548	736	7.33088	7.32405	9.15696	ENSG00000106789
DDX3X	CORO2A	CCCTCTCACGGGAGAACTG_TSS_DDX3X	screen	0.00226882	0.0581087	0.257336	-0.507108	248	8.60528	8.57976	13.6282	ENSG00000106789
DDX3X	CORO2A	TCCCGTGAGAGGGCCTTCG_TSS_DDX3X	highmoi	0.0188044	0.0714934	0.18539	-0.241554	572	7.33088	7.32334	9.74029	ENSG00000106789
DDX3X	CORO2A	TCCCGTGAGAGGGCCTTCG_TSS_DDX3X	screen	0.000112015	0.00221978	0.29963	-0.516839	295	8.60528	8.56651	15.2352	ENSG00000106789
DDX3X	COX1	CCCTCTCACGGGAGAACTG_TSS_DDX3X	highmoi	0.000422494	0.0144567	0.076899	-0.141968	736	7491.64	7489.48	8067.43	ENSG00000198804
DDX3X	COX1	CCCTCTCACGGGAGAACTG_TSS_DDX3X	screen	0.019675	0.19974	0.0654355	-0.128948	248	5656.81	5655.94	5827.91	ENSG00000198804
DDX3X	COX1	TCCCGTGAGAGGGCCTTCG_TSS_DDX3X	highmoi	0.00414314	0.0217996	0.0709052	-0.0923861	572	7491.64	7489.12	8294.88	ENSG00000198804
DDX3X	COX1	TCCCGTGAGAGGGCCTTCG_TSS_DDX3X	screen	0.00490123	0.0417238	0.07262	-0.125264	295	5656.81	5655.4	5898.1	ENSG00000198804
DDX3X	COX19	CCCTCTCACGGGAGAACTG_TSS_DDX3X	highmoi	0.00722584	0.0910923	-0.111728	0.206269	736	36.4194	36.4328	32.8363	ENSG00000240230
DDX3X	COX19	CCCTCTCACGGGAGAACTG_TSS_DDX3X	screen	0.000545802	0.0229172	-0.219081	0.431723	248	37.9518	37.9951	29.4197	ENSG00000240230
DDX3X	COX19	TCCCGTGAGAGGGCCTTCG_TSS_DDX3X	highmoi	0.0787427	0.207623	-0.0829085	0.108026	572	36.4194	36.4259	34.3473	ENSG00000240230
DDX3X	COX19	TCCCGTGAGAGGGCCTTCG_TSS_DDX3X	screen	0.0632314	0.241711	-0.108297	0.186805	295	37.9518	37.9823	32.7275	ENSG00000240230
DDX3X	CPED1	CCCTCTCACGGGAGAACTG_TSS_DDX3X	highmoi	0.022211	0.180682	-0.0676524	0.124898	736	158.127	158.176	144.938	ENSG00000106034
DDX3X	CPED1	CCCTCTCACGGGAGAACTG_TSS_DDX3X	screen	0.00748688	0.118653	-0.140977	0.277811	248	126.583	126.651	113.136	ENSG00000106034
DDX3X	CPED1	TCCCGTGAGAGGGCCTTCG_TSS_DDX3X	highmoi	5.58007e-09	2.00711e-07	-0.195521	0.254754	572	158.127	158.221	128.162	ENSG00000106034
DDX3X	CPED1	TCCCGTGAGAGGGCCTTCG_TSS_DDX3X	screen	7.47904e-06	0.000249436	-0.217276	0.374785	295	126.583	126.762	95.9255	ENSG00000106034
DDX3X	CPPED1	CCCTCTCACGGGAGAACTG_TSS_DDX3X	highmoi	0.0690638	0.332662	-0.096789	0.178689	736	18.618	18.6226	17.3839	ENSG00000103381
DDX3X	CPPED1	CCCTCTCACGGGAGAACTG_TSS_DDX3X	screen	0.0214441	0.208486	-0.160842	0.316957	248	23.2725	23.2929	19.2526	ENSG00000103381
DDX3X	CPPED1	TCCCGTGAGAGGGCCTTCG_TSS_DDX3X	highmoi	0.000337824	0.00280341	-0.21637	0.28192	572	18.618	18.6306	14.6104	ENSG00000103381
DDX3X	CPPED1	TCCCGTGAGAGGGCCTTCG_TSS_DDX3X	screen	0.00047632	0.00691451	-0.224792	0.38775	295	23.2725	23.3118	16.5519	ENSG00000103381
DDX3X	CPSF4	CCCTCTCACGGGAGAACTG_TSS_DDX3X	highmoi	2.97315e-08	1.08048e-05	0.198049	-0.365632	736	58.2738	58.2113	74.9726	ENSG00000160917
DDX3X	CPSF4	CCCTCTCACGGGAGAACTG_TSS_DDX3X	screen	0.000230914	0.0132662	0.21288	-0.419503	248	61.0155	60.9386	76.145	ENSG00000160917
DDX3X	CPSF4	TCCCGTGAGAGGGCCTTCG_TSS_DDX3X	highmoi	6.82646e-21	2.05554e-18	0.37983	-0.4949	572	58.2738	58.1791	88.517	ENSG00000160917
DDX3X	CPSF4	TCCCGTGAGAGGGCCTTCG_TSS_DDX3X	screen	2.91118e-07	1.64069e-05	0.27282	-0.470593	295	61.0155	60.8773	84.6402	ENSG00000160917
DDX3X	CRAT	CCCTCTCACGGGAGAACTG_TSS_DDX3X	highmoi	0.0641174	0.319798	0.119524	-0.220661	736	9.44547	9.43905	11.1601	ENSG00000095321
DDX3X	CRAT	CCCTCTCACGGGAGAACTG_TSS_DDX3X	screen	0.0690504	0.3759	0.14343	-0.282643	248	11.8976	11.8866	14.0609	ENSG00000095321
DDX3X	CRAT	TCCCGTGAGAGGGCCTTCG_TSS_DDX3X	highmoi	0.0206356	0.0767119	0.169429	-0.220758	572	9.44547	9.43705	12.1326	ENSG00000095321
DDX3X	CRAT	TCCCGTGAGAGGGCCTTCG_TSS_DDX3X	screen	0.0384684	0.177193	0.150237	-0.259147	295	11.8976	11.8748	15.7995	ENSG00000095321
DDX3X	CREB3L2	CCCTCTCACGGGAGAACTG_TSS_DDX3X	highmoi	0.0216894	0.178774	0.128578	-0.237376	736	14.6119	14.601	17.527	ENSG00000182158
DDX3X	CREB3L2	CCCTCTCACGGGAGAACTG_TSS_DDX3X	screen	0.00683055	0.112833	0.221784	-0.437049	248	9.09951	9.0787	13.1956	ENSG00000182158
DDX3X	CREB3L2	TCCCGTGAGAGGGCCTTCG_TSS_DDX3X	highmoi	0.0207713	0.0770935	0.146827	-0.191308	572	14.6119	14.6033	17.3446	ENSG00000182158
DDX3X	CREB3L2	TCCCGTGAGAGGGCCTTCG_TSS_DDX3X	screen	0.0929487	0.304031	0.126733	-0.218605	295	9.09951	9.08233	12.0377	ENSG00000182158
DDX3X	CREG1	CCCTCTCACGGGAGAACTG_TSS_DDX3X	highmoi	5.87057e-06	0.000583679	0.135619	-0.250375	736	213.371	213.259	243.375	ENSG00000143162
DDX3X	CREG1	CCCTCTCACGGGAGAACTG_TSS_DDX3X	screen	4.17929e-07	0.000119042	0.273967	-0.539882	248	163.781	163.473	224.541	ENSG00000143162
DDX3X	CREG1	TCCCGTGAGAGGGCCTTCG_TSS_DDX3X	highmoi	1.55032e-06	2.70511e-05	0.163055	-0.212453	572	213.371	213.27	245.729	ENSG00000143162
DDX3X	CREG1	TCCCGTGAGAGGGCCTTCG_TSS_DDX3X	screen	6.39695e-07	3.16514e-05	0.247992	-0.427768	295	163.781	163.43	223.826	ENSG00000143162
DDX3X	CRELD2	CCCTCTCACGGGAGAACTG_TSS_DDX3X	highmoi	5.78375e-06	0.000583679	0.221784	-0.409451	736	29.9361	29.9081	37.4148	ENSG00000184164
DDX3X	CRELD2	CCCTCTCACGGGAGAACTG_TSS_DDX3X	screen	0.11668	0.472957	0.100783	-0.198605	248	41.0877	41.0613	46.2927	ENSG00000184164
DDX3X	CRELD2	TCCCGTGAGAGGGCCTTCG_TSS_DDX3X	highmoi	1.69948e-10	9.00043e-09	0.354183	-0.461484	572	29.9361	29.8955	42.8915	ENSG00000184164
DDX3X	CRELD2	TCCCGTGAGAGGGCCTTCG_TSS_DDX3X	screen	4.56072e-06	0.000166699	0.270966	-0.467395	295	41.0877	40.9761	60.1886	ENSG00000184164
DDX3X	CSE1L	CCCTCTCACGGGAGAACTG_TSS_DDX3X	highmoi	0.00844647	0.10002	-0.0971112	0.179284	736	52.8252	52.8494	46.3571	ENSG00000124207
DDX3X	CSE1L	CCCTCTCACGGGAGAACTG_TSS_DDX3X	screen	0.0995003	0.440689	-0.0978936	0.19291	248	49.7586	49.7817	45.2111	ENSG00000124207
DDX3X	CSE1L	TCCCGTGAGAGGGCCTTCG_TSS_DDX3X	highmoi	0.038516	0.123118	-0.0865146	0.112724	572	52.8252	52.8349	49.7267	ENSG00000124207
DDX3X	CSE1L	TCCCGTGAGAGGGCCTTCG_TSS_DDX3X	screen	0.00142626	0.0164252	-0.174387	0.300804	295	49.7586	49.8351	36.6774	ENSG00000124207
DDX3X	CST3	CCCTCTCACGGGAGAACTG_TSS_DDX3X	highmoi	1.89485e-07	3.91565e-05	0.146689	-0.270813	736	179.207	179.093	209.537	ENSG00000101439
DDX3X	CST3	CCCTCTCACGGGAGAACTG_TSS_DDX3X	screen	0.000453623	0.0204305	0.166933	-0.328959	248	150.397	150.258	177.6	ENSG00000101439
DDX3X	CST3	TCCCGTGAGAGGGCCTTCG_TSS_DDX3X	highmoi	2.888e-07	6.36749e-06	0.16381	-0.213436	572	179.207	179.086	217.789	ENSG00000101439
DDX3X	CST3	TCCCGTGAGAGGGCCTTCG_TSS_DDX3X	screen	0.0462922	0.198403	0.0872729	-0.150539	295	150.397	150.182	187.149	ENSG00000101439
DDX3X	CSTB	CCCTCTCACGGGAGAACTG_TSS_DDX3X	highmoi	0.000187935	0.00822028	0.0899402	-0.166045	736	333.308	333.185	366.207	ENSG00000160213
DDX3X	CSTB	CCCTCTCACGGGAGAACTG_TSS_DDX3X	screen	0.0106311	0.145293	0.0956115	-0.188413	248	420.694	420.551	448.866	ENSG00000160213
DDX3X	CSTB	TCCCGTGAGAGGGCCTTCG_TSS_DDX3X	highmoi	7.37626e-08	1.92156e-06	0.14695	-0.191468	572	333.308	333.12	393.542	ENSG00000160213
DDX3X	CSTB	TCCCGTGAGAGGGCCTTCG_TSS_DDX3X	screen	0.0261154	0.137272	0.0766004	-0.13213	295	420.694	420.583	439.753	ENSG00000160213
DDX3X	CTNNBIP1	CCCTCTCACGGGAGAACTG_TSS_DDX3X	highmoi	0.00147124	0.0351595	0.134716	-0.248708	736	38.4985	38.4725	45.4271	ENSG00000178585
DDX3X	CTNNBIP1	CCCTCTCACGGGAGAACTG_TSS_DDX3X	screen	0.0118962	0.155248	0.147292	-0.290254	248	66.9725	66.8973	81.7694	ENSG00000178585
DDX3X	CTNNBIP1	TCCCGTGAGAGGGCCTTCG_TSS_DDX3X	highmoi	0.0104333	0.045101	0.12301	-0.160276	572	38.4985	38.4786	44.8566	ENSG00000178585
DDX3X	CTNNBIP1	TCCCGTGAGAGGGCCTTCG_TSS_DDX3X	screen	0.000100232	0.00205915	0.209602	-0.361547	295	66.9725	66.8648	85.3925	ENSG00000178585
DDX3X	CTSZ	CCCTCTCACGGGAGAACTG_TSS_DDX3X	highmoi	0.113369	0.42461	0.0617315	-0.113967	736	46.0577	46.0344	52.2949	ENSG00000101160
DDX3X	CTSZ	CCCTCTCACGGGAGAACTG_TSS_DDX3X	screen	0.119574	0.477524	0.0953672	-0.187931	248	50.2299	50.2081	54.5129	ENSG00000101160
DDX3X	CTSZ	TCCCGTGAGAGGGCCTTCG_TSS_DDX3X	highmoi	0.000103554	0.00101616	0.171622	-0.223616	572	46.0577	46.0195	58.2709	ENSG00000101160
DDX3X	CTSZ	TCCCGTGAGAGGGCCTTCG_TSS_DDX3X	screen	0.0406403	0.183195	0.115401	-0.199057	295	50.2299	50.1959	56.0506	ENSG00000101160
DDX3X	CYCS	CCCTCTCACGGGAGAACTG_TSS_DDX3X	highmoi	0.00374257	0.0608687	-0.0625936	0.115558	736	1174.15	1174.32	1128.67	ENSG00000172115
DDX3X	CYCS	CCCTCTCACGGGAGAACTG_TSS_DDX3X	screen	1.40312e-05	0.00230251	-0.116901	0.230366	248	1715.07	1715.98	1535.66	ENSG00000172115
DDX3X	CYCS	TCCCGTGAGAGGGCCTTCG_TSS_DDX3X	highmoi	8.56086e-10	3.83927e-08	-0.150165	0.195658	572	1174.15	1174.41	1089.63	ENSG00000172115
DDX3X	CYCS	TCCCGTGAGAGGGCCTTCG_TSS_DDX3X	screen	1.40037e-05	0.000427782	-0.107567	0.185544	295	1715.07	1716.15	1529.54	ENSG00000172115
DDX3X	CYHR1	CCCTCTCACGGGAGAACTG_TSS_DDX3X	highmoi	0.00180898	0.0398847	0.10922	-0.201638	736	72.0635	72.0269	81.8404	ENSG00000187954
DDX3X	CYHR1	CCCTCTCACGGGAGAACTG_TSS_DDX3X	screen	0.00673075	0.112268	0.163898	-0.32298	248	56.4285	56.369	68.1412	ENSG00000187954
DDX3X	CYHR1	TCCCGTGAGAGGGCCTTCG_TSS_DDX3X	highmoi	0.00454385	0.0235204	0.112635	-0.146758	572	72.0635	72.0229	85.0139	ENSG00000187954
DDX3X	CYHR1	TCCCGTGAGAGGGCCTTCG_TSS_DDX3X	screen	0.120609	0.354808	0.0863741	-0.148989	295	56.4285	56.3703	66.3955	ENSG00000187954
DDX3X	CYP26A1	CCCTCTCACGGGAGAACTG_TSS_DDX3X	highmoi	0.00161369	0.0376253	0.267617	-0.494065	736	4.52958	4.5152	8.37004	ENSG00000095596
DDX3X	CYP26A1	CCCTCTCACGGGAGAACTG_TSS_DDX3X	screen	7.49753e-08	3.16066e-05	0.534284	-1.05286	248	2.60345	2.57931	7.35492	ENSG00000095596
DDX3X	CYP26A1	TCCCGTGAGAGGGCCTTCG_TSS_DDX3X	highmoi	2.0655e-20	5.88331e-18	0.890878	-1.16077	572	4.52958	4.4964	15.1231	ENSG00000095596
DDX3X	CYP26A1	TCCCGTGAGAGGGCCTTCG_TSS_DDX3X	screen	4.74438e-14	1.61294e-11	0.689081	-1.18861	295	2.60345	2.54939	11.8496	ENSG00000095596
DDX3X	CYREN	CCCTCTCACGGGAGAACTG_TSS_DDX3X	highmoi	0.0124631	0.129536	-0.0938378	0.17324	736	56.695	56.7152	51.2933	ENSG00000122783
DDX3X	CYREN	CCCTCTCACGGGAGAACTG_TSS_DDX3X	screen	0.0556258	0.334421	-0.11017	0.217101	248	64.8195	64.8839	52.1334	ENSG00000122783
DDX3X	CYREN	TCCCGTGAGAGGGCCTTCG_TSS_DDX3X	highmoi	1.33239e-06	2.38778e-05	-0.205869	0.268237	572	56.695	56.7227	47.847	ENSG00000122783
DDX3X	CYREN	TCCCGTGAGAGGGCCTTCG_TSS_DDX3X	screen	0.000156387	0.00295327	-0.200237	0.345394	295	64.8195	64.9082	49.6556	ENSG00000122783
DDX3X	CYTOR	CCCTCTCACGGGAGAACTG_TSS_DDX3X	highmoi	1.25169e-05	0.00104695	-0.129623	0.239305	736	143.318	143.388	124.692	ENSG00000222041
DDX3X	CYTOR	CCCTCTCACGGGAGAACTG_TSS_DDX3X	screen	0.133283	0.496204	-0.0730143	0.143882	248	136.954	136.998	128.278	ENSG00000222041
DDX3X	CYTOR	TCCCGTGAGAGGGCCTTCG_TSS_DDX3X	highmoi	4.82326e-07	9.78944e-06	-0.169336	0.220636	572	143.318	143.391	119.959	ENSG00000222041
DDX3X	CYTOR	TCCCGTGAGAGGGCCTTCG_TSS_DDX3X	screen	8.22189e-10	9.73601e-08	-0.274826	0.474055	295	136.954	137.158	102.132	ENSG00000222041
DDX3X	CZIB	CCCTCTCACGGGAGAACTG_TSS_DDX3X	highmoi	0.00300859	0.053425	-0.123823	0.228597	736	32.6243	32.6401	28.4009	ENSG00000162384
DDX3X	CZIB	CCCTCTCACGGGAGAACTG_TSS_DDX3X	screen	0.00824687	0.12434	-0.16673	0.32856	248	35.8109	35.8521	27.6891	ENSG00000162384
DDX3X	CZIB	TCCCGTGAGAGGGCCTTCG_TSS_DDX3X	highmoi	1.18824e-06	2.1554e-05	-0.229861	0.299498	572	32.6243	32.6489	24.7779	ENSG00000162384
DDX3X	CZIB	TCCCGTGAGAGGGCCTTCG_TSS_DDX3X	screen	0.0882844	0.295	-0.0989746	0.170724	295	35.8109	35.8388	31.0347	ENSG00000162384
DDX3X	DAD1	CCCTCTCACGGGAGAACTG_TSS_DDX3X	highmoi	0.013848	0.136908	-0.0709244	0.130938	736	152.3	152.349	139.358	ENSG00000129562
DDX3X	DAD1	CCCTCTCACGGGAGAACTG_TSS_DDX3X	screen	0.0492245	0.316724	-0.0883092	0.174023	248	205.153	205.221	191.877	ENSG00000129562
DDX3X	DAD1	TCCCGTGAGAGGGCCTTCG_TSS_DDX3X	highmoi	0.011332	0.0480596	-0.0827412	0.107808	572	152.3	152.339	140.038	ENSG00000129562
DDX3X	DAD1	TCCCGTGAGAGGGCCTTCG_TSS_DDX3X	screen	0.0159172	0.0965756	-0.0996012	0.171804	295	205.153	205.309	178.497	ENSG00000129562
DDX3X	DAZAP1	CCCTCTCACGGGAGAACTG_TSS_DDX3X	highmoi	0.000512736	0.0161788	0.11567	-0.213546	736	115.552	115.486	133.134	ENSG00000071626
DDX3X	DAZAP1	CCCTCTCACGGGAGAACTG_TSS_DDX3X	screen	0.0320029	0.254358	0.0954675	-0.188129	248	177.24	177.177	189.714	ENSG00000071626
DDX3X	DAZAP1	TCCCGTGAGAGGGCCTTCG_TSS_DDX3X	highmoi	2.27471e-05	0.000278435	0.159919	-0.208367	572	115.552	115.466	142.858	ENSG00000071626
DDX3X	DAZAP1	TCCCGTGAGAGGGCCTTCG_TSS_DDX3X	screen	0.000103692	0.00210156	0.159012	-0.274283	295	177.24	177.077	205.205	ENSG00000071626
DDX3X	DCAF13	CCCTCTCACGGGAGAACTG_TSS_DDX3X	highmoi	0.142144	0.471828	-0.0575584	0.106262	736	59.8957	59.9131	55.2279	ENSG00000164934
DDX3X	DCAF13	CCCTCTCACGGGAGAACTG_TSS_DDX3X	screen	0.00205599	0.0545305	-0.18145	0.357566	248	76.4208	76.4639	67.9248	ENSG00000164934
DDX3X	DCAF13	TCCCGTGAGAGGGCCTTCG_TSS_DDX3X	highmoi	0.00831781	0.0377038	-0.117327	0.152871	572	59.8957	59.9104	55.195	ENSG00000164934
DDX3X	DCAF13	TCCCGTGAGAGGGCCTTCG_TSS_DDX3X	screen	0.0155438	0.0954457	-0.131053	0.226056	295	76.4208	76.4673	68.4645	ENSG00000164934
DDX3X	DCTN6	CCCTCTCACGGGAGAACTG_TSS_DDX3X	highmoi	0.0527816	0.291543	-0.099452	0.183605	736	18.3285	18.3342	16.8116	ENSG00000104671
DDX3X	DCTN6	CCCTCTCACGGGAGAACTG_TSS_DDX3X	screen	0.0174235	0.18833	-0.16302	0.321249	248	22.4831	22.5061	17.9547	ENSG00000104671
DDX3X	DCTN6	TCCCGTGAGAGGGCCTTCG_TSS_DDX3X	highmoi	0.076607	0.203858	-0.1031	0.134334	572	18.3285	18.3346	16.4047	ENSG00000104671
DDX3X	DCTN6	TCCCGTGAGAGGGCCTTCG_TSS_DDX3X	screen	0.000665817	0.0089732	-0.214696	0.370334	295	22.4831	22.5243	15.4233	ENSG00000104671
DDX3X	DCTPP1	CCCTCTCACGGGAGAACTG_TSS_DDX3X	highmoi	0.0385291	0.249728	-0.0647855	0.119605	736	229.541	229.586	217.693	ENSG00000179958
DDX3X	DCTPP1	CCCTCTCACGGGAGAACTG_TSS_DDX3X	screen	0.00482206	0.0925678	-0.119103	0.234705	248	350.171	350.406	303.931	ENSG00000179958
DDX3X	DCTPP1	TCCCGTGAGAGGGCCTTCG_TSS_DDX3X	highmoi	7.79924e-05	0.000805055	-0.140243	0.18273	572	229.541	229.594	212.663	ENSG00000179958
DDX3X	DCTPP1	TCCCGTGAGAGGGCCTTCG_TSS_DDX3X	screen	5.36001e-05	0.00121744	-0.157045	0.270891	295	350.171	350.564	283.074	ENSG00000179958
DDX3X	DDIT4	CCCTCTCACGGGAGAACTG_TSS_DDX3X	highmoi	1.1709e-06	0.000169042	-0.263234	0.485974	736	168.297	168.393	142.505	ENSG00000168209
DDX3X	DDIT4	CCCTCTCACGGGAGAACTG_TSS_DDX3X	screen	0.0573716	0.338618	-0.191576	0.377522	248	86.3229	86.3559	79.8225	ENSG00000168209
DDX3X	DDIT4	TCCCGTGAGAGGGCCTTCG_TSS_DDX3X	highmoi	0.000129852	0.00123178	-0.234982	0.306171	572	168.297	168.397	136.279	ENSG00000168209
DDX3X	DDIT4	TCCCGTGAGAGGGCCTTCG_TSS_DDX3X	screen	0.0353839	0.167827	-0.195134	0.336591	295	86.3229	86.3745	77.4928	ENSG00000168209
DDX3X	DDX39A	CCCTCTCACGGGAGAACTG_TSS_DDX3X	highmoi	1.21273e-07	3.19523e-05	-0.185811	0.343039	736	146.078	146.171	121.187	ENSG00000123136
DDX3X	DDX39A	CCCTCTCACGGGAGAACTG_TSS_DDX3X	screen	1.11867e-06	0.000290795	-0.234457	0.462022	248	226.158	226.415	175.653	ENSG00000123136
DDX3X	DDX39A	TCCCGTGAGAGGGCCTTCG_TSS_DDX3X	highmoi	5.43076e-15	7.06602e-13	-0.311196	0.405473	572	146.078	146.165	118.165	ENSG00000123136
DDX3X	DDX39A	TCCCGTGAGAGGGCCTTCG_TSS_DDX3X	screen	2.92997e-12	5.93826e-10	-0.309296	0.533511	295	226.158	226.539	161.004	ENSG00000123136
DDX3X	DDX3X	CCCTCTCACGGGAGAACTG_TSS_DDX3X	highmoi	8.9305e-47	1.39338e-46	-0.541663	1	736	56.9935	57.1011	28.2578	ENSG00000215301
DDX3X	DDX3X	CCCTCTCACGGGAGAACTG_TSS_DDX3X	screen	1.30787e-18	1.82114e-18	-0.507458	1	248	63.6331	63.7905	32.6645	ENSG00000215301
DDX3X	DDX3X	TCCCGTGAGAGGGCCTTCG_TSS_DDX3X	highmoi	4.76137e-72	9.07983e-72	-0.767488	1	572	56.9935	57.1048	21.4457	ENSG00000215301
DDX3X	DDX3X	TCCCGTGAGAGGGCCTTCG_TSS_DDX3X	screen	8.23116e-28	1.28972e-27	-0.579736	1	295	63.6331	63.8468	27.0849	ENSG00000215301
DDX3X	DDX5	CCCTCTCACGGGAGAACTG_TSS_DDX3X	highmoi	4.62621e-07	8.12593e-05	-0.141068	0.260434	736	162.429	162.506	141.861	ENSG00000108654
DDX3X	DDX5	CCCTCTCACGGGAGAACTG_TSS_DDX3X	screen	0.0354907	0.26503	-0.0996704	0.196411	248	173.529	173.595	160.51	ENSG00000108654
DDX3X	DDX5	TCCCGTGAGAGGGCCTTCG_TSS_DDX3X	highmoi	1.17933e-09	5.05241e-08	-0.192999	0.251468	572	162.429	162.504	138.415	ENSG00000108654
DDX3X	DDX5	TCCCGTGAGAGGGCCTTCG_TSS_DDX3X	screen	6.30593e-07	3.13482e-05	-0.217281	0.374793	295	173.529	173.707	143.136	ENSG00000108654
DDX3X	DERA	CCCTCTCACGGGAGAACTG_TSS_DDX3X	highmoi	0.0739923	0.344589	0.104649	-0.193199	736	13.518	13.5087	16.0247	ENSG00000023697
DDX3X	DERA	CCCTCTCACGGGAGAACTG_TSS_DDX3X	screen	3.87336e-05	0.00408213	0.299988	-0.591159	248	17.5266	17.4694	28.7707	ENSG00000023697
DDX3X	DERA	TCCCGTGAGAGGGCCTTCG_TSS_DDX3X	highmoi	0.00326966	0.018013	0.195327	-0.254502	572	13.518	13.5034	18.199	ENSG00000023697
DDX3X	DERA	TCCCGTGAGAGGGCCTTCG_TSS_DDX3X	screen	2.79038e-05	0.00074075	0.281041	-0.484774	295	17.5266	17.4498	30.6585	ENSG00000023697
DDX3X	DGUOK	CCCTCTCACGGGAGAACTG_TSS_DDX3X	highmoi	0.0314585	0.223371	-0.0526527	0.0972057	736	216.178	216.218	205.531	ENSG00000114956
DDX3X	DGUOK	CCCTCTCACGGGAGAACTG_TSS_DDX3X	screen	0.0126261	0.159383	-0.0935324	0.184316	248	294.684	294.797	272.565	ENSG00000114956
DDX3X	DGUOK	TCCCGTGAGAGGGCCTTCG_TSS_DDX3X	highmoi	2.65693e-05	0.000320016	-0.116584	0.151903	572	216.178	216.243	195.404	ENSG00000114956
DDX3X	DGUOK	TCCCGTGAGAGGGCCTTCG_TSS_DDX3X	screen	1.7815e-07	1.09797e-05	-0.180155	0.310753	295	294.684	294.898	258.058	ENSG00000114956
DDX3X	DHODH	CCCTCTCACGGGAGAACTG_TSS_DDX3X	highmoi	0.0110933	0.119299	-0.131508	0.242785	736	19.5814	19.5936	16.3108	ENSG00000102967
DDX3X	DHODH	CCCTCTCACGGGAGAACTG_TSS_DDX3X	screen	0.123457	0.480727	-0.104988	0.20689	248	25.7907	25.8162	20.7668	ENSG00000102967
DDX3X	DHODH	TCCCGTGAGAGGGCCTTCG_TSS_DDX3X	highmoi	0.000206188	0.00183843	-0.21789	0.2839	572	19.5814	19.5959	14.9522	ENSG00000102967
DDX3X	DHODH	TCCCGTGAGAGGGCCTTCG_TSS_DDX3X	screen	0.0402817	0.182255	-0.128604	0.221832	295	25.7907	25.8172	21.2541	ENSG00000102967
DDX3X	DIRAS1	CCCTCTCACGGGAGAACTG_TSS_DDX3X	highmoi	0.0842429	0.368129	0.127512	-0.235408	736	5.62369	5.61903	6.86772	ENSG00000176490
DDX3X	DIRAS1	CCCTCTCACGGGAGAACTG_TSS_DDX3X	screen	0.000241254	0.0135243	0.331267	-0.652797	248	5.68364	5.66306	9.73445	ENSG00000176490
DDX3X	DIRAS1	TCCCGTGAGAGGGCCTTCG_TSS_DDX3X	highmoi	2.09812e-06	3.49321e-05	0.397218	-0.517556	572	5.62369	5.61106	9.65485	ENSG00000176490
DDX3X	DIRAS1	TCCCGTGAGAGGGCCTTCG_TSS_DDX3X	screen	0.0216613	0.120026	0.190619	-0.328803	295	5.68364	5.67288	7.52357	ENSG00000176490
DDX3X	DKC1	CCCTCTCACGGGAGAACTG_TSS_DDX3X	highmoi	0.0185901	0.165703	-0.0709917	0.131062	736	161.742	161.788	149.659	ENSG00000130826
DDX3X	DKC1	CCCTCTCACGGGAGAACTG_TSS_DDX3X	screen	0.13322	0.496204	-0.0669957	0.132022	248	216.211	216.284	201.828	ENSG00000130826
DDX3X	DKC1	TCCCGTGAGAGGGCCTTCG_TSS_DDX3X	highmoi	0.000352119	0.00290602	-0.122215	0.15924	572	161.742	161.785	148.155	ENSG00000130826
DDX3X	DKC1	TCCCGTGAGAGGGCCTTCG_TSS_DDX3X	screen	0.0022595	0.022853	-0.125369	0.216253	295	216.211	216.314	198.622	ENSG00000130826
DDX3X	DMKN	CCCTCTCACGGGAGAACTG_TSS_DDX3X	highmoi	0.0325852	0.227427	0.108211	-0.199776	736	32.1542	32.1345	37.4148	ENSG00000161249
DDX3X	DMKN	CCCTCTCACGGGAGAACTG_TSS_DDX3X	screen	0.0825538	0.408641	0.137875	-0.271698	248	17.2106	17.1991	19.4689	ENSG00000161249
DDX3X	DMKN	TCCCGTGAGAGGGCCTTCG_TSS_DDX3X	highmoi	8.88282e-25	4.07026e-22	0.589988	-0.768726	572	32.1542	32.0777	56.562	ENSG00000161249
DDX3X	DMKN	TCCCGTGAGAGGGCCTTCG_TSS_DDX3X	screen	1.49e-05	0.000446112	0.316433	-0.545823	295	17.2106	17.1286	31.2228	ENSG00000161249
DDX3X	DNAJC21	CCCTCTCACGGGAGAACTG_TSS_DDX3X	highmoi	1.67577e-09	1.21915e-06	0.211753	-0.390932	736	66.7212	66.6384	88.8512	ENSG00000168724
DDX3X	DNAJC21	CCCTCTCACGGGAGAACTG_TSS_DDX3X	screen	0.00174032	0.0494095	0.16706	-0.32921	248	101.269	101.145	125.683	ENSG00000168724
DDX3X	DNAJC21	TCCCGTGAGAGGGCCTTCG_TSS_DDX3X	highmoi	8.03106e-13	6.82575e-11	0.28527	-0.371694	572	66.7212	66.6286	96.2922	ENSG00000168724
DDX3X	DNAJC21	TCCCGTGAGAGGGCCTTCG_TSS_DDX3X	screen	1.08375e-09	1.25512e-07	0.299306	-0.51628	295	101.269	101.02	143.888	ENSG00000168724
DDX3X	DNAJC7	CCCTCTCACGGGAGAACTG_TSS_DDX3X	highmoi	0.0159656	0.150907	-0.0707987	0.130706	736	119.203	119.229	112.244	ENSG00000168259
DDX3X	DNAJC7	CCCTCTCACGGGAGAACTG_TSS_DDX3X	screen	0.0175839	0.188774	-0.117534	0.231613	248	122.418	122.46	114.218	ENSG00000168259
DDX3X	DNAJC7	TCCCGTGAGAGGGCCTTCG_TSS_DDX3X	highmoi	9.5878e-09	3.21802e-07	-0.191138	0.249044	572	119.203	119.251	103.896	ENSG00000168259
DDX3X	DNAJC7	TCCCGTGAGAGGGCCTTCG_TSS_DDX3X	screen	0.0602418	0.235046	-0.0855807	0.14762	295	122.418	122.478	112.101	ENSG00000168259
DDX3X	DNAJC8	CCCTCTCACGGGAGAACTG_TSS_DDX3X	highmoi	0.0488446	0.281823	-0.0582649	0.107567	736	128.968	128.996	121.473	ENSG00000126698
DDX3X	DNAJC8	CCCTCTCACGGGAGAACTG_TSS_DDX3X	screen	0.00274986	0.0656697	-0.136252	0.2685	248	172.111	172.225	149.694	ENSG00000126698
DDX3X	DNAJC8	TCCCGTGAGAGGGCCTTCG_TSS_DDX3X	highmoi	0.0555089	0.161115	-0.0642168	0.0836715	572	128.968	128.997	119.703	ENSG00000126698
DDX3X	DNAJC8	TCCCGTGAGAGGGCCTTCG_TSS_DDX3X	screen	0.210518	0.483266	-0.0524187	0.0904182	295	172.111	172.167	162.509	ENSG00000126698
DDX3X	DNAJC9	CCCTCTCACGGGAGAACTG_TSS_DDX3X	highmoi	0.000359897	0.012814	-0.0991037	0.182962	736	198.463	198.513	185.071	ENSG00000213551
DDX3X	DNAJC9	CCCTCTCACGGGAGAACTG_TSS_DDX3X	screen	1.7197e-09	1.81239e-06	-0.233312	0.459766	248	294.037	294.308	240.765	ENSG00000213551
DDX3X	DNAJC9	TCCCGTGAGAGGGCCTTCG_TSS_DDX3X	highmoi	7.15106e-14	6.91422e-12	-0.235729	0.307144	572	198.463	198.577	162.167	ENSG00000213551
DDX3X	DNAJC9	TCCCGTGAGAGGGCCTTCG_TSS_DDX3X	screen	1.15832e-10	1.56506e-08	-0.229724	0.396257	295	294.037	294.391	233.419	ENSG00000213551
DDX3X	DNTTIP1	CCCTCTCACGGGAGAACTG_TSS_DDX3X	highmoi	0.00661069	0.0865467	-0.113126	0.208849	736	34.7076	34.7238	30.404	ENSG00000101457
DDX3X	DNTTIP1	CCCTCTCACGGGAGAACTG_TSS_DDX3X	screen	0.00722147	0.117384	-0.16344	0.322075	248	46.0202	46.0573	38.7215	ENSG00000101457
DDX3X	DNTTIP1	TCCCGTGAGAGGGCCTTCG_TSS_DDX3X	highmoi	0.00187689	0.011507	-0.146838	0.191322	572	34.7076	34.7155	32.2113	ENSG00000101457
DDX3X	DNTTIP1	TCCCGTGAGAGGGCCTTCG_TSS_DDX3X	screen	0.0377505	0.17542	-0.116289	0.20059	295	46.0202	46.044	41.9439	ENSG00000101457
DDX3X	DPY19L4	CCCTCTCACGGGAGAACTG_TSS_DDX3X	highmoi	0.0258645	0.199551	0.141033	-0.26037	736	9.86086	9.85279	12.0185	ENSG00000156162
DDX3X	DPY19L4	CCCTCTCACGGGAGAACTG_TSS_DDX3X	screen	0.00356393	0.0768103	0.236587	-0.46622	248	9.75338	9.73589	13.1956	ENSG00000156162
DDX3X	DPY19L4	TCCCGTGAGAGGGCCTTCG_TSS_DDX3X	highmoi	0.000347628	0.00287346	0.256698	-0.334466	572	9.86086	9.84973	13.4143	ENSG00000156162
DDX3X	DPY19L4	TCCCGTGAGAGGGCCTTCG_TSS_DDX3X	screen	0.0426203	0.188231	0.151423	-0.261193	295	9.75338	9.73782	12.4139	ENSG00000156162
DDX3X	DUT	CCCTCTCACGGGAGAACTG_TSS_DDX3X	highmoi	0.0107037	0.116536	-0.0824383	0.152195	736	221.952	222.02	203.886	ENSG00000128951
DDX3X	DUT	CCCTCTCACGGGAGAACTG_TSS_DDX3X	screen	0.010754	0.145916	-0.108665	0.214136	248	285.187	285.372	248.769	ENSG00000128951
DDX3X	DUT	TCCCGTGAGAGGGCCTTCG_TSS_DDX3X	highmoi	7.51989e-08	1.94245e-06	-0.196968	0.25664	572	221.952	222.05	190.876	ENSG00000128951
DDX3X	DUT	TCCCGTGAGAGGGCCTTCG_TSS_DDX3X	screen	9.44989e-06	0.000303635	-0.173637	0.29951	295	285.187	285.448	240.566	ENSG00000128951
DDX3X	DVL1	CCCTCTCACGGGAGAACTG_TSS_DDX3X	highmoi	0.000328418	0.0121446	0.228059	-0.421035	736	10.7981	10.7828	14.8801	ENSG00000107404
DDX3X	DVL1	CCCTCTCACGGGAGAACTG_TSS_DDX3X	screen	0.0387364	0.27819	0.167354	-0.329789	248	10.7801	10.759	14.9262	ENSG00000107404
DDX3X	DVL1	TCCCGTGAGAGGGCCTTCG_TSS_DDX3X	highmoi	8.06204e-09	2.76762e-07	0.415182	-0.540962	572	10.7981	10.7779	17.2591	ENSG00000107404
DDX3X	DVL1	TCCCGTGAGAGGGCCTTCG_TSS_DDX3X	screen	0.00216519	0.0221758	0.228446	-0.394052	295	10.7801	10.7574	14.671	ENSG00000107404
DDX3X	DVL3	CCCTCTCACGGGAGAACTG_TSS_DDX3X	highmoi	0.0288945	0.212297	0.134812	-0.248886	736	11.1796	11.169	14.0216	ENSG00000161202
DDX3X	DVL3	CCCTCTCACGGGAGAACTG_TSS_DDX3X	screen	0.107089	0.455135	0.129778	-0.255742	248	10.6817	10.6667	13.6282	ENSG00000161202
DDX3X	DVL3	TCCCGTGAGAGGGCCTTCG_TSS_DDX3X	highmoi	0.00189077	0.0115719	0.217354	-0.283202	572	11.1796	11.1675	15.0376	ENSG00000161202
DDX3X	DVL3	TCCCGTGAGAGGGCCTTCG_TSS_DDX3X	screen	0.0230017	0.124999	0.168459	-0.290578	295	10.6817	10.6551	15.2352	ENSG00000161202
DDX3X	DYNLT1	CCCTCTCACGGGAGAACTG_TSS_DDX3X	highmoi	0.00516534	0.0748761	-0.0757453	0.139838	736	174.597	174.629	165.97	ENSG00000146425
DDX3X	DYNLT1	CCCTCTCACGGGAGAACTG_TSS_DDX3X	screen	0.091666	0.426416	-0.0722941	0.142463	248	214.84	214.903	202.477	ENSG00000146425
DDX3X	DYNLT1	TCCCGTGAGAGGGCCTTCG_TSS_DDX3X	highmoi	5.53016e-06	8.01683e-05	-0.139532	0.181803	572	174.597	174.632	163.363	ENSG00000146425
DDX3X	DYNLT1	TCCCGTGAGAGGGCCTTCG_TSS_DDX3X	screen	0.000178487	0.00326009	-0.147801	0.254945	295	214.84	214.967	193.168	ENSG00000146425
DDX3X	E2F4	CCCTCTCACGGGAGAACTG_TSS_DDX3X	highmoi	3.53914e-06	0.000401065	0.151421	-0.279548	736	82.4446	82.3855	98.2228	ENSG00000205250
DDX3X	E2F4	CCCTCTCACGGGAGAACTG_TSS_DDX3X	screen	0.00560623	0.100826	0.153957	-0.303389	248	74.6855	74.6176	88.0427	ENSG00000205250
DDX3X	E2F4	TCCCGTGAGAGGGCCTTCG_TSS_DDX3X	highmoi	1.42172e-13	1.32597e-11	0.273782	-0.356724	572	82.4446	82.3423	115.089	ENSG00000205250
DDX3X	E2F4	TCCCGTGAGAGGGCCTTCG_TSS_DDX3X	screen	0.000109041	0.0021806	0.197888	-0.341342	295	74.6855	74.5734	93.8565	ENSG00000205250
DDX3X	EBAG9	CCCTCTCACGGGAGAACTG_TSS_DDX3X	highmoi	0.00258878	0.0499691	-0.106969	0.197482	736	56.0184	56.042	49.7195	ENSG00000147654
DDX3X	EBAG9	CCCTCTCACGGGAGAACTG_TSS_DDX3X	screen	0.000414727	0.0193398	-0.210945	0.415689	248	50.2507	50.3037	39.8031	ENSG00000147654
DDX3X	EBAG9	TCCCGTGAGAGGGCCTTCG_TSS_DDX3X	highmoi	1.42012e-08	4.53533e-07	-0.22829	0.297451	572	56.0184	56.0566	43.8313	ENSG00000147654
DDX3X	EBAG9	TCCCGTGAGAGGGCCTTCG_TSS_DDX3X	screen	0.105457	0.328431	-0.0889931	0.153506	295	50.2507	50.2739	46.27	ENSG00000147654
DDX3X	ECI2	CCCTCTCACGGGAGAACTG_TSS_DDX3X	highmoi	0.0111444	0.119604	-0.0810116	0.149561	736	111.475	111.51	102.3	ENSG00000198721
DDX3X	ECI2	CCCTCTCACGGGAGAACTG_TSS_DDX3X	screen	2.54627e-05	0.00323315	-0.19245	0.379244	248	186.084	186.272	149.045	ENSG00000198721
DDX3X	ECI2	TCCCGTGAGAGGGCCTTCG_TSS_DDX3X	highmoi	2.73961e-09	1.06541e-07	-0.215197	0.280391	572	111.475	111.534	92.7036	ENSG00000198721
DDX3X	ECI2	TCCCGTGAGAGGGCCTTCG_TSS_DDX3X	screen	2.04048e-06	8.43318e-05	-0.199725	0.344511	295	186.084	186.298	149.531	ENSG00000198721
DDX3X	EEF1E1	CCCTCTCACGGGAGAACTG_TSS_DDX3X	highmoi	0.0201103	0.171881	-0.0586813	0.108335	736	245.513	245.548	236.15	ENSG00000124802
DDX3X	EEF1E1	CCCTCTCACGGGAGAACTG_TSS_DDX3X	screen	0.00471325	0.0922944	-0.108334	0.213483	248	327.075	327.272	288.356	ENSG00000124802
DDX3X	EEF1E1	TCCCGTGAGAGGGCCTTCG_TSS_DDX3X	highmoi	5.67593e-08	1.50677e-06	-0.1554	0.202479	572	245.513	245.585	222.489	ENSG00000124802
DDX3X	EEF1E1	TCCCGTGAGAGGGCCTTCG_TSS_DDX3X	screen	1.81991e-05	0.000519783	-0.151173	0.260762	295	327.075	327.305	287.777	ENSG00000124802
DDX3X	EEFSEC	CCCTCTCACGGGAGAACTG_TSS_DDX3X	highmoi	0.115151	0.428371	0.0990217	-0.18281	736	10.1349	10.1286	11.8039	ENSG00000132394
DDX3X	EEFSEC	CCCTCTCACGGGAGAACTG_TSS_DDX3X	screen	0.000908129	0.0325911	0.271755	-0.535522	248	9.24275	9.21277	15.1425	ENSG00000132394
DDX3X	EEFSEC	TCCCGTGAGAGGGCCTTCG_TSS_DDX3X	highmoi	0.0057047	0.0281734	0.196995	-0.256675	572	10.1349	10.1257	13.0725	ENSG00000132394
DDX3X	EEFSEC	TCCCGTGAGAGGGCCTTCG_TSS_DDX3X	screen	0.214434	0.488664	0.0935597	-0.161383	295	9.24275	9.2297	11.4734	ENSG00000132394
DDX3X	EIF1	CCCTCTCACGGGAGAACTG_TSS_DDX3X	highmoi	4.96674e-05	0.00303963	-0.081684	0.150802	736	1241.96	1242.36	1135.11	ENSG00000173812
DDX3X	EIF1	CCCTCTCACGGGAGAACTG_TSS_DDX3X	screen	0.00111309	0.0376911	-0.107417	0.211677	248	1163.7	1164.03	1097.61	ENSG00000173812
DDX3X	EIF1	TCCCGTGAGAGGGCCTTCG_TSS_DDX3X	highmoi	2.44724e-05	0.00029748	-0.0963238	0.125505	572	1241.96	1242.32	1127.99	ENSG00000173812
DDX3X	EIF1	TCCCGTGAGAGGGCCTTCG_TSS_DDX3X	screen	0.00445273	0.0388996	-0.0862159	0.148716	295	1163.7	1163.82	1142.45	ENSG00000173812
DDX3X	EIF1B	CCCTCTCACGGGAGAACTG_TSS_DDX3X	highmoi	0.00505692	0.0742148	-0.0876509	0.161818	736	110.336	110.375	99.8681	ENSG00000114784
DDX3X	EIF1B	CCCTCTCACGGGAGAACTG_TSS_DDX3X	screen	0.0945362	0.432553	-0.0962259	0.189624	248	83.3925	83.4172	78.5246	ENSG00000114784
DDX3X	EIF1B	TCCCGTGAGAGGGCCTTCG_TSS_DDX3X	highmoi	3.58949e-06	5.46672e-05	-0.164269	0.214035	572	110.336	110.397	90.653	ENSG00000114784
DDX3X	EIF1B	TCCCGTGAGAGGGCCTTCG_TSS_DDX3X	screen	2.05118e-05	0.000573406	-0.225558	0.38907	295	83.3925	83.4523	73.1667	ENSG00000114784
DDX3X	EIF2B1	CCCTCTCACGGGAGAACTG_TSS_DDX3X	highmoi	0.119037	0.435751	-0.0575351	0.106219	736	64.7721	64.7829	61.8811	ENSG00000111361
DDX3X	EIF2B1	CCCTCTCACGGGAGAACTG_TSS_DDX3X	screen	0.0169112	0.186041	-0.125842	0.247984	248	109.144	109.236	91.0712	ENSG00000111361
DDX3X	EIF2B1	TCCCGTGAGAGGGCCTTCG_TSS_DDX3X	highmoi	0.0939813	0.235033	-0.070088	0.0913213	572	64.7721	64.7823	61.5176	ENSG00000111361
DDX3X	EIF2B1	TCCCGTGAGAGGGCCTTCG_TSS_DDX3X	screen	0.174227	0.436041	-0.0658597	0.113603	295	109.144	109.183	102.509	ENSG00000111361
DDX3X	EIF2S1	CCCTCTCACGGGAGAACTG_TSS_DDX3X	highmoi	0.000830874	0.0226854	-0.111237	0.205361	736	106.003	106.044	95.075	ENSG00000134001
DDX3X	EIF2S1	CCCTCTCACGGGAGAACTG_TSS_DDX3X	screen	0.000524683	0.0223872	-0.189527	0.373482	248	132	132.059	120.275	ENSG00000134001
DDX3X	EIF2S1	TCCCGTGAGAGGGCCTTCG_TSS_DDX3X	highmoi	5.48449e-08	1.45962e-06	-0.205082	0.267212	572	106.003	106.065	86.381	ENSG00000134001
DDX3X	EIF2S1	TCCCGTGAGAGGGCCTTCG_TSS_DDX3X	screen	0.0032362	0.0302898	-0.148051	0.255377	295	132	132.118	111.725	ENSG00000134001
DDX3X	EIF2S2	CCCTCTCACGGGAGAACTG_TSS_DDX3X	highmoi	6.0169e-05	0.00352235	-0.0914155	0.168768	736	305.437	305.546	276.14	ENSG00000125977
DDX3X	EIF2S2	CCCTCTCACGGGAGAACTG_TSS_DDX3X	screen	2.01666e-05	0.00279652	-0.155503	0.306434	248	341.463	341.688	297.225	ENSG00000125977
DDX3X	EIF2S2	TCCCGTGAGAGGGCCTTCG_TSS_DDX3X	highmoi	4.99554e-05	0.000548988	-0.104781	0.136525	572	305.437	305.519	279.136	ENSG00000125977
DDX3X	EIF2S2	TCCCGTGAGAGGGCCTTCG_TSS_DDX3X	screen	0.0164468	0.0984284	-0.080502	0.13886	295	341.463	341.614	315.614	ENSG00000125977
DDX3X	EIF3I	CCCTCTCACGGGAGAACTG_TSS_DDX3X	highmoi	0.000254863	0.0102165	-0.0934572	0.172538	736	324.246	324.377	289.231	ENSG00000084623
DDX3X	EIF3I	CCCTCTCACGGGAGAACTG_TSS_DDX3X	screen	5.32551e-06	0.00103936	-0.178882	0.352506	248	396.293	396.576	340.706	ENSG00000084623
DDX3X	EIF3I	TCCCGTGAGAGGGCCTTCG_TSS_DDX3X	highmoi	5.04248e-09	1.83251e-07	-0.169369	0.22068	572	324.246	324.405	273.497	ENSG00000084623
DDX3X	EIF3I	TCCCGTGAGAGGGCCTTCG_TSS_DDX3X	screen	7.91895e-07	3.7425e-05	-0.178537	0.307963	295	396.293	396.718	323.702	ENSG00000084623
DDX3X	EIF4A1	CCCTCTCACGGGAGAACTG_TSS_DDX3X	highmoi	8.72432e-07	0.000137232	-0.123999	0.228924	736	451.797	452.024	391.317	ENSG00000161960
DDX3X	EIF4A1	CCCTCTCACGGGAGAACTG_TSS_DDX3X	screen	0.000482198	0.0211525	-0.134804	0.265645	248	622.659	622.96	563.517	ENSG00000161960
DDX3X	EIF4A1	TCCCGTGAGAGGGCCTTCG_TSS_DDX3X	highmoi	7.73217e-08	1.98754e-06	-0.153596	0.200128	572	451.797	451.974	395.336	ENSG00000161960
DDX3X	EIF4A1	TCCCGTGAGAGGGCCTTCG_TSS_DDX3X	screen	8.53143e-05	0.00179467	-0.139612	0.240819	295	622.659	623.064	553.359	ENSG00000161960
DDX3X	EIF4A2	CCCTCTCACGGGAGAACTG_TSS_DDX3X	highmoi	0.0107798	0.117002	0.0874349	-0.161419	736	137.341	137.299	148.515	ENSG00000156976
DDX3X	EIF4A2	CCCTCTCACGGGAGAACTG_TSS_DDX3X	screen	0.0050897	0.0955293	0.169578	-0.334171	248	60.5606	60.4957	73.3329	ENSG00000156976
DDX3X	EIF4A2	TCCCGTGAGAGGGCCTTCG_TSS_DDX3X	highmoi	4.42645e-17	7.90685e-15	0.326621	-0.425572	572	137.341	137.226	174.044	ENSG00000156976
DDX3X	EIF4A2	TCCCGTGAGAGGGCCTTCG_TSS_DDX3X	screen	1.99261e-10	2.56099e-08	0.354399	-0.611311	295	60.5606	60.3428	97.8064	ENSG00000156976
DDX3X	EIF4E	CCCTCTCACGGGAGAACTG_TSS_DDX3X	highmoi	0.050711	0.285792	-0.0584539	0.107916	736	123.361	123.391	115.392	ENSG00000151247
DDX3X	EIF4E	CCCTCTCACGGGAGAACTG_TSS_DDX3X	screen	0.000169003	0.011132	-0.175229	0.345308	248	175.984	176.121	149.045	ENSG00000151247
DDX3X	EIF4E	TCCCGTGAGAGGGCCTTCG_TSS_DDX3X	highmoi	2.10127e-09	8.42025e-08	-0.203167	0.264717	572	123.361	123.427	102.188	ENSG00000151247
DDX3X	EIF4E	TCCCGTGAGAGGGCCTTCG_TSS_DDX3X	screen	1.30694e-06	5.83635e-05	-0.207411	0.357768	295	175.984	176.173	143.7	ENSG00000151247
DDX3X	EIF4EBP2	CCCTCTCACGGGAGAACTG_TSS_DDX3X	highmoi	0.000419273	0.0143932	0.139527	-0.257589	736	37.9267	37.9019	44.5687	ENSG00000148730
DDX3X	EIF4EBP2	CCCTCTCACGGGAGAACTG_TSS_DDX3X	screen	0.0255142	0.226014	0.141037	-0.277929	248	34.1379	34.0872	44.1295	ENSG00000148730
DDX3X	EIF4EBP2	TCCCGTGAGAGGGCCTTCG_TSS_DDX3X	highmoi	0.0462422	0.141178	0.0893872	-0.116467	572	37.9267	37.9091	43.575	ENSG00000148730
DDX3X	EIF4EBP2	TCCCGTGAGAGGGCCTTCG_TSS_DDX3X	screen	0.161347	0.418519	0.0813676	-0.140353	295	34.1379	34.1077	39.3107	ENSG00000148730
DDX3X	EIF4H	CCCTCTCACGGGAGAACTG_TSS_DDX3X	highmoi	0.00619336	0.0833611	-0.0705961	0.130332	736	173.666	173.714	160.962	ENSG00000106682
DDX3X	EIF4H	CCCTCTCACGGGAGAACTG_TSS_DDX3X	screen	0.000217897	0.0129012	-0.152748	0.301006	248	226.731	226.899	193.607	ENSG00000106682
DDX3X	EIF4H	TCCCGTGAGAGGGCCTTCG_TSS_DDX3X	highmoi	4.1896e-07	8.70892e-06	-0.147963	0.192789	572	173.666	173.737	151.145	ENSG00000106682
DDX3X	EIF4H	TCCCGTGAGAGGGCCTTCG_TSS_DDX3X	screen	5.41431e-06	0.000192126	-0.172882	0.298208	295	226.731	226.927	193.168	ENSG00000106682
DDX3X	EIF5A	CCCTCTCACGGGAGAACTG_TSS_DDX3X	highmoi	0.0363702	0.241833	-0.0508607	0.0938973	736	873.924	874.06	837.648	ENSG00000132507
DDX3X	EIF5A	CCCTCTCACGGGAGAACTG_TSS_DDX3X	screen	8.07739e-09	5.12898e-06	-0.164324	0.323818	248	1090.31	1091.23	908.549	ENSG00000132507
DDX3X	EIF5A	TCCCGTGAGAGGGCCTTCG_TSS_DDX3X	highmoi	2.53721e-12	1.88307e-10	-0.192915	0.251359	572	873.924	874.29	757.179	ENSG00000132507
DDX3X	EIF5A	TCCCGTGAGAGGGCCTTCG_TSS_DDX3X	screen	2.4419e-12	5.09349e-10	-0.183707	0.31688	295	1090.31	1091.53	881.762	ENSG00000132507
DDX3X	EMG1	CCCTCTCACGGGAGAACTG_TSS_DDX3X	highmoi	1.30173e-07	3.34608e-05	-0.171803	0.317178	736	113.311	113.377	95.7189	ENSG00000126749
DDX3X	EMG1	CCCTCTCACGGGAGAACTG_TSS_DDX3X	screen	2.93473e-05	0.00355507	-0.211953	0.417676	248	126.968	127.106	99.724	ENSG00000126749
DDX3X	EMG1	TCCCGTGAGAGGGCCTTCG_TSS_DDX3X	highmoi	1.12979e-14	1.4008e-12	-0.285025	0.371375	572	113.311	113.381	90.9094	ENSG00000126749
DDX3X	EMG1	TCCCGTGAGAGGGCCTTCG_TSS_DDX3X	screen	6.79354e-14	2.16961e-11	-0.349719	0.603238	295	126.968	127.214	84.8283	ENSG00000126749
DDX3X	EML3	CCCTCTCACGGGAGAACTG_TSS_DDX3X	highmoi	0.144334	0.474911	0.0895566	-0.165336	736	11.107	11.101	12.7339	ENSG00000149499
DDX3X	EML3	CCCTCTCACGGGAGAACTG_TSS_DDX3X	screen	0.0125517	0.159376	0.204778	-0.403538	248	9.67028	9.65347	12.9793	ENSG00000149499
DDX3X	EML3	TCCCGTGAGAGGGCCTTCG_TSS_DDX3X	highmoi	0.155725	0.332494	0.0987439	-0.128659	572	11.107	11.1006	13.1579	ENSG00000149499
DDX3X	EML3	TCCCGTGAGAGGGCCTTCG_TSS_DDX3X	screen	0.0220641	0.121682	0.172785	-0.298041	295	9.67028	9.64653	13.7305	ENSG00000149499
DDX3X	ENDOG	CCCTCTCACGGGAGAACTG_TSS_DDX3X	highmoi	0.0734642	0.343238	0.0708867	-0.130869	736	46.4593	46.4414	51.2218	ENSG00000167136
DDX3X	ENDOG	CCCTCTCACGGGAGAACTG_TSS_DDX3X	screen	0.0320554	0.254366	0.127668	-0.251583	248	53.8448	53.7963	63.3821	ENSG00000167136
DDX3X	ENDOG	TCCCGTGAGAGGGCCTTCG_TSS_DDX3X	highmoi	0.0015726	0.00991268	0.141935	-0.184935	572	46.4593	46.4217	58.4417	ENSG00000167136
DDX3X	ENDOG	TCCCGTGAGAGGGCCTTCG_TSS_DDX3X	screen	0.0192401	0.109784	0.128264	-0.221246	295	53.8448	53.7857	63.9503	ENSG00000167136
DDX3X	ENO1	CCCTCTCACGGGAGAACTG_TSS_DDX3X	highmoi	0.0009352	0.0248891	-0.0997222	0.184104	736	790.931	791.264	702.01	ENSG00000074800
DDX3X	ENO1	CCCTCTCACGGGAGAACTG_TSS_DDX3X	screen	7.38975e-06	0.00136262	-0.180535	0.355764	248	1060.86	1061.48	939.699	ENSG00000074800
DDX3X	ENO1	TCCCGTGAGAGGGCCTTCG_TSS_DDX3X	highmoi	5.132e-10	2.42539e-08	-0.212346	0.276677	572	790.931	791.324	665.586	ENSG00000074800
DDX3X	ENO1	TCCCGTGAGAGGGCCTTCG_TSS_DDX3X	screen	2.92471e-09	2.99258e-07	-0.219992	0.379469	295	1060.86	1061.82	896.998	ENSG00000074800
DDX3X	ENSA	CCCTCTCACGGGAGAACTG_TSS_DDX3X	highmoi	7.29428e-06	0.000698859	-0.113256	0.209089	736	215.139	215.202	198.234	ENSG00000143420
DDX3X	ENSA	CCCTCTCACGGGAGAACTG_TSS_DDX3X	screen	0.129712	0.490655	-0.0641823	0.126478	248	207.554	207.668	185.171	ENSG00000143420
DDX3X	ENSA	TCCCGTGAGAGGGCCTTCG_TSS_DDX3X	highmoi	6.54713e-25	3.16558e-22	-0.295094	0.384494	572	215.139	215.286	168.234	ENSG00000143420
DDX3X	ENSA	TCCCGTGAGAGGGCCTTCG_TSS_DDX3X	screen	9.28786e-15	4.07853e-12	-0.302077	0.521059	295	207.554	207.887	150.659	ENSG00000143420
DDX3X	ENY2	CCCTCTCACGGGAGAACTG_TSS_DDX3X	highmoi	0.00532463	0.0758328	-0.0669872	0.12367	736	237.997	238.056	222.199	ENSG00000120533
DDX3X	ENY2	CCCTCTCACGGGAGAACTG_TSS_DDX3X	screen	0.0211446	0.207106	-0.0834338	0.164415	248	328.301	328.422	304.364	ENSG00000120533
DDX3X	ENY2	TCCCGTGAGAGGGCCTTCG_TSS_DDX3X	highmoi	1.50067e-05	0.000194534	-0.117976	0.153717	572	237.997	238.063	217.02	ENSG00000120533
DDX3X	ENY2	TCCCGTGAGAGGGCCTTCG_TSS_DDX3X	screen	0.000349482	0.00541852	-0.119063	0.205374	295	328.301	328.577	281.005	ENSG00000120533
DDX3X	EPAS1	CCCTCTCACGGGAGAACTG_TSS_DDX3X	highmoi	0.0428366	0.264164	0.144043	-0.265927	736	7.48269	7.47589	9.30004	ENSG00000116016
DDX3X	EPAS1	CCCTCTCACGGGAGAACTG_TSS_DDX3X	screen	1.85437e-10	3.2572e-07	0.552894	-1.08954	248	7.64525	7.58848	18.8199	ENSG00000116016
DDX3X	EPAS1	TCCCGTGAGAGGGCCTTCG_TSS_DDX3X	highmoi	6.08255e-05	0.00064621	0.323329	-0.421282	572	7.48269	7.47	11.5346	ENSG00000116016
DDX3X	EPAS1	TCCCGTGAGAGGGCCTTCG_TSS_DDX3X	screen	2.80128e-05	0.000741777	0.334331	-0.576696	295	7.64525	7.60307	14.8591	ENSG00000116016
DDX3X	EPHB6	CCCTCTCACGGGAGAACTG_TSS_DDX3X	highmoi	5.33023e-06	0.000568969	-0.29497	0.544564	736	19.7444	19.7752	11.5177	ENSG00000106123
DDX3X	EPHB6	CCCTCTCACGGGAGAACTG_TSS_DDX3X	screen	0.0165393	0.184452	-0.206517	0.406964	248	37.6456	37.7061	25.7422	ENSG00000106123
DDX3X	EPHB6	TCCCGTGAGAGGGCCTTCG_TSS_DDX3X	highmoi	0.0235765	0.0850352	-0.166366	0.216767	572	19.7444	19.7629	13.8415	ENSG00000106123
DDX3X	EPHB6	TCCCGTGAGAGGGCCTTCG_TSS_DDX3X	screen	0.00235401	0.0237179	-0.241123	0.415919	295	37.6456	37.6942	29.3419	ENSG00000106123
DDX3X	EPOR	CCCTCTCACGGGAGAACTG_TSS_DDX3X	highmoi	0.00605903	0.0822429	0.138027	-0.254821	736	20.0531	20.0374	24.2516	ENSG00000187266
DDX3X	EPOR	CCCTCTCACGGGAGAACTG_TSS_DDX3X	screen	0.00755672	0.119401	0.191658	-0.377682	248	19.0923	19.0652	24.4443	ENSG00000187266
DDX3X	EPOR	TCCCGTGAGAGGGCCTTCG_TSS_DDX3X	highmoi	0.0065506	0.0313514	0.155034	-0.202002	572	20.0531	20.0388	24.607	ENSG00000187266
DDX3X	EPOR	TCCCGTGAGAGGGCCTTCG_TSS_DDX3X	screen	6.6618e-05	0.00146268	0.263274	-0.454128	295	19.0923	19.0434	27.461	ENSG00000187266
DDX3X	EPRS1	CCCTCTCACGGGAGAACTG_TSS_DDX3X	highmoi	0.022765	0.183425	-0.0702567	0.129705	736	126.418	126.448	118.397	ENSG00000136628
DDX3X	EPRS1	CCCTCTCACGGGAGAACTG_TSS_DDX3X	screen	0.00329657	0.0732323	-0.166219	0.327552	248	87.202	87.245	78.7409	ENSG00000136628
DDX3X	EPRS1	TCCCGTGAGAGGGCCTTCG_TSS_DDX3X	highmoi	1.03358e-07	2.56303e-06	-0.186112	0.242495	572	126.418	126.498	100.65	ENSG00000136628
DDX3X	EPRS1	TCCCGTGAGAGGGCCTTCG_TSS_DDX3X	screen	0.0563732	0.22543	-0.0992997	0.171284	295	87.202	87.2301	82.3831	ENSG00000136628
DDX3X	ERGIC2	CCCTCTCACGGGAGAACTG_TSS_DDX3X	highmoi	0.00424853	0.0664321	-0.116557	0.215183	736	34.2762	34.2926	29.9032	ENSG00000087502
DDX3X	ERGIC2	CCCTCTCACGGGAGAACTG_TSS_DDX3X	screen	0.125507	0.483098	-0.0986808	0.194461	248	31.0479	31.0671	27.2565	ENSG00000087502
DDX3X	ERGIC2	TCCCGTGAGAGGGCCTTCG_TSS_DDX3X	highmoi	5.50448e-05	0.000595737	-0.186424	0.242902	572	34.2762	34.2961	27.9393	ENSG00000087502
DDX3X	ERGIC2	TCCCGTGAGAGGGCCTTCG_TSS_DDX3X	screen	0.00845347	0.0612998	-0.156063	0.269197	295	31.0479	31.0799	25.5801	ENSG00000087502
DDX3X	ESYT2	CCCTCTCACGGGAGAACTG_TSS_DDX3X	highmoi	0.0339294	0.232874	0.115075	-0.212448	736	17.3361	17.3263	19.9593	ENSG00000117868
DDX3X	ESYT2	CCCTCTCACGGGAGAACTG_TSS_DDX3X	screen	0.120348	0.478684	0.110517	-0.217785	248	19.9376	19.9158	24.228	ENSG00000117868
DDX3X	ESYT2	TCCCGTGAGAGGGCCTTCG_TSS_DDX3X	highmoi	0.000739843	0.00544497	0.207589	-0.270478	572	17.3361	17.3184	22.9837	ENSG00000117868
DDX3X	ESYT2	TCCCGTGAGAGGGCCTTCG_TSS_DDX3X	screen	0.0174135	0.102698	0.155661	-0.268503	295	19.9376	19.8892	28.2134	ENSG00000117868
DDX3X	EWSR1	CCCTCTCACGGGAGAACTG_TSS_DDX3X	highmoi	0.013238	0.133222	-0.0775067	0.14309	736	85.3368	85.3553	80.4096	ENSG00000182944
DDX3X	EWSR1	CCCTCTCACGGGAGAACTG_TSS_DDX3X	screen	0.0483786	0.31473	-0.102546	0.202078	248	96.0445	96.083	88.4753	ENSG00000182944
DDX3X	EWSR1	TCCCGTGAGAGGGCCTTCG_TSS_DDX3X	highmoi	3.11957e-06	4.84914e-05	-0.165406	0.215516	572	85.3368	85.3868	69.3782	ENSG00000182944
DDX3X	EWSR1	TCCCGTGAGAGGGCCTTCG_TSS_DDX3X	screen	0.00826253	0.0603457	-0.126236	0.217748	295	96.0445	96.1024	86.1449	ENSG00000182944
DDX3X	EXOSC7	CCCTCTCACGGGAGAACTG_TSS_DDX3X	highmoi	0.00344004	0.0578223	-0.104568	0.193051	736	73.6471	73.674	66.4595	ENSG00000075914
DDX3X	EXOSC7	CCCTCTCACGGGAGAACTG_TSS_DDX3X	screen	0.000181617	0.0115305	-0.196039	0.386316	248	111.662	111.765	91.2875	ENSG00000075914
DDX3X	EXOSC7	TCCCGTGAGAGGGCCTTCG_TSS_DDX3X	highmoi	8.56462e-05	0.000874637	-0.159197	0.207426	572	73.6471	73.6725	65.5334	ENSG00000075914
DDX3X	EXOSC7	TCCCGTGAGAGGGCCTTCG_TSS_DDX3X	screen	0.00315989	0.029681	-0.142223	0.245324	295	111.662	111.75	96.6779	ENSG00000075914
DDX3X	EXOSC8	CCCTCTCACGGGAGAACTG_TSS_DDX3X	highmoi	0.000719428	0.020492	-0.121788	0.224842	736	65.9505	65.9829	57.3026	ENSG00000120699
DDX3X	EXOSC8	CCCTCTCACGGGAGAACTG_TSS_DDX3X	screen	0.0177482	0.189705	-0.139764	0.27542	248	69.9739	70.0272	59.4883	ENSG00000120699
DDX3X	EXOSC8	TCCCGTGAGAGGGCCTTCG_TSS_DDX3X	highmoi	4.42534e-06	6.58737e-05	-0.18742	0.2442	572	65.9505	65.9834	55.4513	ENSG00000120699
DDX3X	EXOSC8	TCCCGTGAGAGGGCCTTCG_TSS_DDX3X	screen	3.189e-06	0.000123562	-0.252681	0.435856	295	69.9739	70.0652	54.3578	ENSG00000120699
DDX3X	EXOSC9	CCCTCTCACGGGAGAACTG_TSS_DDX3X	highmoi	0.059491	0.308138	-0.0785183	0.144958	736	37.819	37.8315	34.4817	ENSG00000123737
DDX3X	EXOSC9	CCCTCTCACGGGAGAACTG_TSS_DDX3X	screen	0.068793	0.375069	-0.115677	0.227955	248	39.7844	39.7997	36.7746	ENSG00000123737
DDX3X	EXOSC9	TCCCGTGAGAGGGCCTTCG_TSS_DDX3X	highmoi	2.81224e-05	0.000336415	-0.197848	0.257787	572	37.819	37.8381	31.6987	ENSG00000123737
DDX3X	EXOSC9	TCCCGTGAGAGGGCCTTCG_TSS_DDX3X	screen	0.0357171	0.16906	-0.122828	0.211868	295	39.7844	39.8168	34.2322	ENSG00000123737
DDX3X	FAAP20	CCCTCTCACGGGAGAACTG_TSS_DDX3X	highmoi	0.0242127	0.192202	0.0614361	-0.113421	736	175.659	175.603	190.794	ENSG00000162585
DDX3X	FAAP20	CCCTCTCACGGGAGAACTG_TSS_DDX3X	screen	0.00522012	0.0960119	0.126604	-0.249487	248	172.524	172.406	195.771	ENSG00000162585
DDX3X	FAAP20	TCCCGTGAGAGGGCCTTCG_TSS_DDX3X	highmoi	0.0792503	0.208648	0.054246	-0.0706799	572	175.659	175.598	195.404	ENSG00000162585
DDX3X	FAAP20	TCCCGTGAGAGGGCCTTCG_TSS_DDX3X	screen	0.0430145	0.189361	0.0843884	-0.145564	295	172.524	172.382	196.929	ENSG00000162585
DDX3X	FAM117A	CCCTCTCACGGGAGAACTG_TSS_DDX3X	highmoi	0.0115138	0.122693	0.114499	-0.211384	736	29.2045	29.1848	34.4817	ENSG00000121104
DDX3X	FAM117A	CCCTCTCACGGGAGAACTG_TSS_DDX3X	screen	2.60169e-07	8.84492e-05	0.358787	-0.707029	248	22.9489	22.8808	36.3419	ENSG00000121104
DDX3X	FAM117A	TCCCGTGAGAGGGCCTTCG_TSS_DDX3X	highmoi	2.15415e-18	4.45148e-16	0.449493	-0.585667	572	29.2045	29.1499	46.6509	ENSG00000121104
DDX3X	FAM117A	TCCCGTGAGAGGGCCTTCG_TSS_DDX3X	screen	2.43505e-06	9.79505e-05	0.302106	-0.52111	295	22.9489	22.8675	36.8655	ENSG00000121104
DDX3X	FAM136A	CCCTCTCACGGGAGAACTG_TSS_DDX3X	highmoi	6.42601e-09	3.5644e-06	0.159449	-0.29437	736	190.309	190.17	227.279	ENSG00000035141
DDX3X	FAM136A	CCCTCTCACGGGAGAACTG_TSS_DDX3X	screen	0.00243645	0.0607039	0.127159	-0.25058	248	270.698	270.568	296.144	ENSG00000035141
DDX3X	FAM136A	TCCCGTGAGAGGGCCTTCG_TSS_DDX3X	highmoi	3.12104e-05	0.000368338	0.129691	-0.168982	572	190.309	190.188	228.726	ENSG00000035141
DDX3X	FAM136A	TCCCGTGAGAGGGCCTTCG_TSS_DDX3X	screen	7.3033e-16	3.66521e-13	0.311399	-0.53714	295	270.698	270.266	344.58	ENSG00000035141
DDX3X	FAM199X	CCCTCTCACGGGAGAACTG_TSS_DDX3X	highmoi	0.000942394	0.0249787	0.182652	-0.337206	736	15.6388	15.625	19.3155	ENSG00000123575
DDX3X	FAM199X	CCCTCTCACGGGAGAACTG_TSS_DDX3X	screen	0.101162	0.444042	0.116543	-0.229661	248	19.3056	19.285	23.3627	ENSG00000123575
DDX3X	FAM199X	TCCCGTGAGAGGGCCTTCG_TSS_DDX3X	highmoi	3.01032e-05	0.000357272	0.261294	-0.340454	572	15.6388	15.6195	21.7875	ENSG00000123575
DDX3X	FAM199X	TCCCGTGAGAGGGCCTTCG_TSS_DDX3X	screen	0.0889072	0.296423	0.111279	-0.191947	295	19.3056	19.2623	26.7087	ENSG00000123575
DDX3X	FAM89B	CCCTCTCACGGGAGAACTG_TSS_DDX3X	highmoi	0.000139586	0.00668681	0.168789	-0.311612	736	30.5182	30.4913	37.7009	ENSG00000176973
DDX3X	FAM89B	CCCTCTCACGGGAGAACTG_TSS_DDX3X	screen	0.00158611	0.0455478	0.216085	-0.425819	248	25.2243	25.1898	32.0155	ENSG00000176973
DDX3X	FAM89B	TCCCGTGAGAGGGCCTTCG_TSS_DDX3X	highmoi	3.80448e-06	5.76083e-05	0.232223	-0.302576	572	30.5182	30.4896	39.6447	ENSG00000176973
DDX3X	FAM89B	TCCCGTGAGAGGGCCTTCG_TSS_DDX3X	screen	0.131133	0.372308	0.0950222	-0.163906	295	25.2243	25.1958	30.0943	ENSG00000176973
DDX3X	FARS2	CCCTCTCACGGGAGAACTG_TSS_DDX3X	highmoi	0.0623397	0.315773	-0.105692	0.195124	736	14.1002	14.1058	12.5908	ENSG00000145982
DDX3X	FARS2	CCCTCTCACGGGAGAACTG_TSS_DDX3X	screen	0.113474	0.466601	-0.111016	0.218769	248	20.9162	20.9345	17.3057	ENSG00000145982
DDX3X	FARS2	TCCCGTGAGAGGGCCTTCG_TSS_DDX3X	highmoi	0.0173781	0.0672348	-0.152934	0.199266	572	14.1002	14.1055	12.389	ENSG00000145982
DDX3X	FARS2	TCCCGTGAGAGGGCCTTCG_TSS_DDX3X	screen	0.0322558	0.158852	-0.138182	0.238354	295	20.9162	20.9406	16.7399	ENSG00000145982
DDX3X	FARSA	CCCTCTCACGGGAGAACTG_TSS_DDX3X	highmoi	0.0902921	0.379187	-0.0598499	0.110493	736	85.4766	85.5031	78.4065	ENSG00000179115
DDX3X	FARSA	CCCTCTCACGGGAGAACTG_TSS_DDX3X	screen	0.000219663	0.0129331	-0.190362	0.375129	248	138.119	138.255	111.189	ENSG00000179115
DDX3X	FARSA	TCCCGTGAGAGGGCCTTCG_TSS_DDX3X	highmoi	1.27715e-10	6.97404e-09	-0.257591	0.335629	572	85.4766	85.5279	69.1219	ENSG00000179115
DDX3X	FARSA	TCCCGTGAGAGGGCCTTCG_TSS_DDX3X	screen	1.47004e-11	2.42075e-09	-0.320027	0.552023	295	138.119	138.348	98.9349	ENSG00000179115
DDX3X	FBH1	CCCTCTCACGGGAGAACTG_TSS_DDX3X	highmoi	0.00604996	0.0822429	0.120325	-0.222139	736	29.6653	29.6438	35.4117	ENSG00000134452
DDX3X	FBH1	CCCTCTCACGGGAGAACTG_TSS_DDX3X	screen	0.123243	0.480719	0.101544	-0.200104	248	28.3001	28.2746	33.3135	ENSG00000134452
DDX3X	FBH1	TCCCGTGAGAGGGCCTTCG_TSS_DDX3X	highmoi	3.81869e-07	8.04904e-06	0.252363	-0.328816	572	29.6653	29.6284	41.439	ENSG00000134452
DDX3X	FBH1	TCCCGTGAGAGGGCCTTCG_TSS_DDX3X	screen	1.93479e-05	0.000545208	0.258989	-0.446737	295	28.3001	28.2214	41.7558	ENSG00000134452
DDX3X	FBXO17	CCCTCTCACGGGAGAACTG_TSS_DDX3X	highmoi	0.00382778	0.0617779	0.15026	-0.277406	736	18.7509	18.7356	22.8209	ENSG00000269190
DDX3X	FBXO17	CCCTCTCACGGGAGAACTG_TSS_DDX3X	screen	0.0223866	0.211788	0.172759	-0.34044	248	14.7821	14.7582	19.4689	ENSG00000269190
DDX3X	FBXO17	TCCCGTGAGAGGGCCTTCG_TSS_DDX3X	highmoi	1.01618e-08	3.37839e-07	0.337437	-0.439665	572	18.7509	18.7194	28.7937	ENSG00000269190
DDX3X	FBXO17	TCCCGTGAGAGGGCCTTCG_TSS_DDX3X	screen	0.00878968	0.0630166	0.182363	-0.314562	295	14.7821	14.7475	20.6898	ENSG00000269190
DDX3X	FBXO44	CCCTCTCACGGGAGAACTG_TSS_DDX3X	highmoi	0.159367	0.499852	0.105254	-0.194317	736	5.1544	5.1512	6.00926	ENSG00000132879
DDX3X	FBXO44	CCCTCTCACGGGAGAACTG_TSS_DDX3X	screen	0.00120604	0.0386453	0.292773	-0.57694	248	5.61366	5.59602	9.08549	ENSG00000132879
DDX3X	FBXO44	TCCCGTGAGAGGGCCTTCG_TSS_DDX3X	highmoi	4.30079e-05	0.000482706	0.346917	-0.452016	572	5.1544	5.14593	7.86058	ENSG00000132879
DDX3X	FBXO44	TCCCGTGAGAGGGCCTTCG_TSS_DDX3X	screen	0.000655427	0.0088672	0.283526	-0.48906	295	5.61366	5.59039	9.59255	ENSG00000132879
DDX3X	FBXO7	CCCTCTCACGGGAGAACTG_TSS_DDX3X	highmoi	0.000205265	0.00865317	0.125999	-0.232615	736	60.2166	60.1732	71.8249	ENSG00000100225
DDX3X	FBXO7	CCCTCTCACGGGAGAACTG_TSS_DDX3X	screen	0.0435318	0.29791	0.108805	-0.214411	248	80.0805	80.0202	91.9365	ENSG00000100225
DDX3X	FBXO7	TCCCGTGAGAGGGCCTTCG_TSS_DDX3X	highmoi	6.22487e-05	0.000658673	0.154086	-0.200767	572	60.2166	60.1716	74.5901	ENSG00000100225
DDX3X	FBXO7	TCCCGTGAGAGGGCCTTCG_TSS_DDX3X	screen	3.24945e-06	0.000124985	0.230847	-0.398194	295	80.0805	79.9328	105.33	ENSG00000100225
DDX3X	FBXW2	CCCTCTCACGGGAGAACTG_TSS_DDX3X	highmoi	0.0526409	0.291207	0.099394	-0.183498	736	18.7762	18.767	21.247	ENSG00000119402
DDX3X	FBXW2	CCCTCTCACGGGAGAACTG_TSS_DDX3X	screen	0.0589663	0.34391	0.132861	-0.261817	248	20.0852	20.0674	23.579	ENSG00000119402
DDX3X	FBXW2	TCCCGTGAGAGGGCCTTCG_TSS_DDX3X	highmoi	9.8463e-05	0.000980814	0.226474	-0.295085	572	18.7762	18.7545	25.7178	ENSG00000119402
DDX3X	FBXW2	TCCCGTGAGAGGGCCTTCG_TSS_DDX3X	screen	0.00550758	0.0454142	0.17968	-0.309934	295	20.0852	20.0442	27.0849	ENSG00000119402
DDX3X	FBXW4	CCCTCTCACGGGAGAACTG_TSS_DDX3X	highmoi	0.0861378	0.371139	0.126663	-0.233842	736	5.19309	5.18869	6.36695	ENSG00000107829
DDX3X	FBXW4	CCCTCTCACGGGAGAACTG_TSS_DDX3X	screen	0.0399532	0.283687	0.200385	-0.39488	248	2.74341	2.73317	4.75906	ENSG00000107829
DDX3X	FBXW4	TCCCGTGAGAGGGCCTTCG_TSS_DDX3X	highmoi	8.11627e-05	0.000833697	0.329801	-0.429715	572	5.19309	5.18446	7.94603	ENSG00000107829
DDX3X	FBXW4	TCCCGTGAGAGGGCCTTCG_TSS_DDX3X	screen	0.00529718	0.044272	0.250261	-0.431681	295	2.74341	2.73086	4.89032	ENSG00000107829
DDX3X	FBXW9	CCCTCTCACGGGAGAACTG_TSS_DDX3X	highmoi	0.0572119	0.30345	-0.107476	0.198418	736	14.633	14.6425	12.0901	ENSG00000132004
DDX3X	FBXW9	CCCTCTCACGGGAGAACTG_TSS_DDX3X	screen	0.022755	0.21412	-0.152944	0.301392	248	25.7951	25.8074	23.3627	ENSG00000132004
DDX3X	FBXW9	TCCCGTGAGAGGGCCTTCG_TSS_DDX3X	highmoi	0.170203	0.351513	-0.0878897	0.114516	572	14.633	14.6376	13.1579	ENSG00000132004
DDX3X	FBXW9	TCCCGTGAGAGGGCCTTCG_TSS_DDX3X	screen	0.187754	0.45445	-0.0813852	0.140383	295	25.7951	25.8139	22.5707	ENSG00000132004
DDX3X	FDX1	CCCTCTCACGGGAGAACTG_TSS_DDX3X	highmoi	0.00237348	0.0475553	0.0999314	-0.18449	736	93.7915	93.7323	109.597	ENSG00000137714
DDX3X	FDX1	CCCTCTCACGGGAGAACTG_TSS_DDX3X	screen	0.0677818	0.373315	0.0856023	-0.168688	248	186.267	186.2	199.448	ENSG00000137714
DDX3X	FDX1	TCCCGTGAGAGGGCCTTCG_TSS_DDX3X	highmoi	5.55095e-05	0.000600015	0.150294	-0.195826	572	93.7915	93.7138	118.592	ENSG00000137714
DDX3X	FDX1	TCCCGTGAGAGGGCCTTCG_TSS_DDX3X	screen	0.000783556	0.010271	0.144831	-0.249823	295	186.267	186.11	213.105	ENSG00000137714
DDX3X	FERMT3	CCCTCTCACGGGAGAACTG_TSS_DDX3X	highmoi	0.00223024	0.0459072	-0.129727	0.239498	736	41.1669	41.1911	34.6963	ENSG00000149781
DDX3X	FERMT3	CCCTCTCACGGGAGAACTG_TSS_DDX3X	screen	0.0014494	0.0435192	-0.188907	0.372261	248	84.733	84.8272	66.1943	ENSG00000149781
DDX3X	FERMT3	TCCCGTGAGAGGGCCTTCG_TSS_DDX3X	highmoi	0.0550567	0.160288	-0.0922855	0.120244	572	41.1669	41.1837	35.7998	ENSG00000149781
DDX3X	FERMT3	TCCCGTGAGAGGGCCTTCG_TSS_DDX3X	screen	0.000406595	0.00613912	-0.192972	0.332862	295	84.733	84.8633	62.4456	ENSG00000149781
DDX3X	FEZ2	CCCTCTCACGGGAGAACTG_TSS_DDX3X	highmoi	0.0123518	0.128897	0.100567	-0.185664	736	37.0271	37.0064	42.5656	ENSG00000171055
DDX3X	FEZ2	CCCTCTCACGGGAGAACTG_TSS_DDX3X	screen	0.00327244	0.0730683	0.179655	-0.35403	248	43.3468	43.2988	52.7824	ENSG00000171055
DDX3X	FEZ2	TCCCGTGAGAGGGCCTTCG_TSS_DDX3X	highmoi	1.68445e-08	5.19077e-07	0.257111	-0.335004	572	37.0271	36.9927	48.0179	ENSG00000171055
DDX3X	FEZ2	TCCCGTGAGAGGGCCTTCG_TSS_DDX3X	screen	0.0176331	0.103493	0.133385	-0.230079	295	43.3468	43.2868	53.6054	ENSG00000171055
DDX3X	FKBP9	CCCTCTCACGGGAGAACTG_TSS_DDX3X	highmoi	0.0606627	0.31141	0.137165	-0.253229	736	5.64797	5.64367	6.79618	ENSG00000122642
DDX3X	FKBP9	CCCTCTCACGGGAGAACTG_TSS_DDX3X	screen	0.0449076	0.302817	0.175997	-0.346822	248	6.26316	6.24772	9.30181	ENSG00000122642
DDX3X	FKBP9	TCCCGTGAGAGGGCCTTCG_TSS_DDX3X	highmoi	0.00171421	0.0106247	0.259965	-0.338722	572	5.64797	5.64077	7.94603	ENSG00000122642
DDX3X	FKBP9	TCCCGTGAGAGGGCCTTCG_TSS_DDX3X	screen	0.000764939	0.0100645	0.27172	-0.468697	295	6.26316	6.23489	11.0973	ENSG00000122642
DDX3X	FLOT1	CCCTCTCACGGGAGAACTG_TSS_DDX3X	highmoi	9.582e-13	1.68308e-09	0.219235	-0.404743	736	111.841	111.703	148.729	ENSG00000137312
DDX3X	FLOT1	CCCTCTCACGGGAGAACTG_TSS_DDX3X	screen	3.07632e-07	9.83221e-05	0.264965	-0.522142	248	108.136	107.929	148.829	ENSG00000137312
DDX3X	FLOT1	TCCCGTGAGAGGGCCTTCG_TSS_DDX3X	highmoi	4.32603e-45	1.51973e-41	0.49073	-0.639397	572	111.841	111.594	190.79	ENSG00000137312
DDX3X	FLOT1	TCCCGTGAGAGGGCCTTCG_TSS_DDX3X	screen	9.19491e-17	5.7003e-14	0.396094	-0.683232	295	108.136	107.781	168.716	ENSG00000137312
DDX3X	FTH1	CCCTCTCACGGGAGAACTG_TSS_DDX3X	highmoi	0.00141753	0.034484	0.0564675	-0.104248	736	17329.1	17325.3	18356.6	ENSG00000167996
DDX3X	FTH1	CCCTCTCACGGGAGAACTG_TSS_DDX3X	screen	0.0227377	0.21412	0.0533232	-0.105079	248	10760.6	10757.3	11420.9	ENSG00000167996
DDX3X	FTH1	TCCCGTGAGAGGGCCTTCG_TSS_DDX3X	highmoi	5.54714e-10	2.60988e-08	0.124448	-0.16215	572	17329.1	17322.9	19302.9	ENSG00000167996
DDX3X	FTH1	TCCCGTGAGAGGGCCTTCG_TSS_DDX3X	screen	0.000179466	0.00326666	0.0806933	-0.13919	295	10760.6	10754	11887.8	ENSG00000167996
DDX3X	FXR1	CCCTCTCACGGGAGAACTG_TSS_DDX3X	highmoi	0.0397739	0.253849	-0.0726653	0.134152	736	55.976	55.994	51.1502	ENSG00000114416
DDX3X	FXR1	CCCTCTCACGGGAGAACTG_TSS_DDX3X	screen	0.0650627	0.364402	-0.110677	0.218101	248	44.5473	44.5671	40.6684	ENSG00000114416
DDX3X	FXR1	TCCCGTGAGAGGGCCTTCG_TSS_DDX3X	highmoi	0.113759	0.267793	-0.0633738	0.0825731	572	55.976	55.9945	50.0685	ENSG00000114416
DDX3X	FXR1	TCCCGTGAGAGGGCCTTCG_TSS_DDX3X	screen	0.18173	0.445861	-0.0737125	0.127148	295	44.5473	44.5472	44.5772	ENSG00000114416
DDX3X	GADD45A	CCCTCTCACGGGAGAACTG_TSS_DDX3X	highmoi	0.0889251	0.376457	-0.0631134	0.116518	736	77.5199	77.5482	69.9649	ENSG00000116717
DDX3X	GADD45A	CCCTCTCACGGGAGAACTG_TSS_DDX3X	screen	0.0991237	0.44023	-0.0965193	0.190202	248	101.457	101.516	89.7733	ENSG00000116717
DDX3X	GADD45A	TCCCGTGAGAGGGCCTTCG_TSS_DDX3X	highmoi	9.09194e-06	0.000124119	-0.186679	0.243233	572	77.5199	77.5478	68.6092	ENSG00000116717
DDX3X	GADD45A	TCCCGTGAGAGGGCCTTCG_TSS_DDX3X	screen	0.0212439	0.11846	-0.12405	0.213977	295	101.457	101.487	96.3017	ENSG00000116717
DDX3X	GALE	CCCTCTCACGGGAGAACTG_TSS_DDX3X	highmoi	0.0235754	0.188514	-0.0919032	0.169669	736	66.0364	66.0632	58.8764	ENSG00000117308
DDX3X	GALE	CCCTCTCACGGGAGAACTG_TSS_DDX3X	screen	6.29804e-05	0.00557773	-0.213438	0.420602	248	118.657	118.791	92.1528	ENSG00000117308
DDX3X	GALE	TCCCGTGAGAGGGCCTTCG_TSS_DDX3X	highmoi	4.56211e-08	1.25209e-06	-0.251653	0.327892	572	66.0364	66.0765	53.2298	ENSG00000117308
DDX3X	GALE	TCCCGTGAGAGGGCCTTCG_TSS_DDX3X	screen	3.84267e-07	2.05573e-05	-0.249159	0.429781	295	118.657	118.846	86.333	ENSG00000117308
DDX3X	GALNT1	CCCTCTCACGGGAGAACTG_TSS_DDX3X	highmoi	0.131758	0.454072	0.0783751	-0.144693	736	19.6828	19.6713	22.7493	ENSG00000141429
DDX3X	GALNT1	CCCTCTCACGGGAGAACTG_TSS_DDX3X	screen	0.00119314	0.0385721	0.227769	-0.448843	248	22.225	22.1874	29.636	ENSG00000141429
DDX3X	GALNT1	TCCCGTGAGAGGGCCTTCG_TSS_DDX3X	highmoi	2.58498e-06	4.16562e-05	0.277181	-0.361154	572	19.6828	19.6574	27.7684	ENSG00000141429
DDX3X	GALNT1	TCCCGTGAGAGGGCCTTCG_TSS_DDX3X	screen	0.0197543	0.112171	0.150738	-0.260012	295	22.225	22.1933	27.6491	ENSG00000141429
DDX3X	GALNT7	CCCTCTCACGGGAGAACTG_TSS_DDX3X	highmoi	0.0670587	0.327191	0.0907248	-0.167493	736	22.265	22.2544	25.1101	ENSG00000109586
DDX3X	GALNT7	CCCTCTCACGGGAGAACTG_TSS_DDX3X	screen	0.0685143	0.37447	0.135714	-0.267439	248	15.7552	15.7363	19.4689	ENSG00000109586
DDX3X	GALNT7	TCCCGTGAGAGGGCCTTCG_TSS_DDX3X	highmoi	0.0295932	0.100966	0.122203	-0.159225	572	22.265	22.2537	25.8887	ENSG00000109586
DDX3X	GALNT7	TCCCGTGAGAGGGCCTTCG_TSS_DDX3X	screen	0.0998592	0.316231	0.112796	-0.194564	295	15.7552	15.7285	20.3136	ENSG00000109586
DDX3X	GART	CCCTCTCACGGGAGAACTG_TSS_DDX3X	highmoi	0.0982391	0.394266	-0.0540363	0.09976	736	81.0719	81.0897	76.3319	ENSG00000159131
DDX3X	GART	CCCTCTCACGGGAGAACTG_TSS_DDX3X	screen	0.00467779	0.0921481	-0.148727	0.293082	248	99.4735	99.5624	81.9857	ENSG00000159131
DDX3X	GART	TCCCGTGAGAGGGCCTTCG_TSS_DDX3X	highmoi	1.72202e-05	0.000218392	-0.159266	0.207516	572	81.0719	81.1078	69.6345	ENSG00000159131
DDX3X	GART	TCCCGTGAGAGGGCCTTCG_TSS_DDX3X	screen	0.00187524	0.0200235	-0.150428	0.259477	295	99.4735	99.5536	85.7687	ENSG00000159131
DDX3X	GCHFR	CCCTCTCACGGGAGAACTG_TSS_DDX3X	highmoi	0.0875247	0.373223	0.0635079	-0.117246	736	62.2522	62.2242	69.7503	ENSG00000137880
DDX3X	GCHFR	CCCTCTCACGGGAGAACTG_TSS_DDX3X	screen	0.00115125	0.0382776	0.19466	-0.383598	248	68.372	68.3139	79.8225	ENSG00000137880
DDX3X	GCHFR	TCCCGTGAGAGGGCCTTCG_TSS_DDX3X	highmoi	0.150091	0.324539	0.0606545	-0.0790299	572	62.2522	62.2192	72.7958	ENSG00000137880
DDX3X	GCHFR	TCCCGTGAGAGGGCCTTCG_TSS_DDX3X	screen	3.12579e-08	2.45841e-06	0.304947	-0.52601	295	68.372	68.2098	96.1136	ENSG00000137880
DDX3X	GDE1	CCCTCTCACGGGAGAACTG_TSS_DDX3X	highmoi	6.42483e-08	1.99151e-05	0.236864	-0.43729	736	30.1196	30.0867	38.9171	ENSG00000006007
DDX3X	GDE1	CCCTCTCACGGGAGAACTG_TSS_DDX3X	screen	0.00150956	0.0445636	0.21228	-0.418321	248	29.5499	29.489	41.5337	ENSG00000006007
DDX3X	GDE1	TCCCGTGAGAGGGCCTTCG_TSS_DDX3X	highmoi	1.55091e-19	3.80117e-17	0.449089	-0.585141	572	30.1196	30.0598	49.2141	ENSG00000006007
DDX3X	GDE1	TCCCGTGAGAGGGCCTTCG_TSS_DDX3X	screen	8.76964e-12	1.51513e-09	0.420236	-0.724874	295	29.5499	29.418	52.1007	ENSG00000006007
DDX3X	GET3	CCCTCTCACGGGAGAACTG_TSS_DDX3X	highmoi	0.0577526	0.304317	-0.062093	0.114634	736	95.7697	95.7886	90.7112	ENSG00000198356
DDX3X	GET3	CCCTCTCACGGGAGAACTG_TSS_DDX3X	screen	0.00149221	0.0445039	-0.163599	0.322389	248	102.677	102.767	85.0142	ENSG00000198356
DDX3X	GET3	TCCCGTGAGAGGGCCTTCG_TSS_DDX3X	highmoi	4.06694e-05	0.000460381	-0.152252	0.198377	572	95.7697	95.7978	86.8082	ENSG00000198356
DDX3X	GET3	TCCCGTGAGAGGGCCTTCG_TSS_DDX3X	screen	5.41621e-05	0.00122492	-0.191317	0.330007	295	102.677	102.788	83.6997	ENSG00000198356
DDX3X	GGPS1	CCCTCTCACGGGAGAACTG_TSS_DDX3X	highmoi	0.0216619	0.178774	-0.0866963	0.160056	736	43.6892	43.7097	38.2017	ENSG00000152904
DDX3X	GGPS1	CCCTCTCACGGGAGAACTG_TSS_DDX3X	screen	0.00948529	0.135638	-0.155601	0.306628	248	46.5385	46.5837	37.6399	ENSG00000152904
DDX3X	GGPS1	TCCCGTGAGAGGGCCTTCG_TSS_DDX3X	highmoi	0.000515381	0.00402071	-0.148659	0.193696	572	43.6892	43.7099	37.0815	ENSG00000152904
DDX3X	GGPS1	TCCCGTGAGAGGGCCTTCG_TSS_DDX3X	screen	0.0201808	0.113857	-0.128201	0.221136	295	46.5385	46.5807	39.3107	ENSG00000152904
DDX3X	GLOD4	CCCTCTCACGGGAGAACTG_TSS_DDX3X	highmoi	0.00900786	0.104323	-0.0978117	0.180577	736	49.3214	49.3429	43.5671	ENSG00000167699
DDX3X	GLOD4	CCCTCTCACGGGAGAACTG_TSS_DDX3X	screen	0.0515745	0.322387	-0.109263	0.215315	248	73.0978	73.1428	64.2474	ENSG00000167699
DDX3X	GLOD4	TCCCGTGAGAGGGCCTTCG_TSS_DDX3X	highmoi	0.0185649	0.0707614	-0.0999651	0.13025	572	49.3214	49.3381	44.0022	ENSG00000167699
DDX3X	GLOD4	TCCCGTGAGAGGGCCTTCG_TSS_DDX3X	screen	0.0108762	0.0737606	-0.131515	0.226853	295	73.0978	73.1403	65.8312	ENSG00000167699
DDX3X	GLUL	CCCTCTCACGGGAGAACTG_TSS_DDX3X	highmoi	7.52587e-06	0.000708171	0.137731	-0.254274	736	170.611	170.496	201.453	ENSG00000135821
DDX3X	GLUL	CCCTCTCACGGGAGAACTG_TSS_DDX3X	screen	0.00245678	0.0609225	0.160814	-0.316901	248	185.211	185.006	225.623	ENSG00000135821
DDX3X	GLUL	TCCCGTGAGAGGGCCTTCG_TSS_DDX3X	highmoi	2.17777e-33	2.55016e-30	0.419829	-0.547017	572	170.611	170.265	281.101	ENSG00000135821
DDX3X	GLUL	TCCCGTGAGAGGGCCTTCG_TSS_DDX3X	screen	9.14873e-21	1.92837e-17	0.45676	-0.787876	295	185.211	184.59	291.538	ENSG00000135821
DDX3X	GMNN	CCCTCTCACGGGAGAACTG_TSS_DDX3X	highmoi	0.00152249	0.0363021	-0.103669	0.19139	736	104.853	104.89	95.0035	ENSG00000112312
DDX3X	GMNN	CCCTCTCACGGGAGAACTG_TSS_DDX3X	screen	0.00438565	0.0887353	-0.145818	0.287349	248	122.409	122.52	100.589	ENSG00000112312
DDX3X	GMNN	TCCCGTGAGAGGGCCTTCG_TSS_DDX3X	highmoi	3.24346e-06	4.99748e-05	-0.172578	0.224861	572	104.853	104.908	87.2354	ENSG00000112312
DDX3X	GMNN	TCCCGTGAGAGGGCCTTCG_TSS_DDX3X	screen	0.0185717	0.107189	-0.11085	0.191209	295	122.409	122.522	103.073	ENSG00000112312
DDX3X	GNAQ	CCCTCTCACGGGAGAACTG_TSS_DDX3X	highmoi	0.0110083	0.118506	0.130759	-0.241403	736	20.9394	20.9259	24.5378	ENSG00000156052
DDX3X	GNAQ	CCCTCTCACGGGAGAACTG_TSS_DDX3X	screen	0.0835964	0.410845	0.118552	-0.23362	248	25.923	25.8931	31.7992	ENSG00000156052
DDX3X	GNAQ	TCCCGTGAGAGGGCCTTCG_TSS_DDX3X	highmoi	0.0160979	0.0633045	0.140345	-0.182862	572	20.9394	20.9268	24.9488	ENSG00000156052
DDX3X	GNAQ	TCCCGTGAGAGGGCCTTCG_TSS_DDX3X	screen	0.110386	0.336912	0.100645	-0.173604	295	25.923	25.8986	30.0943	ENSG00000156052
DDX3X	GNAS	CCCTCTCACGGGAGAACTG_TSS_DDX3X	highmoi	0.0292304	0.212776	0.0676755	-0.12494	736	95.2567	95.2276	103.016	ENSG00000087460
DDX3X	GNAS	CCCTCTCACGGGAGAACTG_TSS_DDX3X	screen	3.66048e-05	0.00402507	0.213406	-0.420539	248	104.671	104.539	130.658	ENSG00000087460
DDX3X	GNAS	TCCCGTGAGAGGGCCTTCG_TSS_DDX3X	highmoi	1.11476e-05	0.000149853	0.154621	-0.201464	572	95.2567	95.1943	115.175	ENSG00000087460
DDX3X	GNAS	TCCCGTGAGAGGGCCTTCG_TSS_DDX3X	screen	0.000101551	0.0020661	0.184878	-0.3189	295	104.671	104.479	137.493	ENSG00000087460
DDX3X	GNL3	CCCTCTCACGGGAGAACTG_TSS_DDX3X	highmoi	0.00298511	0.0533222	-0.0991381	0.183025	736	94.8133	94.8434	86.7765	ENSG00000163938
DDX3X	GNL3	CCCTCTCACGGGAGAACTG_TSS_DDX3X	screen	0.00019783	0.0123369	-0.204479	0.402947	248	93.9342	94.0235	76.3614	ENSG00000163938
DDX3X	GNL3	TCCCGTGAGAGGGCCTTCG_TSS_DDX3X	highmoi	1.50047e-06	2.62682e-05	-0.182133	0.237311	572	94.8133	94.8581	80.4856	ENSG00000163938
DDX3X	GNL3	TCCCGTGAGAGGGCCTTCG_TSS_DDX3X	screen	0.000252313	0.0042478	-0.185005	0.319119	295	93.9342	94.0292	77.6809	ENSG00000163938
DDX3X	GNPDA1	CCCTCTCACGGGAGAACTG_TSS_DDX3X	highmoi	0.00581845	0.0802626	-0.0998869	0.184408	736	73.0066	73.0431	63.2403	ENSG00000113552
DDX3X	GNPDA1	CCCTCTCACGGGAGAACTG_TSS_DDX3X	screen	0.0295632	0.2419	-0.125924	0.248147	248	70.2287	70.3008	56.0272	ENSG00000113552
DDX3X	GNPDA1	TCCCGTGAGAGGGCCTTCG_TSS_DDX3X	highmoi	0.000985167	0.00684422	-0.135303	0.176293	572	73.0066	73.0407	62.1157	ENSG00000113552
DDX3X	GNPDA1	TCCCGTGAGAGGGCCTTCG_TSS_DDX3X	screen	9.20573e-06	0.000297663	-0.236168	0.407372	295	70.2287	70.3248	53.7935	ENSG00000113552
DDX3X	GOT1	CCCTCTCACGGGAGAACTG_TSS_DDX3X	highmoi	0.0446373	0.26881	-0.0922348	0.170281	736	29.0869	29.0999	25.6109	ENSG00000120053
DDX3X	GOT1	CCCTCTCACGGGAGAACTG_TSS_DDX3X	screen	0.0943543	0.432483	-0.108101	0.213025	248	36.4538	36.4621	34.8277	ENSG00000120053
DDX3X	GOT1	TCCCGTGAGAGGGCCTTCG_TSS_DDX3X	highmoi	0.188153	0.375557	-0.0685414	0.0893061	572	29.0869	29.0942	26.7431	ENSG00000120053
DDX3X	GOT1	TCCCGTGAGAGGGCCTTCG_TSS_DDX3X	screen	0.0269619	0.140045	-0.13152	0.226862	295	36.4538	36.48	31.9752	ENSG00000120053
DDX3X	GPANK1	CCCTCTCACGGGAGAACTG_TSS_DDX3X	highmoi	0.130581	0.452994	-0.051262	0.0946382	736	67.1991	67.2107	64.0988	ENSG00000204438
DDX3X	GPANK1	CCCTCTCACGGGAGAACTG_TSS_DDX3X	screen	0.0388176	0.27819	-0.116435	0.229447	248	70.6759	70.7228	61.4352	ENSG00000204438
DDX3X	GPANK1	TCCCGTGAGAGGGCCTTCG_TSS_DDX3X	highmoi	0.150055	0.324529	-0.0553369	0.0721014	572	67.1991	67.2016	66.3878	ENSG00000204438
DDX3X	GPANK1	TCCCGTGAGAGGGCCTTCG_TSS_DDX3X	screen	0.0874256	0.292686	-0.0886173	0.152858	295	70.6759	70.7053	65.6431	ENSG00000204438
DDX3X	GPCPD1	CCCTCTCACGGGAGAACTG_TSS_DDX3X	highmoi	0.0414195	0.25937	0.128173	-0.236629	736	10.2325	10.2242	12.4477	ENSG00000125772
DDX3X	GPCPD1	CCCTCTCACGGGAGAACTG_TSS_DDX3X	screen	0.050757	0.320124	0.165406	-0.32595	248	7.72069	7.70497	10.8161	ENSG00000125772
DDX3X	GPCPD1	TCCCGTGAGAGGGCCTTCG_TSS_DDX3X	highmoi	0.000739235	0.00544497	0.240485	-0.31334	572	10.2325	10.2209	13.9269	ENSG00000125772
DDX3X	GPCPD1	TCCCGTGAGAGGGCCTTCG_TSS_DDX3X	screen	0.00871916	0.0627244	0.20433	-0.352454	295	7.72069	7.69765	11.6615	ENSG00000125772
DDX3X	GPX4	CCCTCTCACGGGAGAACTG_TSS_DDX3X	highmoi	0.000195491	0.00837514	0.0712392	-0.131519	736	624.674	624.475	677.902	ENSG00000167468
DDX3X	GPX4	CCCTCTCACGGGAGAACTG_TSS_DDX3X	screen	0.00758555	0.119677	0.0802481	-0.158137	248	638.455	638.166	695.256	ENSG00000167468
DDX3X	GPX4	TCCCGTGAGAGGGCCTTCG_TSS_DDX3X	highmoi	1.92793e-10	1.00091e-08	0.138067	-0.179895	572	624.674	624.334	733.427	ENSG00000167468
DDX3X	GPX4	TCCCGTGAGAGGGCCTTCG_TSS_DDX3X	screen	1.33128e-05	0.000409047	0.120434	-0.20774	295	638.455	637.917	730.351	ENSG00000167468
DDX3X	GRINA	CCCTCTCACGGGAGAACTG_TSS_DDX3X	highmoi	0.00519792	0.0750886	0.11835	-0.218494	736	34.2538	34.2326	39.9186	ENSG00000178719
DDX3X	GRINA	CCCTCTCACGGGAGAACTG_TSS_DDX3X	screen	0.072273	0.385663	0.117946	-0.232426	248	30.2628	30.2231	38.0725	ENSG00000178719
DDX3X	GRINA	TCCCGTGAGAGGGCCTTCG_TSS_DDX3X	highmoi	1.45247e-14	1.70084e-12	0.36933	-0.48122	572	34.2538	34.1973	52.29	ENSG00000178719
DDX3X	GRINA	TCCCGTGAGAGGGCCTTCG_TSS_DDX3X	screen	0.000864798	0.0111556	0.201129	-0.346932	295	30.2628	30.1967	41.5677	ENSG00000178719
DDX3X	GRIPAP1	CCCTCTCACGGGAGAACTG_TSS_DDX3X	highmoi	0.0318273	0.224366	-0.118543	0.21885	736	14.9782	14.9855	13.0201	ENSG00000068400
DDX3X	GRIPAP1	CCCTCTCACGGGAGAACTG_TSS_DDX3X	screen	0.0512431	0.321463	-0.148383	0.292404	248	13.7969	13.8164	9.95077	ENSG00000068400
DDX3X	GRIPAP1	TCCCGTGAGAGGGCCTTCG_TSS_DDX3X	highmoi	0.04919	0.147865	-0.123161	0.160473	572	14.9782	14.9858	12.5598	ENSG00000068400
DDX3X	GRIPAP1	TCCCGTGAGAGGGCCTTCG_TSS_DDX3X	screen	0.0481763	0.20293	-0.138368	0.238674	295	13.7969	13.8127	11.0973	ENSG00000068400
DDX3X	GRSF1	CCCTCTCACGGGAGAACTG_TSS_DDX3X	highmoi	0.000235204	0.0096452	0.131001	-0.24185	736	59.6998	59.6547	71.7534	ENSG00000132463
DDX3X	GRSF1	CCCTCTCACGGGAGAACTG_TSS_DDX3X	screen	0.00908976	0.13177	0.14356	-0.2829	248	79.9176	79.8202	99.0751	ENSG00000132463
DDX3X	GRSF1	TCCCGTGAGAGGGCCTTCG_TSS_DDX3X	highmoi	2.00628e-17	3.77574e-15	0.342989	-0.446898	572	59.6998	59.5994	91.7638	ENSG00000132463
DDX3X	GRSF1	TCCCGTGAGAGGGCCTTCG_TSS_DDX3X	screen	1.13887e-21	3.00065e-18	0.484454	-0.835647	295	79.9176	79.6073	132.979	ENSG00000132463
DDX3X	GRWD1	CCCTCTCACGGGAGAACTG_TSS_DDX3X	highmoi	0.146364	0.479495	-0.0722692	0.133421	736	24.6069	24.6155	22.3201	ENSG00000105447
DDX3X	GRWD1	CCCTCTCACGGGAGAACTG_TSS_DDX3X	screen	0.0196923	0.19974	-0.151574	0.298693	248	35.2543	35.2839	29.4197	ENSG00000105447
DDX3X	GRWD1	TCCCGTGAGAGGGCCTTCG_TSS_DDX3X	highmoi	0.00133329	0.00871141	-0.181017	0.235857	572	24.6069	24.6166	21.5312	ENSG00000105447
DDX3X	GRWD1	TCCCGTGAGAGGGCCTTCG_TSS_DDX3X	screen	3.13511e-05	0.000807845	-0.248979	0.42947	295	35.2543	35.3296	22.3826	ENSG00000105447
DDX3X	GSR	CCCTCTCACGGGAGAACTG_TSS_DDX3X	highmoi	0.021116	0.175645	0.118918	-0.219542	736	18.6292	18.617	21.8909	ENSG00000104687
DDX3X	GSR	CCCTCTCACGGGAGAACTG_TSS_DDX3X	screen	0.13553	0.49907	0.105149	-0.207207	248	20.446	20.418	25.9585	ENSG00000104687
DDX3X	GSR	TCCCGTGAGAGGGCCTTCG_TSS_DDX3X	highmoi	0.000335006	0.00278274	0.209719	-0.273254	572	18.6292	18.6113	24.3507	ENSG00000104687
DDX3X	GSR	TCCCGTGAGAGGGCCTTCG_TSS_DDX3X	screen	0.000547809	0.00777034	0.224021	-0.386419	295	20.446	20.4017	28.0253	ENSG00000104687
DDX3X	GTF2B	CCCTCTCACGGGAGAACTG_TSS_DDX3X	highmoi	0.00809349	0.0977059	-0.142936	0.263883	736	16.2799	16.2923	12.9485	ENSG00000137947
DDX3X	GTF2B	CCCTCTCACGGGAGAACTG_TSS_DDX3X	screen	0.0112172	0.149155	-0.183052	0.360723	248	17.227	17.2551	11.6813	ENSG00000137947
DDX3X	GTF2B	TCCCGTGAGAGGGCCTTCG_TSS_DDX3X	highmoi	0.119605	0.277097	-0.0952546	0.124112	572	16.2799	16.287	14.0123	ENSG00000137947
DDX3X	GTF2B	TCCCGTGAGAGGGCCTTCG_TSS_DDX3X	screen	0.00920401	0.0651656	-0.17297	0.29836	295	17.227	17.2507	13.1662	ENSG00000137947
DDX3X	GTPBP4	CCCTCTCACGGGAGAACTG_TSS_DDX3X	highmoi	0.0199445	0.171612	-0.0753297	0.139071	736	96.5925	96.6126	91.212	ENSG00000107937
DDX3X	GTPBP4	CCCTCTCACGGGAGAACTG_TSS_DDX3X	screen	0.00746091	0.118653	-0.138181	0.2723	248	119.588	119.676	102.32	ENSG00000107937
DDX3X	GTPBP4	TCCCGTGAGAGGGCCTTCG_TSS_DDX3X	highmoi	2.61022e-05	0.000314749	-0.154317	0.201068	572	96.5925	96.6336	83.476	ENSG00000107937
DDX3X	GTPBP4	TCCCGTGAGAGGGCCTTCG_TSS_DDX3X	screen	3.74596e-06	0.000140457	-0.219785	0.379113	295	119.588	119.707	99.3111	ENSG00000107937
DDX3X	GYPB	CCCTCTCACGGGAGAACTG_TSS_DDX3X	highmoi	0.00701547	0.0896194	0.0945219	-0.174503	736	345.45	345.426	351.971	ENSG00000250361
DDX3X	GYPB	CCCTCTCACGGGAGAACTG_TSS_DDX3X	screen	0.0124296	0.15859	0.179816	-0.354347	248	173.536	173.33	213.942	ENSG00000250361
DDX3X	GYPB	TCCCGTGAGAGGGCCTTCG_TSS_DDX3X	highmoi	0.166059	0.346073	0.0550546	-0.0717334	572	345.45	345.497	330.486	ENSG00000250361
DDX3X	GYPB	TCCCGTGAGAGGGCCTTCG_TSS_DDX3X	screen	4.90485e-07	2.57175e-05	0.332943	-0.574302	295	173.536	173.05	256.554	ENSG00000250361
DDX3X	HACD3	CCCTCTCACGGGAGAACTG_TSS_DDX3X	highmoi	0.100085	0.398036	0.0703431	-0.129865	736	34.1906	34.1775	37.7009	ENSG00000074696
DDX3X	HACD3	CCCTCTCACGGGAGAACTG_TSS_DDX3X	screen	0.00287356	0.0672988	0.18572	-0.36598	248	42.9477	42.8966	52.9987	ENSG00000074696
DDX3X	HACD3	TCCCGTGAGAGGGCCTTCG_TSS_DDX3X	highmoi	0.000108991	0.00105965	0.187682	-0.24454	572	34.1906	34.1617	43.4041	ENSG00000074696
DDX3X	HACD3	TCCCGTGAGAGGGCCTTCG_TSS_DDX3X	screen	0.000247615	0.00419553	0.210073	-0.36236	295	42.9477	42.849	59.8124	ENSG00000074696
DDX3X	HAGH	CCCTCTCACGGGAGAACTG_TSS_DDX3X	highmoi	0.0472256	0.277122	0.0810403	-0.149614	736	38.4176	38.3986	43.4956	ENSG00000063854
DDX3X	HAGH	CCCTCTCACGGGAGAACTG_TSS_DDX3X	screen	0.00075835	0.0292756	0.225346	-0.444068	248	28.7112	28.6604	38.7215	ENSG00000063854
DDX3X	HAGH	TCCCGTGAGAGGGCCTTCG_TSS_DDX3X	highmoi	1.91256e-06	3.22503e-05	0.220535	-0.287346	572	38.4176	38.3836	49.2995	ENSG00000063854
DDX3X	HAGH	TCCCGTGAGAGGGCCTTCG_TSS_DDX3X	screen	3.21561e-07	1.76507e-05	0.314656	-0.542758	295	28.7112	28.6009	47.5866	ENSG00000063854
DDX3X	HAT1	CCCTCTCACGGGAGAACTG_TSS_DDX3X	highmoi	0.0851032	0.370382	-0.0622453	0.114915	736	60.6651	60.6881	54.5126	ENSG00000128708
DDX3X	HAT1	CCCTCTCACGGGAGAACTG_TSS_DDX3X	screen	0.00310677	0.0701119	-0.17492	0.344698	248	63.5697	63.597	58.1904	ENSG00000128708
DDX3X	HAT1	TCCCGTGAGAGGGCCTTCG_TSS_DDX3X	highmoi	0.0828392	0.215056	-0.071094	0.0926321	572	60.6651	60.6841	54.5969	ENSG00000128708
DDX3X	HAT1	TCCCGTGAGAGGGCCTTCG_TSS_DDX3X	screen	0.176226	0.438524	-0.0736069	0.126966	295	63.5697	63.573	63.0099	ENSG00000128708
DDX3X	HAX1	CCCTCTCACGGGAGAACTG_TSS_DDX3X	highmoi	0.000590431	0.0179324	-0.086775	0.160201	736	219.18	219.256	198.806	ENSG00000143575
DDX3X	HAX1	CCCTCTCACGGGAGAACTG_TSS_DDX3X	screen	0.00863121	0.128299	-0.111247	0.219224	248	231.358	231.455	212.427	ENSG00000143575
DDX3X	HAX1	TCCCGTGAGAGGGCCTTCG_TSS_DDX3X	highmoi	1.13347e-12	9.26019e-11	-0.203679	0.265383	572	219.18	219.299	181.05	ENSG00000143575
DDX3X	HAX1	TCCCGTGAGAGGGCCTTCG_TSS_DDX3X	screen	2.23374e-08	1.83917e-06	-0.217996	0.376027	295	231.358	231.596	190.722	ENSG00000143575
DDX3X	HBE1	CCCTCTCACGGGAGAACTG_TSS_DDX3X	highmoi	0.000649182	0.0193817	-0.16631	0.307037	736	12611.8	12619.5	10540.5	ENSG00000213931
DDX3X	HBE1	CCCTCTCACGGGAGAACTG_TSS_DDX3X	screen	2.32375e-05	0.00306125	-0.396717	0.781772	248	10394.9	10407.6	7907.84	ENSG00000213931
DDX3X	HBE1	TCCCGTGAGAGGGCCTTCG_TSS_DDX3X	highmoi	2.19762e-13	1.99662e-11	-0.405637	0.528526	572	12611.8	12624.1	8677.4	ENSG00000213931
DDX3X	HBE1	TCCCGTGAGAGGGCCTTCG_TSS_DDX3X	screen	0.0020908	0.0215395	-0.265421	0.457832	295	10394.9	10408.7	8043.64	ENSG00000213931
DDX3X	HDAC2	CCCTCTCACGGGAGAACTG_TSS_DDX3X	highmoi	0.00298028	0.0533222	0.0951242	-0.175615	736	91.3941	91.3345	107.308	ENSG00000196591
DDX3X	HDAC2	CCCTCTCACGGGAGAACTG_TSS_DDX3X	screen	0.0121487	0.156714	0.130916	-0.257984	248	104.878	104.809	118.544	ENSG00000196591
DDX3X	HDAC2	TCCCGTGAGAGGGCCTTCG_TSS_DDX3X	highmoi	2.88061e-10	1.4388e-08	0.228977	-0.298346	572	91.3941	91.3022	120.728	ENSG00000196591
DDX3X	HDAC2	TCCCGTGAGAGGGCCTTCG_TSS_DDX3X	screen	0.000295659	0.00480007	0.173832	-0.299847	295	104.878	104.703	134.86	ENSG00000196591
DDX3X	HDGF	CCCTCTCACGGGAGAACTG_TSS_DDX3X	highmoi	0.00186034	0.0403525	0.094814	-0.175043	736	136.808	136.753	151.519	ENSG00000143321
DDX3X	HDGF	CCCTCTCACGGGAGAACTG_TSS_DDX3X	screen	0.0195173	0.19882	0.109052	-0.214899	248	170.698	170.64	182.142	ENSG00000143321
DDX3X	HDGF	TCCCGTGAGAGGGCCTTCG_TSS_DDX3X	highmoi	0.0684908	0.187828	0.0629399	-0.0820077	572	136.808	136.755	153.794	ENSG00000143321
DDX3X	HDGF	TCCCGTGAGAGGGCCTTCG_TSS_DDX3X	screen	0.0996436	0.315751	0.0707371	-0.122016	295	170.698	170.612	185.456	ENSG00000143321
DDX3X	HEBP2	CCCTCTCACGGGAGAACTG_TSS_DDX3X	highmoi	0.00335112	0.0568477	0.0837973	-0.154704	736	135.986	135.927	151.519	ENSG00000051620
DDX3X	HEBP2	CCCTCTCACGGGAGAACTG_TSS_DDX3X	screen	0.0141038	0.171276	0.108774	-0.21435	248	190.47	190.35	213.942	ENSG00000051620
DDX3X	HEBP2	TCCCGTGAGAGGGCCTTCG_TSS_DDX3X	highmoi	0.00575024	0.0283116	0.0894465	-0.116544	572	135.986	135.925	155.332	ENSG00000051620
DDX3X	HEBP2	TCCCGTGAGAGGGCCTTCG_TSS_DDX3X	screen	0.000591337	0.00818935	0.140078	-0.241624	295	190.47	190.315	216.867	ENSG00000051620
DDX3X	HECTD1	CCCTCTCACGGGAGAACTG_TSS_DDX3X	highmoi	0.0175781	0.160259	0.0939724	-0.173489	736	39.8207	39.8002	45.2841	ENSG00000092148
DDX3X	HECTD1	CCCTCTCACGGGAGAACTG_TSS_DDX3X	screen	0.0104592	0.143528	0.160763	-0.316801	248	36.1389	36.095	44.7785	ENSG00000092148
DDX3X	HECTD1	TCCCGTGAGAGGGCCTTCG_TSS_DDX3X	highmoi	0.00867217	0.0389915	0.117784	-0.153467	572	39.8207	39.802	45.7964	ENSG00000092148
DDX3X	HECTD1	TCCCGTGAGAGGGCCTTCG_TSS_DDX3X	screen	0.00502387	0.0424251	0.16208	-0.279576	295	36.1389	36.0917	44.201	ENSG00000092148
DDX3X	HES6	CCCTCTCACGGGAGAACTG_TSS_DDX3X	highmoi	4.73273e-14	9.97565e-11	0.260491	-0.48091	736	149.312	149.086	209.609	ENSG00000144485
DDX3X	HES6	CCCTCTCACGGGAGAACTG_TSS_DDX3X	screen	1.13128e-06	0.000290795	0.246957	-0.486655	248	205.728	205.443	261.965	ENSG00000144485
DDX3X	HES6	TCCCGTGAGAGGGCCTTCG_TSS_DDX3X	highmoi	1.01496e-24	4.45694e-22	0.402111	-0.523932	572	149.312	149.012	245.131	ENSG00000144485
DDX3X	HES6	TCCCGTGAGAGGGCCTTCG_TSS_DDX3X	screen	1.48436e-16	8.69093e-14	0.385584	-0.665104	295	205.728	205.04	323.514	ENSG00000144485
DDX3X	HEXB	CCCTCTCACGGGAGAACTG_TSS_DDX3X	highmoi	0.0386913	0.250011	0.0728331	-0.134462	736	66.444	66.4285	70.6088	ENSG00000049860
DDX3X	HEXB	CCCTCTCACGGGAGAACTG_TSS_DDX3X	screen	0.0020231	0.0541283	0.179457	-0.353638	248	63.538	63.4586	79.1735	ENSG00000049860
DDX3X	HEXB	TCCCGTGAGAGGGCCTTCG_TSS_DDX3X	highmoi	0.000185782	0.00167921	0.149291	-0.194519	572	66.444	66.4033	79.4603	ENSG00000049860
DDX3X	HEXB	TCCCGTGAGAGGGCCTTCG_TSS_DDX3X	screen	0.0945279	0.306815	0.0894292	-0.154259	295	63.538	63.4707	75.0476	ENSG00000049860
DDX3X	HHEX	CCCTCTCACGGGAGAACTG_TSS_DDX3X	highmoi	0.018113	0.163576	-0.0934553	0.172534	736	106.445	106.467	100.512	ENSG00000152804
DDX3X	HHEX	CCCTCTCACGGGAGAACTG_TSS_DDX3X	screen	0.0944455	0.432553	-0.0981079	0.193332	248	131.019	131.06	122.87	ENSG00000152804
DDX3X	HHEX	TCCCGTGAGAGGGCCTTCG_TSS_DDX3X	highmoi	3.69494e-06	5.61919e-05	-0.207494	0.270354	572	106.445	106.495	90.3967	ENSG00000152804
DDX3X	HHEX	TCCCGTGAGAGGGCCTTCG_TSS_DDX3X	screen	9.64211e-05	0.00199643	-0.21048	0.363062	295	131.019	131.197	100.628	ENSG00000152804
DDX3X	HINT1	CCCTCTCACGGGAGAACTG_TSS_DDX3X	highmoi	0.000180063	0.00804104	0.0673705	-0.124377	736	1011.28	1010.89	1116.36	ENSG00000169567
DDX3X	HINT1	CCCTCTCACGGGAGAACTG_TSS_DDX3X	screen	8.88776e-10	1.04076e-06	0.155796	-0.307012	248	1335.05	1333.77	1588.45	ENSG00000169567
DDX3X	HINT1	TCCCGTGAGAGGGCCTTCG_TSS_DDX3X	highmoi	4.21044e-15	5.68895e-13	0.16006	-0.20855	572	1011.28	1010.55	1244.71	ENSG00000169567
DDX3X	HINT1	TCCCGTGAGAGGGCCTTCG_TSS_DDX3X	screen	8.37137e-17	5.51412e-14	0.194781	-0.335982	295	1335.05	1333.35	1626.22	ENSG00000169567
DDX3X	HJV	CCCTCTCACGGGAGAACTG_TSS_DDX3X	highmoi	5.82276e-06	0.000583679	0.351288	-0.648537	736	4.64003	4.62848	7.72619	ENSG00000168509
DDX3X	HJV	CCCTCTCACGGGAGAACTG_TSS_DDX3X	screen	7.1961e-05	0.00621637	0.367506	-0.72421	248	5.27688	5.25644	9.30181	ENSG00000168509
DDX3X	HJV	TCCCGTGAGAGGGCCTTCG_TSS_DDX3X	highmoi	7.62424e-09	2.63449e-07	0.5076	-0.661378	572	4.64003	4.62727	8.715	ENSG00000168509
DDX3X	HJV	TCCCGTGAGAGGGCCTTCG_TSS_DDX3X	screen	1.98889e-05	0.00055747	0.363382	-0.626806	295	5.27688	5.24725	10.3449	ENSG00000168509
DDX3X	HMG20B	CCCTCTCACGGGAGAACTG_TSS_DDX3X	highmoi	0.152548	0.489219	0.0509904	-0.0941367	736	64.116	64.0963	69.3926	ENSG00000064961
DDX3X	HMG20B	CCCTCTCACGGGAGAACTG_TSS_DDX3X	screen	0.000985782	0.0344012	0.197889	-0.389961	248	56.9184	56.8449	71.386	ENSG00000064961
DDX3X	HMG20B	TCCCGTGAGAGGGCCTTCG_TSS_DDX3X	highmoi	0.00649895	0.0312181	0.109984	-0.143304	572	64.116	64.0819	75.0173	ENSG00000064961
DDX3X	HMG20B	TCCCGTGAGAGGGCCTTCG_TSS_DDX3X	screen	6.00982e-06	0.000208646	0.25014	-0.431473	295	56.9184	56.8058	76.1761	ENSG00000064961
DDX3X	HMGB2	CCCTCTCACGGGAGAACTG_TSS_DDX3X	highmoi	0.00799112	0.0972499	-0.0910852	0.168159	736	583.245	583.307	566.73	ENSG00000164104
DDX3X	HMGB2	CCCTCTCACGGGAGAACTG_TSS_DDX3X	screen	2.85589e-05	0.00349979	-0.194086	0.382468	248	544.925	545.342	462.927	ENSG00000164104
DDX3X	HMGB2	TCCCGTGAGAGGGCCTTCG_TSS_DDX3X	highmoi	2.80659e-07	6.21374e-06	-0.199973	0.260556	572	583.245	583.53	492.312	ENSG00000164104
DDX3X	HMGB2	TCCCGTGAGAGGGCCTTCG_TSS_DDX3X	screen	6.74606e-08	4.7716e-06	-0.230354	0.397343	295	544.925	545.387	465.897	ENSG00000164104
DDX3X	HMGN1	CCCTCTCACGGGAGAACTG_TSS_DDX3X	highmoi	0.000449487	0.01485	0.0678134	-0.125195	736	663.505	663.305	716.89	ENSG00000205581
DDX3X	HMGN1	CCCTCTCACGGGAGAACTG_TSS_DDX3X	screen	0.00774121	0.121198	0.075754	-0.149281	248	848.323	848.124	887.566	ENSG00000205581
DDX3X	HMGN1	TCCCGTGAGAGGGCCTTCG_TSS_DDX3X	highmoi	0.00224565	0.013326	0.0669528	-0.0872363	572	663.505	663.298	729.753	ENSG00000205581
DDX3X	HMGN1	TCCCGTGAGAGGGCCTTCG_TSS_DDX3X	screen	5.22545e-05	0.00120506	0.105877	-0.182629	295	848.323	847.942	913.549	ENSG00000205581
DDX3X	HNRNPK	CCCTCTCACGGGAGAACTG_TSS_DDX3X	highmoi	0.0279737	0.208203	-0.0557706	0.102962	736	216.893	216.947	202.526	ENSG00000165119
DDX3X	HNRNPK	CCCTCTCACGGGAGAACTG_TSS_DDX3X	screen	3.63312e-05	0.00402507	-0.177788	0.35035	248	225.405	225.54	198.799	ENSG00000165119
DDX3X	HNRNPK	TCCCGTGAGAGGGCCTTCG_TSS_DDX3X	highmoi	6.0742e-12	4.10359e-10	-0.197892	0.257844	572	216.893	217.003	181.648	ENSG00000165119
DDX3X	HNRNPK	TCCCGTGAGAGGGCCTTCG_TSS_DDX3X	screen	0.0786475	0.274823	-0.0696521	0.120145	295	225.405	225.492	210.472	ENSG00000165119
DDX3X	HOMEZ	CCCTCTCACGGGAGAACTG_TSS_DDX3X	highmoi	0.00286028	0.0524252	0.119856	-0.221273	736	41.1597	41.1352	47.7164	ENSG00000215271
DDX3X	HOMEZ	CCCTCTCACGGGAGAACTG_TSS_DDX3X	screen	0.122819	0.480719	0.102904	-0.202783	248	30.0288	30.0143	32.8808	ENSG00000215271
DDX3X	HOMEZ	TCCCGTGAGAGGGCCTTCG_TSS_DDX3X	highmoi	5.81998e-11	3.38877e-09	0.298372	-0.388765	572	41.1597	41.1115	56.562	ENSG00000215271
DDX3X	HOMEZ	TCCCGTGAGAGGGCCTTCG_TSS_DDX3X	screen	0.000348744	0.00541852	0.219434	-0.378507	295	30.0288	29.9668	40.6273	ENSG00000215271
DDX3X	HPS1	CCCTCTCACGGGAGAACTG_TSS_DDX3X	highmoi	0.0105214	0.115705	0.0829052	-0.153057	736	90.6668	90.6374	98.5089	ENSG00000107521
DDX3X	HPS1	CCCTCTCACGGGAGAACTG_TSS_DDX3X	screen	4.76396e-05	0.00454174	0.226831	-0.446995	248	80.4763	80.3862	98.2098	ENSG00000107521
DDX3X	HPS1	TCCCGTGAGAGGGCCTTCG_TSS_DDX3X	highmoi	0.00110646	0.00750871	0.119862	-0.156174	572	90.6668	90.6334	101.333	ENSG00000107521
DDX3X	HPS1	TCCCGTGAGAGGGCCTTCG_TSS_DDX3X	screen	0.00610738	0.0489101	0.1407	-0.242696	295	80.4763	80.3772	97.4302	ENSG00000107521
DDX3X	HSD17B11	CCCTCTCACGGGAGAACTG_TSS_DDX3X	highmoi	0.000579055	0.0176889	-0.121282	0.223906	736	67.9957	68.0368	57.0164	ENSG00000198189
DDX3X	HSD17B11	CCCTCTCACGGGAGAACTG_TSS_DDX3X	screen	0.0264119	0.230543	-0.131271	0.258683	248	66.5045	66.5192	63.5984	ENSG00000198189
DDX3X	HSD17B11	TCCCGTGAGAGGGCCTTCG_TSS_DDX3X	highmoi	0.000826227	0.00593161	-0.133623	0.174104	572	67.9957	68.0369	54.8532	ENSG00000198189
DDX3X	HSD17B11	TCCCGTGAGAGGGCCTTCG_TSS_DDX3X	screen	0.00175551	0.0190561	-0.170214	0.293606	295	66.5045	66.5579	57.3672	ENSG00000198189
DDX3X	HSD3B7	CCCTCTCACGGGAGAACTG_TSS_DDX3X	highmoi	0.00261259	0.0501648	0.208834	-0.385543	736	7.03581	7.02761	9.2285	ENSG00000099377
DDX3X	HSD3B7	CCCTCTCACGGGAGAACTG_TSS_DDX3X	screen	0.0175895	0.188774	0.213006	-0.41975	248	5.78861	5.76856	9.73445	ENSG00000099377
DDX3X	HSD3B7	TCCCGTGAGAGGGCCTTCG_TSS_DDX3X	highmoi	0.00121233	0.00804075	0.254561	-0.331681	572	7.03581	7.02627	10.0821	ENSG00000099377
DDX3X	HSD3B7	TCCCGTGAGAGGGCCTTCG_TSS_DDX3X	screen	0.00332595	0.0309375	0.242352	-0.418038	295	5.78861	5.76197	10.3449	ENSG00000099377
DDX3X	HSPA9	CCCTCTCACGGGAGAACTG_TSS_DDX3X	highmoi	0.000447472	0.0148299	-0.104114	0.192211	736	186.379	186.454	166.471	ENSG00000113013
DDX3X	HSPA9	CCCTCTCACGGGAGAACTG_TSS_DDX3X	screen	0.000175762	0.0112264	-0.178846	0.352435	248	191.297	191.367	177.6	ENSG00000113013
DDX3X	HSPA9	TCCCGTGAGAGGGCCTTCG_TSS_DDX3X	highmoi	1.28585e-14	1.53996e-12	-0.25917	0.337687	572	186.379	186.487	152	ENSG00000113013
DDX3X	HSPA9	TCCCGTGAGAGGGCCTTCG_TSS_DDX3X	screen	2.61546e-05	0.000699602	-0.184426	0.31812	295	191.297	191.405	172.854	ENSG00000113013
DDX3X	HSPG2	CCCTCTCACGGGAGAACTG_TSS_DDX3X	highmoi	0.130181	0.452217	0.124464	-0.229781	736	2.9998	2.9971	3.72002	ENSG00000142798
DDX3X	HSPG2	CCCTCTCACGGGAGAACTG_TSS_DDX3X	screen	0.134823	0.498213	0.145409	-0.286545	248	3.23764	3.23541	3.67746	ENSG00000142798
DDX3X	HSPG2	TCCCGTGAGAGGGCCTTCG_TSS_DDX3X	highmoi	0.00860188	0.0387747	0.24501	-0.319236	572	2.9998	2.99474	4.61382	ENSG00000142798
DDX3X	HSPG2	TCCCGTGAGAGGGCCTTCG_TSS_DDX3X	screen	0.0335976	0.162127	0.190109	-0.327924	295	3.23764	3.22578	5.2665	ENSG00000142798
DDX3X	ICAM2	CCCTCTCACGGGAGAACTG_TSS_DDX3X	highmoi	0.00158475	0.0371976	-0.131619	0.24299	736	39.9986	40.022	33.7663	ENSG00000108622
DDX3X	ICAM2	CCCTCTCACGGGAGAACTG_TSS_DDX3X	screen	0.0474483	0.312536	-0.130691	0.25754	248	38.2044	38.2281	33.5298	ENSG00000108622
DDX3X	ICAM2	TCCCGTGAGAGGGCCTTCG_TSS_DDX3X	highmoi	0.000741452	0.00545301	-0.159397	0.207686	572	39.9986	40.0182	33.7492	ENSG00000108622
DDX3X	ICAM2	TCCCGTGAGAGGGCCTTCG_TSS_DDX3X	screen	6.51452e-05	0.00143333	-0.24225	0.417863	295	38.2044	38.265	27.8372	ENSG00000108622
DDX3X	ICAM3	CCCTCTCACGGGAGAACTG_TSS_DDX3X	highmoi	0.0183514	0.164321	0.0903038	-0.166716	736	53.6586	53.6289	61.5949	ENSG00000076662
DDX3X	ICAM3	CCCTCTCACGGGAGAACTG_TSS_DDX3X	screen	0.0074493	0.118653	0.159448	-0.31421	248	59.8039	59.7528	69.8717	ENSG00000076662
DDX3X	ICAM3	TCCCGTGAGAGGGCCTTCG_TSS_DDX3X	highmoi	0.0156276	0.061772	0.104955	-0.136751	572	53.6586	53.6337	61.6031	ENSG00000076662
DDX3X	ICAM3	TCCCGTGAGAGGGCCTTCG_TSS_DDX3X	screen	8.29859e-05	0.00175268	0.215761	-0.372171	295	59.8039	59.7181	74.4833	ENSG00000076662
DDX3X	ICMT	CCCTCTCACGGGAGAACTG_TSS_DDX3X	highmoi	0.00263952	0.0501648	0.128488	-0.237211	736	34.9163	34.8914	41.564	ENSG00000116237
DDX3X	ICMT	CCCTCTCACGGGAGAACTG_TSS_DDX3X	screen	0.0166907	0.184966	0.144902	-0.285544	248	46.4532	46.4188	53.215	ENSG00000116237
DDX3X	ICMT	TCCCGTGAGAGGGCCTTCG_TSS_DDX3X	highmoi	1.38963e-05	0.000183066	0.210541	-0.274325	572	34.9163	34.8822	45.7964	ENSG00000116237
DDX3X	ICMT	TCCCGTGAGAGGGCCTTCG_TSS_DDX3X	screen	0.19833	0.469075	0.0716482	-0.123588	295	46.4532	46.4367	49.2794	ENSG00000116237
DDX3X	IDI1	CCCTCTCACGGGAGAACTG_TSS_DDX3X	highmoi	0.0356612	0.238798	-0.0793385	0.146472	736	65.2755	65.3112	55.7287	ENSG00000067064
DDX3X	IDI1	CCCTCTCACGGGAGAACTG_TSS_DDX3X	screen	0.000561552	0.0234849	-0.197941	0.390065	248	83.9534	84.0172	71.386	ENSG00000067064
DDX3X	IDI1	TCCCGTGAGAGGGCCTTCG_TSS_DDX3X	highmoi	0.0257942	0.0909788	-0.0954621	0.124383	572	65.2755	65.2846	62.372	ENSG00000067064
DDX3X	IDI1	TCCCGTGAGAGGGCCTTCG_TSS_DDX3X	screen	0.00753839	0.0566265	-0.141068	0.243332	295	83.9534	83.9868	78.2451	ENSG00000067064
DDX3X	IER2	CCCTCTCACGGGAGAACTG_TSS_DDX3X	highmoi	0.00477566	0.071391	-0.114876	0.212081	736	71.4845	71.5199	62.0241	ENSG00000160888
DDX3X	IER2	CCCTCTCACGGGAGAACTG_TSS_DDX3X	screen	0.00304536	0.0693571	-0.191904	0.378168	248	65.2645	65.318	54.7292	ENSG00000160888
DDX3X	IER2	TCCCGTGAGAGGGCCTTCG_TSS_DDX3X	highmoi	0.00900296	0.0402897	-0.120565	0.15709	572	71.4845	71.5163	61.3467	ENSG00000160888
DDX3X	IER2	TCCCGTGAGAGGGCCTTCG_TSS_DDX3X	screen	8.04132e-08	5.52844e-06	-0.319791	0.551616	295	65.2645	65.3492	50.7841	ENSG00000160888
DDX3X	IFRD1	CCCTCTCACGGGAGAACTG_TSS_DDX3X	highmoi	0.00467272	0.0704517	-0.116327	0.21476	736	41.7456	41.7631	37.0571	ENSG00000006652
DDX3X	IFRD1	CCCTCTCACGGGAGAACTG_TSS_DDX3X	screen	5.29511e-05	0.00479102	-0.246044	0.484855	248	59.1293	59.2	45.2111	ENSG00000006652
DDX3X	IFRD1	TCCCGTGAGAGGGCCTTCG_TSS_DDX3X	highmoi	0.000103134	0.00101298	-0.181057	0.235908	572	41.7456	41.7714	33.4929	ENSG00000006652
DDX3X	IFRD1	TCCCGTGAGAGGGCCTTCG_TSS_DDX3X	screen	2.10582e-07	1.24681e-05	-0.290658	0.501362	295	59.1293	59.2309	41.7558	ENSG00000006652
DDX3X	IFT74	CCCTCTCACGGGAGAACTG_TSS_DDX3X	highmoi	0.0761375	0.350552	-0.128311	0.236884	736	5.92276	5.92619	5.00772	ENSG00000096872
DDX3X	IFT74	CCCTCTCACGGGAGAACTG_TSS_DDX3X	screen	0.125089	0.482722	-0.137127	0.270224	248	5.92091	5.92901	4.32642	ENSG00000096872
DDX3X	IFT74	TCCCGTGAGAGGGCCTTCG_TSS_DDX3X	highmoi	0.00531797	0.0265621	-0.228626	0.297889	572	5.92276	5.92873	4.01573	ENSG00000096872
DDX3X	IFT74	TCCCGTGAGAGGGCCTTCG_TSS_DDX3X	screen	0.182253	0.446481	-0.109721	0.18926	295	5.92091	5.92584	5.07841	ENSG00000096872
DDX3X	IK	CCCTCTCACGGGAGAACTG_TSS_DDX3X	highmoi	4.50699e-05	0.00289629	-0.129634	0.239326	736	84.0282	84.071	72.6119	ENSG00000113141
DDX3X	IK	CCCTCTCACGGGAGAACTG_TSS_DDX3X	screen	0.0283725	0.237215	-0.122077	0.240566	248	77.7886	77.8245	70.737	ENSG00000113141
DDX3X	IK	TCCCGTGAGAGGGCCTTCG_TSS_DDX3X	highmoi	7.17974e-09	2.50554e-07	-0.20847	0.271627	572	84.0282	84.0814	67.0713	ENSG00000113141
DDX3X	IK	TCCCGTGAGAGGGCCTTCG_TSS_DDX3X	screen	0.00722993	0.0548569	-0.13763	0.237401	295	77.7886	77.8421	68.6526	ENSG00000113141
DDX3X	IL10RB	CCCTCTCACGGGAGAACTG_TSS_DDX3X	highmoi	0.00446771	0.0684378	0.138722	-0.256103	736	21.0386	21.0207	25.8255	ENSG00000243646
DDX3X	IL10RB	CCCTCTCACGGGAGAACTG_TSS_DDX3X	screen	0.000782148	0.0297583	0.231626	-0.456444	248	21.3295	21.284	30.285	ENSG00000243646
DDX3X	IL10RB	TCCCGTGAGAGGGCCTTCG_TSS_DDX3X	highmoi	6.65797e-06	9.46941e-05	0.249188	-0.32468	572	21.0386	21.0146	28.7082	ENSG00000243646
DDX3X	IL10RB	TCCCGTGAGAGGGCCTTCG_TSS_DDX3X	screen	0.00038993	0.00595575	0.225024	-0.38815	295	21.3295	21.2771	30.2824	ENSG00000243646
DDX3X	IL2RG	CCCTCTCACGGGAGAACTG_TSS_DDX3X	highmoi	0.0828246	0.365225	-0.0967396	0.178597	736	17.3454	17.3552	14.737	ENSG00000147168
DDX3X	IL2RG	CCCTCTCACGGGAGAACTG_TSS_DDX3X	screen	0.000485711	0.0211525	-0.246926	0.486593	248	27.4068	27.4581	17.3057	ENSG00000147168
DDX3X	IL2RG	TCCCGTGAGAGGGCCTTCG_TSS_DDX3X	highmoi	0.0180568	0.0691914	-0.149523	0.194821	572	17.3454	17.3559	14.0123	ENSG00000147168
DDX3X	IL2RG	TCCCGTGAGAGGGCCTTCG_TSS_DDX3X	screen	2.61205e-05	0.000699602	-0.273848	0.472368	295	27.4068	27.4768	15.4233	ENSG00000147168
DDX3X	ILF2	CCCTCTCACGGGAGAACTG_TSS_DDX3X	highmoi	0.0722598	0.340641	-0.0534822	0.098737	736	167.931	167.984	153.808	ENSG00000143621
DDX3X	ILF2	CCCTCTCACGGGAGAACTG_TSS_DDX3X	screen	0.00274144	0.0656697	-0.135197	0.266421	248	225.605	225.731	200.746	ENSG00000143621
DDX3X	ILF2	TCCCGTGAGAGGGCCTTCG_TSS_DDX3X	highmoi	4.57938e-07	9.40782e-06	-0.170134	0.221677	572	167.931	168.005	144.31	ENSG00000143621
DDX3X	ILF2	TCCCGTGAGAGGGCCTTCG_TSS_DDX3X	screen	7.22528e-07	3.46124e-05	-0.205797	0.354984	295	225.605	225.843	184.892	ENSG00000143621
DDX3X	ILRUN	CCCTCTCACGGGAGAACTG_TSS_DDX3X	highmoi	0.116765	0.432009	0.071031	-0.131135	736	27.9618	27.9476	31.7632	ENSG00000196821
DDX3X	ILRUN	CCCTCTCACGGGAGAACTG_TSS_DDX3X	screen	0.00202942	0.0541283	0.214448	-0.422592	248	21.2661	21.2323	27.9054	ENSG00000196821
DDX3X	ILRUN	TCCCGTGAGAGGGCCTTCG_TSS_DDX3X	highmoi	3.0099e-12	2.1727e-10	0.358245	-0.466776	572	27.9618	27.922	40.67	ENSG00000196821
DDX3X	ILRUN	TCCCGTGAGAGGGCCTTCG_TSS_DDX3X	screen	3.31759e-05	0.000844542	0.265384	-0.457768	295	21.2661	21.2057	31.599	ENSG00000196821
DDX3X	IMPA2	CCCTCTCACGGGAGAACTG_TSS_DDX3X	highmoi	0.028096	0.208965	0.127902	-0.236129	736	14.2165	14.2054	17.1693	ENSG00000141401
DDX3X	IMPA2	CCCTCTCACGGGAGAACTG_TSS_DDX3X	screen	0.00722859	0.117384	0.189616	-0.37366	248	24.7563	24.7084	34.1787	ENSG00000141401
DDX3X	IMPA2	TCCCGTGAGAGGGCCTTCG_TSS_DDX3X	highmoi	2.75474e-07	6.12487e-06	0.33941	-0.442235	572	14.2165	14.1979	20.1641	ENSG00000141401
DDX3X	IMPA2	TCCCGTGAGAGGGCCTTCG_TSS_DDX3X	screen	0.00481925	0.0412592	0.183081	-0.315801	295	24.7563	24.7075	33.1037	ENSG00000141401
DDX3X	IMPDH2	CCCTCTCACGGGAGAACTG_TSS_DDX3X	highmoi	0.0158314	0.150177	-0.070712	0.130546	736	183.508	183.582	163.895	ENSG00000178035
DDX3X	IMPDH2	CCCTCTCACGGGAGAACTG_TSS_DDX3X	screen	0.000463148	0.020718	-0.171034	0.33704	248	165.355	165.447	147.098	ENSG00000178035
DDX3X	IMPDH2	TCCCGTGAGAGGGCCTTCG_TSS_DDX3X	highmoi	0.0221716	0.0810639	-0.0760102	0.0990377	572	183.508	183.58	160.8	ENSG00000178035
DDX3X	IMPDH2	TCCCGTGAGAGGGCCTTCG_TSS_DDX3X	screen	5.33593e-05	0.00121722	-0.181599	0.313245	295	165.355	165.495	141.443	ENSG00000178035
DDX3X	IP6K2	CCCTCTCACGGGAGAACTG_TSS_DDX3X	highmoi	0.0819636	0.36324	-0.0745831	0.137693	736	32.0822	32.0917	29.5455	ENSG00000068745
DDX3X	IP6K2	CCCTCTCACGGGAGAACTG_TSS_DDX3X	screen	0.00748393	0.118653	-0.164697	0.324553	248	40.482	40.5283	31.3666	ENSG00000068745
DDX3X	IP6K2	TCCCGTGAGAGGGCCTTCG_TSS_DDX3X	highmoi	0.00126539	0.00835063	-0.156727	0.204208	572	32.0822	32.0954	27.8538	ENSG00000068745
DDX3X	IP6K2	TCCCGTGAGAGGGCCTTCG_TSS_DDX3X	screen	0.207065	0.479084	-0.0714813	0.1233	295	40.482	40.4877	39.4987	ENSG00000068745
DDX3X	ISOC1	CCCTCTCACGGGAGAACTG_TSS_DDX3X	highmoi	0.00047338	0.0152983	0.126006	-0.232629	736	54.6615	54.6302	63.0257	ENSG00000066583
DDX3X	ISOC1	CCCTCTCACGGGAGAACTG_TSS_DDX3X	screen	0.000207667	0.0126814	0.206645	-0.407217	248	76.9205	76.8002	100.589	ENSG00000066583
DDX3X	ISOC1	TCCCGTGAGAGGGCCTTCG_TSS_DDX3X	highmoi	2.52605e-11	1.55685e-09	0.272696	-0.35531	572	54.6615	54.5924	76.7261	ENSG00000066583
DDX3X	ISOC1	TCCCGTGAGAGGGCCTTCG_TSS_DDX3X	screen	4.26253e-09	4.19839e-07	0.301083	-0.519345	295	76.9205	76.7181	111.537	ENSG00000066583
DDX3X	ITGB1	CCCTCTCACGGGAGAACTG_TSS_DDX3X	highmoi	0.110923	0.420963	0.0681115	-0.125745	736	32.6285	32.616	35.984	ENSG00000150093
DDX3X	ITGB1	CCCTCTCACGGGAGAACTG_TSS_DDX3X	screen	0.0133212	0.164449	0.155628	-0.306682	248	36.4221	36.3719	46.2927	ENSG00000150093
DDX3X	ITGB1	TCCCGTGAGAGGGCCTTCG_TSS_DDX3X	highmoi	0.0837088	0.216705	0.0837929	-0.109178	572	32.6285	32.6119	37.9359	ENSG00000150093
DDX3X	ITGB1	TCCCGTGAGAGGGCCTTCG_TSS_DDX3X	screen	0.212055	0.485562	0.0721936	-0.124528	295	36.4221	36.3799	43.6367	ENSG00000150093
DDX3X	ITPKA	CCCTCTCACGGGAGAACTG_TSS_DDX3X	highmoi	0.0162098	0.152396	0.179854	-0.33204	736	5.59274	5.58422	7.86927	ENSG00000137825
DDX3X	ITPKA	CCCTCTCACGGGAGAACTG_TSS_DDX3X	screen	0.00300408	0.0691267	0.249914	-0.492483	248	9.15965	9.12925	15.1425	ENSG00000137825
DDX3X	ITPKA	TCCCGTGAGAGGGCCTTCG_TSS_DDX3X	highmoi	1.49512e-06	2.62182e-05	0.408147	-0.531796	572	5.59274	5.57975	9.74029	ENSG00000137825
DDX3X	ITPKA	TCCCGTGAGAGGGCCTTCG_TSS_DDX3X	screen	0.161496	0.418649	0.108486	-0.187129	295	9.15965	9.14282	12.0377	ENSG00000137825
DDX3X	ITSN2	CCCTCTCACGGGAGAACTG_TSS_DDX3X	highmoi	0.0291793	0.212747	0.0944262	-0.174327	736	30.0367	30.0238	33.4802	ENSG00000198399
DDX3X	ITSN2	CCCTCTCACGGGAGAACTG_TSS_DDX3X	screen	0.0208359	0.206187	0.151864	-0.299263	248	28.5997	28.5659	35.2603	ENSG00000198399
DDX3X	ITSN2	TCCCGTGAGAGGGCCTTCG_TSS_DDX3X	highmoi	0.124284	0.28456	0.0754507	-0.0983087	572	30.0367	30.0258	33.4929	ENSG00000198399
DDX3X	ITSN2	TCCCGTGAGAGGGCCTTCG_TSS_DDX3X	screen	0.0151658	0.093964	0.146825	-0.253262	295	28.5997	28.5338	39.8749	ENSG00000198399
DDX3X	IWS1	CCCTCTCACGGGAGAACTG_TSS_DDX3X	highmoi	0.129708	0.4516	-0.0644915	0.119062	736	32.4871	32.4941	30.6186	ENSG00000163166
DDX3X	IWS1	CCCTCTCACGGGAGAACTG_TSS_DDX3X	screen	0.0658584	0.366255	-0.115583	0.227768	248	37.9584	37.9863	32.4482	ENSG00000163166
DDX3X	IWS1	TCCCGTGAGAGGGCCTTCG_TSS_DDX3X	highmoi	0.283717	0.490421	-0.0517331	0.0674058	572	32.4871	32.4915	31.1006	ENSG00000163166
DDX3X	IWS1	TCCCGTGAGAGGGCCTTCG_TSS_DDX3X	screen	0.000619017	0.00848351	-0.197916	0.34139	295	37.9584	37.9933	31.9752	ENSG00000163166
DDX3X	JAG2	CCCTCTCACGGGAGAACTG_TSS_DDX3X	highmoi	0.0650218	0.321845	0.128915	-0.237999	736	7.42666	7.41992	9.2285	ENSG00000184916
DDX3X	JAG2	CCCTCTCACGGGAGAACTG_TSS_DDX3X	screen	0.0313303	0.250904	0.184332	-0.363247	248	8.30677	8.29402	10.8161	ENSG00000184916
DDX3X	JAG2	TCCCGTGAGAGGGCCTTCG_TSS_DDX3X	highmoi	0.122264	0.281403	0.122422	-0.159509	572	7.42666	7.42075	9.31308	ENSG00000184916
DDX3X	JAG2	TCCCGTGAGAGGGCCTTCG_TSS_DDX3X	screen	0.15921	0.415532	0.110896	-0.191288	295	8.30677	8.30145	9.21637	ENSG00000184916
DDX3X	JAGN1	CCCTCTCACGGGAGAACTG_TSS_DDX3X	highmoi	0.00263005	0.0501648	-0.102203	0.188684	736	70.6417	70.6692	63.3118	ENSG00000171135
DDX3X	JAGN1	CCCTCTCACGGGAGAACTG_TSS_DDX3X	screen	0.0127129	0.159692	-0.137676	0.271305	248	75.9058	75.9518	66.8432	ENSG00000171135
DDX3X	JAGN1	TCCCGTGAGAGGGCCTTCG_TSS_DDX3X	highmoi	1.38563e-07	3.34935e-06	-0.202915	0.264389	572	70.6417	70.6842	57.0747	ENSG00000171135
DDX3X	JAGN1	TCCCGTGAGAGGGCCTTCG_TSS_DDX3X	screen	0.000326139	0.00513011	-0.182693	0.315132	295	75.9058	75.99	61.5052	ENSG00000171135
DDX3X	JMJD6	CCCTCTCACGGGAGAACTG_TSS_DDX3X	highmoi	0.0595536	0.308269	-0.0772876	0.142686	736	44.1438	44.1593	39.9902	ENSG00000070495
DDX3X	JMJD6	CCCTCTCACGGGAGAACTG_TSS_DDX3X	screen	0.0109119	0.147199	-0.154235	0.303937	248	57.0059	57.0647	45.4274	ENSG00000070495
DDX3X	JMJD6	TCCCGTGAGAGGGCCTTCG_TSS_DDX3X	highmoi	0.00151257	0.00963785	-0.147547	0.192247	572	44.1438	44.1568	39.9865	ENSG00000070495
DDX3X	JMJD6	TCCCGTGAGAGGGCCTTCG_TSS_DDX3X	screen	0.0239598	0.129033	-0.125864	0.217106	295	57.0059	57.0521	49.0913	ENSG00000070495
DDX3X	KCMF1	CCCTCTCACGGGAGAACTG_TSS_DDX3X	highmoi	2.02719e-06	0.000257405	0.184503	-0.340623	736	52.1467	52.0926	66.6026	ENSG00000176407
DDX3X	KCMF1	CCCTCTCACGGGAGAACTG_TSS_DDX3X	screen	0.0585742	0.342682	0.101918	-0.20084	248	88.384	88.2758	109.675	ENSG00000176407
DDX3X	KCMF1	TCCCGTGAGAGGGCCTTCG_TSS_DDX3X	highmoi	1.65045e-13	1.5258e-11	0.324716	-0.42309	572	52.1467	52.0662	77.8369	ENSG00000176407
DDX3X	KCMF1	TCCCGTGAGAGGGCCTTCG_TSS_DDX3X	screen	1.07246e-11	1.823e-09	0.337033	-0.581357	295	88.384	88.1397	130.158	ENSG00000176407
DDX3X	KCTD20	CCCTCTCACGGGAGAACTG_TSS_DDX3X	highmoi	0.0555969	0.299675	0.0666916	-0.123124	736	61.0183	60.9907	68.3911	ENSG00000112078
DDX3X	KCTD20	CCCTCTCACGGGAGAACTG_TSS_DDX3X	screen	0.0468702	0.31151	0.115985	-0.228561	248	53.9016	53.8447	65.1127	ENSG00000112078
DDX3X	KCTD20	TCCCGTGAGAGGGCCTTCG_TSS_DDX3X	highmoi	4.99462e-05	0.000548988	0.16022	-0.20876	572	61.0183	60.9774	74.0775	ENSG00000112078
DDX3X	KCTD20	TCCCGTGAGAGGGCCTTCG_TSS_DDX3X	screen	0.0522578	0.213716	0.104218	-0.179769	295	53.9016	53.8528	62.2575	ENSG00000112078
DDX3X	KDM1B	CCCTCTCACGGGAGAACTG_TSS_DDX3X	highmoi	0.0249845	0.196502	0.112907	-0.208445	736	20.7601	20.7462	24.4663	ENSG00000165097
DDX3X	KDM1B	CCCTCTCACGGGAGAACTG_TSS_DDX3X	screen	0.0112681	0.149377	0.180053	-0.354815	248	19.4652	19.441	24.228	ENSG00000165097
DDX3X	KDM1B	TCCCGTGAGAGGGCCTTCG_TSS_DDX3X	highmoi	0.00939471	0.0416888	0.148334	-0.193271	572	20.7601	20.748	24.607	ENSG00000165097
DDX3X	KDM1B	TCCCGTGAGAGGGCCTTCG_TSS_DDX3X	screen	0.0917933	0.302002	0.110209	-0.190102	295	19.4652	19.4404	23.6992	ENSG00000165097
DDX3X	KIAA1586	CCCTCTCACGGGAGAACTG_TSS_DDX3X	highmoi	0.00396818	0.0634609	-0.109388	0.201949	736	47.2201	47.2411	41.6356	ENSG00000168116
DDX3X	KIAA1586	CCCTCTCACGGGAGAACTG_TSS_DDX3X	screen	0.0743109	0.391179	-0.113444	0.223553	248	36.3893	36.4181	30.7176	ENSG00000168116
DDX3X	KIAA1586	TCCCGTGAGAGGGCCTTCG_TSS_DDX3X	highmoi	0.0596931	0.169616	-0.0810753	0.105637	572	47.2201	47.2356	42.2934	ENSG00000168116
DDX3X	KIAA1586	TCCCGTGAGAGGGCCTTCG_TSS_DDX3X	screen	0.144444	0.393257	-0.0853527	0.147227	295	36.3893	36.4206	31.0347	ENSG00000168116
DDX3X	KIF13A	CCCTCTCACGGGAGAACTG_TSS_DDX3X	highmoi	0.00627423	0.0836837	0.159616	-0.294677	736	13.0322	13.0202	16.2393	ENSG00000137177
DDX3X	KIF13A	CCCTCTCACGGGAGAACTG_TSS_DDX3X	screen	0.111524	0.46377	0.126581	-0.249441	248	11.0699	11.0525	14.4935	ENSG00000137177
DDX3X	KIF13A	TCCCGTGAGAGGGCCTTCG_TSS_DDX3X	highmoi	0.00474759	0.0243597	0.186977	-0.243622	572	13.0322	13.0187	17.3446	ENSG00000137177
DDX3X	KIF13A	TCCCGTGAGAGGGCCTTCG_TSS_DDX3X	screen	0.205096	0.476102	0.0927346	-0.15996	295	11.0699	11.0444	15.4233	ENSG00000137177
DDX3X	KLF3	CCCTCTCACGGGAGAACTG_TSS_DDX3X	highmoi	0.0505546	0.285792	0.0577526	-0.106621	736	147.811	147.773	158.029	ENSG00000109787
DDX3X	KLF3	CCCTCTCACGGGAGAACTG_TSS_DDX3X	screen	0.0795356	0.404549	0.0957402	-0.188666	248	91.8895	91.8376	102.104	ENSG00000109787
DDX3X	KLF3	TCCCGTGAGAGGGCCTTCG_TSS_DDX3X	highmoi	1.33782e-12	1.0601e-10	0.23745	-0.309386	572	147.811	147.687	187.372	ENSG00000109787
DDX3X	KLF3	TCCCGTGAGAGGGCCTTCG_TSS_DDX3X	screen	1.97723e-06	8.23639e-05	0.238945	-0.412162	295	91.8895	91.7086	122.822	ENSG00000109787
DDX3X	KRCC1	CCCTCTCACGGGAGAACTG_TSS_DDX3X	highmoi	6.10449e-07	0.000100524	0.293261	-0.541408	736	15.1231	15.0991	21.5332	ENSG00000172086
DDX3X	KRCC1	CCCTCTCACGGGAGAACTG_TSS_DDX3X	screen	0.00484358	0.0927222	0.242524	-0.477919	248	7.37954	7.3511	12.9793	ENSG00000172086
DDX3X	KRCC1	TCCCGTGAGAGGGCCTTCG_TSS_DDX3X	highmoi	3.48001e-08	9.80638e-07	0.367679	-0.479069	572	15.1231	15.0941	24.3507	ENSG00000172086
DDX3X	KRCC1	TCCCGTGAGAGGGCCTTCG_TSS_DDX3X	screen	3.93264e-13	1.03615e-10	0.574992	-0.991818	295	7.37954	7.29842	21.2541	ENSG00000172086
DDX3X	KRT18	CCCTCTCACGGGAGAACTG_TSS_DDX3X	highmoi	1.33394e-05	0.00109831	-0.139752	0.258006	736	226.488	226.619	191.581	ENSG00000111057
DDX3X	KRT18	CCCTCTCACGGGAGAACTG_TSS_DDX3X	screen	0.00804619	0.122897	-0.132071	0.260261	248	294.806	294.99	258.504	ENSG00000111057
DDX3X	KRT18	TCCCGTGAGAGGGCCTTCG_TSS_DDX3X	highmoi	1.92149e-15	2.73657e-13	-0.289141	0.376737	572	226.488	226.635	179.426	ENSG00000111057
DDX3X	KRT18	TCCCGTGAGAGGGCCTTCG_TSS_DDX3X	screen	2.46709e-19	2.88896e-16	-0.412391	0.711344	295	294.806	295.367	198.81	ENSG00000111057
DDX3X	KTN1	CCCTCTCACGGGAGAACTG_TSS_DDX3X	highmoi	3.66728e-05	0.00249351	0.11867	-0.219085	736	132.067	131.987	153.451	ENSG00000126777
DDX3X	KTN1	CCCTCTCACGGGAGAACTG_TSS_DDX3X	screen	0.0481824	0.31473	0.0967269	-0.190611	248	129.837	129.773	142.339	ENSG00000126777
DDX3X	KTN1	TCCCGTGAGAGGGCCTTCG_TSS_DDX3X	highmoi	3.46304e-07	7.4636e-06	0.166132	-0.216462	572	132.067	131.965	164.56	ENSG00000126777
DDX3X	KTN1	TCCCGTGAGAGGGCCTTCG_TSS_DDX3X	screen	9.55517e-08	6.37354e-06	0.240339	-0.414566	295	129.837	129.678	157.055	ENSG00000126777
DDX3X	LACTB	CCCTCTCACGGGAGAACTG_TSS_DDX3X	highmoi	0.00213518	0.0444716	0.171873	-0.317307	736	14.9688	14.9569	18.1709	ENSG00000103642
DDX3X	LACTB	CCCTCTCACGGGAGAACTG_TSS_DDX3X	screen	0.0820527	0.408641	0.129349	-0.254896	248	15.3867	15.3627	20.1179	ENSG00000103642
DDX3X	LACTB	TCCCGTGAGAGGGCCTTCG_TSS_DDX3X	highmoi	0.184658	0.370568	0.0841874	-0.109692	572	14.9688	14.9635	16.661	ENSG00000103642
DDX3X	LACTB	TCCCGTGAGAGGGCCTTCG_TSS_DDX3X	screen	0.000758267	0.00998921	0.230486	-0.397571	295	15.3867	15.3469	22.1945	ENSG00000103642
DDX3X	LAGE3	CCCTCTCACGGGAGAACTG_TSS_DDX3X	highmoi	0.000135536	0.00652246	0.0929859	-0.171667	736	433.057	432.918	470.081	ENSG00000196976
DDX3X	LAGE3	CCCTCTCACGGGAGAACTG_TSS_DDX3X	screen	0.128603	0.488237	0.0555338	-0.109435	248	408.448	408.328	431.993	ENSG00000196976
DDX3X	LAGE3	TCCCGTGAGAGGGCCTTCG_TSS_DDX3X	highmoi	0.000123929	0.00118091	0.10604	-0.138165	572	433.057	432.858	496.498	ENSG00000196976
DDX3X	LAGE3	TCCCGTGAGAGGGCCTTCG_TSS_DDX3X	screen	0.0554682	0.222952	0.0643947	-0.111076	295	408.448	408.334	427.903	ENSG00000196976
DDX3X	LARGE2	CCCTCTCACGGGAGAACTG_TSS_DDX3X	highmoi	0.00790218	0.0968385	0.226844	-0.418792	736	2.37577	2.37101	3.64848	ENSG00000165905
DDX3X	LARGE2	CCCTCTCACGGGAGAACTG_TSS_DDX3X	screen	0.0567848	0.337538	0.173862	-0.342613	248	5.52946	5.5158	8.2202	ENSG00000165905
DDX3X	LARGE2	TCCCGTGAGAGGGCCTTCG_TSS_DDX3X	highmoi	2.58474e-06	4.16562e-05	0.455229	-0.593142	572	2.37577	2.36716	5.12647	ENSG00000165905
DDX3X	LARGE2	TCCCGTGAGAGGGCCTTCG_TSS_DDX3X	screen	2.62522e-08	2.14474e-06	0.467354	-0.806151	295	5.52946	5.49141	12.0377	ENSG00000165905
DDX3X	LAS1L	CCCTCTCACGGGAGAACTG_TSS_DDX3X	highmoi	0.0433358	0.265687	-0.0895069	0.165245	736	31.4176	31.4326	27.3994	ENSG00000001497
DDX3X	LAS1L	CCCTCTCACGGGAGAACTG_TSS_DDX3X	screen	0.116522	0.472681	-0.0974355	0.192007	248	42.0642	42.0834	38.2888	ENSG00000001497
DDX3X	LAS1L	TCCCGTGAGAGGGCCTTCG_TSS_DDX3X	highmoi	0.000661531	0.00495513	-0.171032	0.222847	572	31.4176	31.433	26.4868	ENSG00000001497
DDX3X	LAS1L	TCCCGTGAGAGGGCCTTCG_TSS_DDX3X	screen	0.217873	0.493481	-0.0703787	0.121398	295	42.0642	42.0957	36.6774	ENSG00000001497
DDX3X	LDHA	CCCTCTCACGGGAGAACTG_TSS_DDX3X	highmoi	6.26872e-05	0.00361017	-0.119506	0.220628	736	581.101	581.38	506.423	ENSG00000134333
DDX3X	LDHA	CCCTCTCACGGGAGAACTG_TSS_DDX3X	screen	0.000624572	0.0251235	-0.141717	0.279268	248	448.097	448.348	398.68	ENSG00000134333
DDX3X	LDHA	TCCCGTGAGAGGGCCTTCG_TSS_DDX3X	highmoi	0.00644129	0.0309976	-0.0922348	0.120178	572	581.101	581.257	531.188	ENSG00000134333
DDX3X	LDHA	TCCCGTGAGAGGGCCTTCG_TSS_DDX3X	screen	1.34878e-06	5.92285e-05	-0.18421	0.317749	295	448.097	448.535	373.169	ENSG00000134333
DDX3X	LINC00958	CCCTCTCACGGGAGAACTG_TSS_DDX3X	highmoi	6.03738e-08	1.92812e-05	-0.166	0.306464	736	246.256	246.369	215.976	ENSG00000251381
DDX3X	LINC00958	CCCTCTCACGGGAGAACTG_TSS_DDX3X	screen	2.91242e-06	0.000613879	-0.252935	0.498436	248	247.05	247.343	189.497	ENSG00000251381
DDX3X	LINC00958	TCCCGTGAGAGGGCCTTCG_TSS_DDX3X	highmoi	2.3667e-12	1.78162e-10	-0.24356	0.317348	572	246.256	246.431	190.448	ENSG00000251381
DDX3X	LINC00958	TCCCGTGAGAGGGCCTTCG_TSS_DDX3X	screen	5.17003e-16	2.86773e-13	-0.403513	0.696029	295	247.05	247.595	153.857	ENSG00000251381
DDX3X	LINC02323	CCCTCTCACGGGAGAACTG_TSS_DDX3X	highmoi	0.0651715	0.321909	-0.125224	0.231184	736	8.11258	8.11831	6.58157	ENSG00000259230
DDX3X	LINC02323	CCCTCTCACGGGAGAACTG_TSS_DDX3X	screen	0.00308618	0.0699468	-0.258166	0.508744	248	7.10619	7.12471	3.46114	ENSG00000259230
DDX3X	LINC02323	TCCCGTGAGAGGGCCTTCG_TSS_DDX3X	highmoi	0.0136426	0.0554143	-0.18991	0.247443	572	8.11258	8.12006	5.72456	ENSG00000259230
DDX3X	LINC02323	TCCCGTGAGAGGGCCTTCG_TSS_DDX3X	screen	0.0623344	0.239323	-0.149616	0.258077	295	7.10619	7.12024	4.70223	ENSG00000259230
DDX3X	LINC02609	CCCTCTCACGGGAGAACTG_TSS_DDX3X	highmoi	0.00031957	0.0119431	0.168995	-0.311993	736	24.1625	24.142	29.6171	ENSG00000233593
DDX3X	LINC02609	CCCTCTCACGGGAGAACTG_TSS_DDX3X	screen	0.000270346	0.0143898	0.246423	-0.485603	248	27.8912	27.8405	37.8562	ENSG00000233593
DDX3X	LINC02609	TCCCGTGAGAGGGCCTTCG_TSS_DDX3X	highmoi	3.14017e-07	6.79553e-06	0.272324	-0.354825	572	24.1625	24.1405	31.186	ENSG00000233593
DDX3X	LINC02609	TCCCGTGAGAGGGCCTTCG_TSS_DDX3X	screen	3.61272e-05	0.000904381	0.257155	-0.443573	295	27.8912	27.8123	41.3796	ENSG00000233593
DDX3X	LMNA	CCCTCTCACGGGAGAACTG_TSS_DDX3X	highmoi	0.000715439	0.0204892	-0.116687	0.215424	736	119.799	119.859	103.946	ENSG00000160789
DDX3X	LMNA	CCCTCTCACGGGAGAACTG_TSS_DDX3X	screen	0.0120188	0.156091	-0.134399	0.264848	248	158.416	158.461	149.478	ENSG00000160789
DDX3X	LMNA	TCCCGTGAGAGGGCCTTCG_TSS_DDX3X	highmoi	0.0319454	0.10705	-0.0838782	0.109289	572	119.799	119.833	109.023	ENSG00000160789
DDX3X	LMNA	TCCCGTGAGAGGGCCTTCG_TSS_DDX3X	screen	0.00540444	0.0448131	-0.136964	0.236252	295	158.416	158.512	142.007	ENSG00000160789
DDX3X	LRTOMT	CCCTCTCACGGGAGAACTG_TSS_DDX3X	highmoi	0.120932	0.438575	-0.117355	0.216657	736	4.9255	4.92813	4.22079	ENSG00000184154
DDX3X	LRTOMT	CCCTCTCACGGGAGAACTG_TSS_DDX3X	screen	0.0628579	0.357699	-0.16701	0.329112	248	5.9056	5.91363	4.32642	ENSG00000184154
DDX3X	LRTOMT	TCCCGTGAGAGGGCCTTCG_TSS_DDX3X	highmoi	0.194026	0.383648	-0.111428	0.145185	572	4.9255	4.92647	4.61382	ENSG00000184154
DDX3X	LRTOMT	TCCCGTGAGAGGGCCTTCG_TSS_DDX3X	screen	0.107981	0.332655	-0.132772	0.229021	295	5.9056	5.91484	4.32605	ENSG00000184154
DDX3X	LSM2	CCCTCTCACGGGAGAACTG_TSS_DDX3X	highmoi	3.02709e-05	0.00218511	-0.0822233	0.151798	736	563.108	563.232	530.031	ENSG00000204392
DDX3X	LSM2	CCCTCTCACGGGAGAACTG_TSS_DDX3X	screen	5.31881e-05	0.00479102	-0.124978	0.246283	248	642.496	643.004	542.533	ENSG00000204392
DDX3X	LSM2	TCCCGTGAGAGGGCCTTCG_TSS_DDX3X	highmoi	1.20533e-16	1.95431e-14	-0.185098	0.241174	572	563.108	563.325	493.85	ENSG00000204392
DDX3X	LSM2	TCCCGTGAGAGGGCCTTCG_TSS_DDX3X	screen	2.20337e-07	1.29231e-05	-0.147438	0.25432	295	642.496	643.035	550.349	ENSG00000204392
DDX3X	LSM3	CCCTCTCACGGGAGAACTG_TSS_DDX3X	highmoi	0.0033718	0.0569477	-0.07532	0.139053	736	297.678	297.768	273.636	ENSG00000170860
DDX3X	LSM3	CCCTCTCACGGGAGAACTG_TSS_DDX3X	screen	0.0146952	0.174932	-0.10204	0.201082	248	353.103	353.239	326.212	ENSG00000170860
DDX3X	LSM3	TCCCGTGAGAGGGCCTTCG_TSS_DDX3X	highmoi	3.99088e-05	0.000453721	-0.11967	0.155925	572	297.678	297.751	274.351	ENSG00000170860
DDX3X	LSM3	TCCCGTGAGAGGGCCTTCG_TSS_DDX3X	screen	0.00014628	0.0027979	-0.146126	0.252057	295	353.103	353.442	295.112	ENSG00000170860
DDX3X	M6PR	CCCTCTCACGGGAGAACTG_TSS_DDX3X	highmoi	0.137863	0.463346	0.054884	-0.101325	736	48.7494	48.7324	53.2964	ENSG00000003056
DDX3X	M6PR	CCCTCTCACGGGAGAACTG_TSS_DDX3X	screen	0.102702	0.447562	0.0942448	-0.185719	248	60.0981	60.0781	64.0311	ENSG00000003056
DDX3X	M6PR	TCCCGTGAGAGGGCCTTCG_TSS_DDX3X	highmoi	3.51026e-12	2.46631e-10	0.291696	-0.380066	572	48.7494	48.6858	69.0364	ENSG00000003056
DDX3X	M6PR	TCCCGTGAGAGGGCCTTCG_TSS_DDX3X	screen	0.0556324	0.223356	0.101696	-0.175418	295	60.0981	60.0635	66.0193	ENSG00000003056
DDX3X	MAD2L1	CCCTCTCACGGGAGAACTG_TSS_DDX3X	highmoi	0.132936	0.455982	-0.0556095	0.102664	736	80.6587	80.6778	75.545	ENSG00000164109
DDX3X	MAD2L1	CCCTCTCACGGGAGAACTG_TSS_DDX3X	screen	2.59486e-07	8.84492e-05	-0.274661	0.54125	248	123.036	123.166	97.3445	ENSG00000164109
DDX3X	MAD2L1	TCCCGTGAGAGGGCCTTCG_TSS_DDX3X	highmoi	0.0370917	0.119727	-0.0874802	0.113982	572	80.6587	80.6777	74.5901	ENSG00000164109
DDX3X	MAD2L1	TCCCGTGAGAGGGCCTTCG_TSS_DDX3X	screen	0.00310478	0.0293727	-0.14507	0.250235	295	123.036	123.129	107.023	ENSG00000164109
DDX3X	MAD2L2	CCCTCTCACGGGAGAACTG_TSS_DDX3X	highmoi	0.00059776	0.0181028	0.102185	-0.18865	736	124.554	124.484	143.078	ENSG00000116670
DDX3X	MAD2L2	CCCTCTCACGGGAGAACTG_TSS_DDX3X	screen	0.0480605	0.31473	0.0925995	-0.182477	248	155.618	155.526	173.706	ENSG00000116670
DDX3X	MAD2L2	TCCCGTGAGAGGGCCTTCG_TSS_DDX3X	highmoi	1.08614e-16	1.78857e-14	0.27996	-0.364774	572	124.554	124.405	171.908	ENSG00000116670
DDX3X	MAD2L2	TCCCGTGAGAGGGCCTTCG_TSS_DDX3X	screen	4.41577e-05	0.00106251	0.176049	-0.303671	295	155.618	155.392	194.296	ENSG00000116670
DDX3X	MAGEA1	CCCTCTCACGGGAGAACTG_TSS_DDX3X	highmoi	0.155901	0.493553	-0.0624009	0.115202	736	31.8951	31.9085	28.3294	ENSG00000198681
DDX3X	MAGEA1	CCCTCTCACGGGAGAACTG_TSS_DDX3X	screen	0.00061715	0.0250779	-0.209487	0.412816	248	52.7174	52.783	39.8031	ENSG00000198681
DDX3X	MAGEA1	TCCCGTGAGAGGGCCTTCG_TSS_DDX3X	highmoi	0.00711418	0.0334119	-0.134199	0.174855	572	31.8951	31.9091	27.4266	ENSG00000198681
DDX3X	MAGEA1	TCCCGTGAGAGGGCCTTCG_TSS_DDX3X	screen	1.88712e-06	7.92365e-05	-0.268255	0.462719	295	52.7174	52.7991	38.7464	ENSG00000198681
DDX3X	MAGEA12	CCCTCTCACGGGAGAACTG_TSS_DDX3X	highmoi	0.137363	0.462959	-0.0545478	0.100704	736	58.8042	58.82	54.5841	ENSG00000213401
DDX3X	MAGEA12	CCCTCTCACGGGAGAACTG_TSS_DDX3X	screen	0.0477421	0.313305	-0.1053	0.207505	248	93.1546	93.197	84.7979	ENSG00000213401
DDX3X	MAGEA12	TCCCGTGAGAGGGCCTTCG_TSS_DDX3X	highmoi	0.0718886	0.194815	-0.0749273	0.0976266	572	58.8042	58.8118	56.3912	ENSG00000213401
DDX3X	MAGEA12	TCCCGTGAGAGGGCCTTCG_TSS_DDX3X	screen	0.00761821	0.0569825	-0.130598	0.225272	295	93.1546	93.2352	79.3737	ENSG00000213401
DDX3X	MAP1LC3B	CCCTCTCACGGGAGAACTG_TSS_DDX3X	highmoi	0.00938218	0.106781	-0.0834388	0.154042	736	160.518	160.592	140.788	ENSG00000140941
DDX3X	MAP1LC3B	CCCTCTCACGGGAGAACTG_TSS_DDX3X	screen	8.97059e-05	0.00738602	-0.203785	0.40158	248	135.36	135.463	115.083	ENSG00000140941
DDX3X	MAP1LC3B	TCCCGTGAGAGGGCCTTCG_TSS_DDX3X	highmoi	0.00321403	0.0177623	-0.107303	0.139811	572	160.518	160.547	151.402	ENSG00000140941
DDX3X	MAP1LC3B	TCCCGTGAGAGGGCCTTCG_TSS_DDX3X	screen	0.000135624	0.00263489	-0.182666	0.315084	295	135.36	135.489	113.23	ENSG00000140941
DDX3X	MAP2K2	CCCTCTCACGGGAGAACTG_TSS_DDX3X	highmoi	0.00628085	0.0836837	0.0918282	-0.16953	736	82.928	82.879	96.0051	ENSG00000126934
DDX3X	MAP2K2	CCCTCTCACGGGAGAACTG_TSS_DDX3X	screen	0.0865278	0.416234	0.0844766	-0.16647	248	122.306	122.264	130.658	ENSG00000126934
DDX3X	MAP2K2	TCCCGTGAGAGGGCCTTCG_TSS_DDX3X	highmoi	1.3042e-09	5.54233e-08	0.231142	-0.301167	572	82.928	82.8554	106.118	ENSG00000126934
DDX3X	MAP2K2	TCCCGTGAGAGGGCCTTCG_TSS_DDX3X	screen	0.0774333	0.272794	0.0800713	-0.138117	295	122.306	122.19	142.195	ENSG00000126934
DDX3X	MAP3K20	CCCTCTCACGGGAGAACTG_TSS_DDX3X	highmoi	0.112947	0.423833	0.0789766	-0.145804	736	20.8329	20.8257	22.7493	ENSG00000091436
DDX3X	MAP3K20	CCCTCTCACGGGAGAACTG_TSS_DDX3X	screen	0.0317013	0.252723	0.152947	-0.301398	248	18.7818	18.7519	24.6606	ENSG00000091436
DDX3X	MAP3K20	TCCCGTGAGAGGGCCTTCG_TSS_DDX3X	highmoi	0.132983	0.298448	0.0848774	-0.110591	572	20.8329	20.823	24.009	ENSG00000091436
DDX3X	MAP3K20	TCCCGTGAGAGGGCCTTCG_TSS_DDX3X	screen	0.00179908	0.0194268	0.20449	-0.352729	295	18.7818	18.73	27.6491	ENSG00000091436
DDX3X	MAP3K7	CCCTCTCACGGGAGAACTG_TSS_DDX3X	highmoi	5.41233e-06	0.000568969	0.211685	-0.390806	736	24.5341	24.5057	32.1209	ENSG00000135341
DDX3X	MAP3K7	CCCTCTCACGGGAGAACTG_TSS_DDX3X	screen	0.0256255	0.226376	0.150714	-0.296998	248	24.3933	24.3666	29.636	ENSG00000135341
DDX3X	MAP3K7	TCCCGTGAGAGGGCCTTCG_TSS_DDX3X	highmoi	0.00215699	0.0129309	0.161894	-0.21094	572	24.5341	24.5192	29.3063	ENSG00000135341
DDX3X	MAP3K7	TCCCGTGAGAGGGCCTTCG_TSS_DDX3X	screen	0.128157	0.367822	0.0945251	-0.163049	295	24.3933	24.3566	30.6585	ENSG00000135341
DDX3X	MAP3K8	CCCTCTCACGGGAGAACTG_TSS_DDX3X	highmoi	0.000452036	0.0148875	0.221459	-0.40885	736	10.2066	10.1921	14.0931	ENSG00000107968
DDX3X	MAP3K8	CCCTCTCACGGGAGAACTG_TSS_DDX3X	screen	0.00455375	0.0909578	0.23029	-0.453812	248	10.3602	10.3315	16.0078	ENSG00000107968
DDX3X	MAP3K8	TCCCGTGAGAGGGCCTTCG_TSS_DDX3X	highmoi	0.013216	0.0540068	0.177384	-0.231123	572	10.2066	10.1976	13.0725	ENSG00000107968
DDX3X	MAP3K8	TCCCGTGAGAGGGCCTTCG_TSS_DDX3X	screen	0.020529	0.115574	0.173007	-0.298423	295	10.3602	10.3394	13.9186	ENSG00000107968
DDX3X	MAP4K2	CCCTCTCACGGGAGAACTG_TSS_DDX3X	highmoi	0.00246931	0.048639	0.244026	-0.450512	736	3.27699	3.27132	4.7931	ENSG00000168067
DDX3X	MAP4K2	CCCTCTCACGGGAGAACTG_TSS_DDX3X	screen	0.0190678	0.196054	0.225031	-0.443449	248	3.43555	3.42553	5.40803	ENSG00000168067
DDX3X	MAP4K2	TCCCGTGAGAGGGCCTTCG_TSS_DDX3X	highmoi	1.64969e-05	0.00021023	0.393731	-0.513012	572	3.27699	3.26986	5.55367	ENSG00000168067
DDX3X	MAP4K2	TCCCGTGAGAGGGCCTTCG_TSS_DDX3X	screen	0.00206266	0.021354	0.272129	-0.469401	295	3.43555	3.41275	7.33548	ENSG00000168067
DDX3X	MAPK1	CCCTCTCACGGGAGAACTG_TSS_DDX3X	highmoi	8.39436e-05	0.00447401	0.122504	-0.226162	736	90.6084	90.5619	103.016	ENSG00000100030
DDX3X	MAPK1	CCCTCTCACGGGAGAACTG_TSS_DDX3X	screen	9.19751e-05	0.00751415	0.203373	-0.400768	248	98.6403	98.5447	117.462	ENSG00000100030
DDX3X	MAPK1	TCCCGTGAGAGGGCCTTCG_TSS_DDX3X	highmoi	9.64324e-09	3.22635e-07	0.202609	-0.26399	572	90.6084	90.5221	118.165	ENSG00000100030
DDX3X	MAPK1	TCCCGTGAGAGGGCCTTCG_TSS_DDX3X	screen	0.00448875	0.0390966	0.135952	-0.234507	295	98.6403	98.5374	116.239	ENSG00000100030
DDX3X	MAPK12	CCCTCTCACGGGAGAACTG_TSS_DDX3X	highmoi	0.00505786	0.0742148	0.149443	-0.275896	736	19.0302	19.0155	22.964	ENSG00000188130
DDX3X	MAPK12	CCCTCTCACGGGAGAACTG_TSS_DDX3X	screen	0.0397279	0.2829	0.142941	-0.28168	248	23.6399	23.6127	28.987	ENSG00000188130
DDX3X	MAPK12	TCCCGTGAGAGGGCCTTCG_TSS_DDX3X	highmoi	8.92255e-05	0.000905051	0.236828	-0.308575	572	19.0302	19.0063	26.6576	ENSG00000188130
DDX3X	MAPK12	TCCCGTGAGAGGGCCTTCG_TSS_DDX3X	screen	0.00325476	0.0304095	0.188179	-0.324594	295	23.6399	23.5835	33.2918	ENSG00000188130
DDX3X	MAPK8IP3	CCCTCTCACGGGAGAACTG_TSS_DDX3X	highmoi	0.0621594	0.315561	0.156066	-0.288123	736	2.56039	2.55793	3.21925	ENSG00000138834
DDX3X	MAPK8IP3	CCCTCTCACGGGAGAACTG_TSS_DDX3X	screen	0.109979	0.460862	0.164887	-0.324927	248	1.67076	1.66496	2.81217	ENSG00000138834
DDX3X	MAPK8IP3	TCCCGTGAGAGGGCCTTCG_TSS_DDX3X	highmoi	0.000766356	0.00560488	0.319216	-0.415924	572	2.56039	2.55557	4.10117	ENSG00000138834
DDX3X	MAPK8IP3	TCCCGTGAGAGGGCCTTCG_TSS_DDX3X	screen	0.00171315	0.0187681	0.297666	-0.513452	295	1.67076	1.65853	3.76178	ENSG00000138834
DDX3X	MARS1	CCCTCTCACGGGAGAACTG_TSS_DDX3X	highmoi	0.00158043	0.0371822	-0.143509	0.264942	736	27.7553	27.7709	23.6078	ENSG00000166986
DDX3X	MARS1	CCCTCTCACGGGAGAACTG_TSS_DDX3X	screen	0.0012517	0.0391392	-0.219867	0.433271	248	25.3927	25.414	21.1995	ENSG00000166986
DDX3X	MARS1	TCCCGTGAGAGGGCCTTCG_TSS_DDX3X	highmoi	3.37075e-06	5.17164e-05	-0.239314	0.311815	572	27.7553	27.7794	20.0787	ENSG00000166986
DDX3X	MARS1	TCCCGTGAGAGGGCCTTCG_TSS_DDX3X	screen	0.00204107	0.0212009	-0.193348	0.33351	295	25.3927	25.4257	19.7494	ENSG00000166986
DDX3X	MCFD2	CCCTCTCACGGGAGAACTG_TSS_DDX3X	highmoi	0.0379829	0.248013	-0.0686359	0.126713	736	76.8665	76.8854	71.8249	ENSG00000180398
DDX3X	MCFD2	CCCTCTCACGGGAGAACTG_TSS_DDX3X	screen	0.000811397	0.0304962	-0.179074	0.352884	248	101.696	101.759	89.3406	ENSG00000180398
DDX3X	MCFD2	TCCCGTGAGAGGGCCTTCG_TSS_DDX3X	highmoi	1.48014e-05	0.000192583	-0.16245	0.211665	572	76.8665	76.9007	65.9606	ENSG00000180398
DDX3X	MCFD2	TCCCGTGAGAGGGCCTTCG_TSS_DDX3X	screen	1.04593e-05	0.000334033	-0.216849	0.374047	295	101.696	101.825	79.7498	ENSG00000180398
DDX3X	MCM2	CCCTCTCACGGGAGAACTG_TSS_DDX3X	highmoi	0.0545776	0.296186	-0.10398	0.191965	736	16.8783	16.8855	14.9516	ENSG00000073111
DDX3X	MCM2	CCCTCTCACGGGAGAACTG_TSS_DDX3X	screen	0.0704011	0.380659	-0.126494	0.24927	248	21.2869	21.3049	17.7383	ENSG00000073111
DDX3X	MCM2	TCCCGTGAGAGGGCCTTCG_TSS_DDX3X	highmoi	3.15094e-06	4.87633e-05	-0.285859	0.372461	572	16.8783	16.8955	11.3637	ENSG00000073111
DDX3X	MCM2	TCCCGTGAGAGGGCCTTCG_TSS_DDX3X	screen	0.0144851	0.0909764	-0.157274	0.271285	295	21.2869	21.3134	16.7399	ENSG00000073111
DDX3X	MCM7	CCCTCTCACGGGAGAACTG_TSS_DDX3X	highmoi	0.0283692	0.210107	-0.0761484	0.140583	736	122.357	122.395	111.958	ENSG00000166508
DDX3X	MCM7	CCCTCTCACGGGAGAACTG_TSS_DDX3X	screen	0.00575459	0.102619	-0.139894	0.275676	248	156.35	156.426	141.474	ENSG00000166508
DDX3X	MCM7	TCCCGTGAGAGGGCCTTCG_TSS_DDX3X	highmoi	0.000892481	0.00631266	-0.130857	0.1705	572	122.357	122.404	107.143	ENSG00000166508
DDX3X	MCM7	TCCCGTGAGAGGGCCTTCG_TSS_DDX3X	screen	3.08203e-05	0.000798073	-0.194249	0.335065	295	156.35	156.489	132.603	ENSG00000166508
DDX3X	MDK	CCCTCTCACGGGAGAACTG_TSS_DDX3X	highmoi	0.00034037	0.0123695	0.148227	-0.273651	736	222.169	222.062	250.6	ENSG00000110492
DDX3X	MDK	CCCTCTCACGGGAGAACTG_TSS_DDX3X	screen	0.00649232	0.109773	0.187587	-0.36966	248	122.47	122.149	185.82	ENSG00000110492
DDX3X	MDK	TCCCGTGAGAGGGCCTTCG_TSS_DDX3X	highmoi	4.3508e-28	3.52716e-25	0.515435	-0.671587	572	222.169	221.785	344.755	ENSG00000110492
DDX3X	MDK	TCCCGTGAGAGGGCCTTCG_TSS_DDX3X	screen	1.26737e-18	1.33568e-15	0.558774	-0.963843	295	122.47	121.719	250.911	ENSG00000110492
DDX3X	MED6	CCCTCTCACGGGAGAACTG_TSS_DDX3X	highmoi	0.0915612	0.381559	-0.081887	0.151177	736	21.732	21.7432	18.7432	ENSG00000133997
DDX3X	MED6	CCCTCTCACGGGAGAACTG_TSS_DDX3X	screen	0.0248876	0.223797	-0.155436	0.306304	248	22.3595	22.383	17.7383	ENSG00000133997
DDX3X	MED6	TCCCGTGAGAGGGCCTTCG_TSS_DDX3X	highmoi	0.00685315	0.0324754	-0.148795	0.193873	572	21.732	21.7415	18.7116	ENSG00000133997
DDX3X	MED6	TCCCGTGAGAGGGCCTTCG_TSS_DDX3X	screen	0.0172095	0.101837	-0.151877	0.261976	295	22.3595	22.3792	18.997	ENSG00000133997
DDX3X	METTL23	CCCTCTCACGGGAGAACTG_TSS_DDX3X	highmoi	0.00714164	0.0906816	-0.087277	0.161128	736	77.3142	77.3412	70.108	ENSG00000181038
DDX3X	METTL23	CCCTCTCACGGGAGAACTG_TSS_DDX3X	screen	0.0740164	0.390811	-0.102482	0.201952	248	71.2674	71.28	68.7901	ENSG00000181038
DDX3X	METTL23	TCCCGTGAGAGGGCCTTCG_TSS_DDX3X	highmoi	2.02245e-07	4.67902e-06	-0.191178	0.249096	572	77.3142	77.3377	69.8054	ENSG00000181038
DDX3X	METTL23	TCCCGTGAGAGGGCCTTCG_TSS_DDX3X	screen	0.0439746	0.191825	-0.106315	0.183384	295	71.2674	71.2948	66.5836	ENSG00000181038
DDX3X	METTL26	CCCTCTCACGGGAGAACTG_TSS_DDX3X	highmoi	0.00531696	0.0758273	0.0752788	-0.138977	736	222.476	222.402	242.373	ENSG00000130731
DDX3X	METTL26	CCCTCTCACGGGAGAACTG_TSS_DDX3X	screen	0.0680218	0.373376	0.0732766	-0.144399	248	280.121	280.041	295.927	ENSG00000130731
DDX3X	METTL26	TCCCGTGAGAGGGCCTTCG_TSS_DDX3X	highmoi	0.00172192	0.0106573	0.0959863	-0.125066	572	222.476	222.372	255.725	ENSG00000130731
DDX3X	METTL26	TCCCGTGAGAGGGCCTTCG_TSS_DDX3X	screen	0.000173835	0.00320287	0.138709	-0.239263	295	280.121	279.843	327.651	ENSG00000130731
DDX3X	MFGE8	CCCTCTCACGGGAGAACTG_TSS_DDX3X	highmoi	0.0046847	0.0705315	-0.131681	0.243105	736	29.5823	29.6012	24.5378	ENSG00000140545
DDX3X	MFGE8	CCCTCTCACGGGAGAACTG_TSS_DDX3X	screen	0.00334325	0.0735856	-0.192394	0.379133	248	37.7681	37.8127	28.987	ENSG00000140545
DDX3X	MFGE8	TCCCGTGAGAGGGCCTTCG_TSS_DDX3X	highmoi	0.0623318	0.174865	-0.0984089	0.128222	572	29.5823	29.5899	27.1703	ENSG00000140545
DDX3X	MFGE8	TCCCGTGAGAGGGCCTTCG_TSS_DDX3X	screen	0.00130274	0.0153747	-0.193973	0.334589	295	37.7681	37.8163	29.53	ENSG00000140545
DDX3X	MFHAS1	CCCTCTCACGGGAGAACTG_TSS_DDX3X	highmoi	0.130754	0.453078	0.0853067	-0.15749	736	14.3259	14.3174	16.597	ENSG00000147324
DDX3X	MFHAS1	CCCTCTCACGGGAGAACTG_TSS_DDX3X	screen	0.0283286	0.237215	0.191565	-0.377499	248	6.45669	6.44553	8.65285	ENSG00000147324
DDX3X	MFHAS1	TCCCGTGAGAGGGCCTTCG_TSS_DDX3X	highmoi	0.0013469	0.00877555	0.205195	-0.26736	572	14.3259	14.3132	18.3698	ENSG00000147324
DDX3X	MFHAS1	TCCCGTGAGAGGGCCTTCG_TSS_DDX3X	screen	0.0211461	0.117977	0.185307	-0.319641	295	6.45669	6.43946	9.40446	ENSG00000147324
DDX3X	MFSD3	CCCTCTCACGGGAGAACTG_TSS_DDX3X	highmoi	0.0450922	0.27063	-0.111033	0.204985	736	16.6584	16.667	14.3793	ENSG00000167700
DDX3X	MFSD3	CCCTCTCACGGGAGAACTG_TSS_DDX3X	screen	0.108902	0.458537	-0.112514	0.22172	248	21.6335	21.6555	17.3057	ENSG00000167700
DDX3X	MFSD3	TCCCGTGAGAGGGCCTTCG_TSS_DDX3X	highmoi	0.0180256	0.0691707	-0.148593	0.19361	572	16.6584	16.6667	14.0123	ENSG00000167700
DDX3X	MFSD3	TCCCGTGAGAGGGCCTTCG_TSS_DDX3X	screen	0.180602	0.444504	-0.086456	0.14913	295	21.6335	21.6478	19.1851	ENSG00000167700
DDX3X	MGAT4A	CCCTCTCACGGGAGAACTG_TSS_DDX3X	highmoi	0.0531029	0.292074	0.154385	-0.28502	736	3.84899	3.84385	5.22233	ENSG00000071073
DDX3X	MGAT4A	CCCTCTCACGGGAGAACTG_TSS_DDX3X	screen	0.000148964	0.0101944	0.392691	-0.77384	248	1.57672	1.56165	4.54274	ENSG00000071073
DDX3X	MGAT4A	TCCCGTGAGAGGGCCTTCG_TSS_DDX3X	highmoi	3.48116e-06	5.3248e-05	0.419955	-0.547181	572	3.84899	3.83937	6.92073	ENSG00000071073
DDX3X	MGAT4A	TCCCGTGAGAGGGCCTTCG_TSS_DDX3X	screen	3.25422e-05	0.000834459	0.395801	-0.682727	295	1.57672	1.55735	4.89032	ENSG00000071073
DDX3X	MIR4435-2HG	CCCTCTCACGGGAGAACTG_TSS_DDX3X	highmoi	0.000321392	0.0119687	-0.120045	0.221623	736	84.4423	84.4909	71.4672	ENSG00000172965
DDX3X	MIR4435-2HG	CCCTCTCACGGGAGAACTG_TSS_DDX3X	screen	0.0852043	0.414341	-0.100321	0.197693	248	59.9975	60.0264	54.2966	ENSG00000172965
DDX3X	MIR4435-2HG	TCCCGTGAGAGGGCCTTCG_TSS_DDX3X	highmoi	0.0160672	0.0632783	-0.0910872	0.118682	572	84.4423	84.4753	73.9066	ENSG00000172965
DDX3X	MIR4435-2HG	TCCCGTGAGAGGGCCTTCG_TSS_DDX3X	screen	0.0179127	0.104473	-0.126953	0.218985	295	59.9975	60.0349	53.6054	ENSG00000172965
DDX3X	MLLT3	CCCTCTCACGGGAGAACTG_TSS_DDX3X	highmoi	1.46541e-05	0.001188	-0.17252	0.3185	736	61.9326	61.9831	48.4318	ENSG00000171843
DDX3X	MLLT3	CCCTCTCACGGGAGAACTG_TSS_DDX3X	screen	0.000946585	0.0333647	-0.213757	0.421231	248	47.1005	47.165	34.3951	ENSG00000171843
DDX3X	MLLT3	TCCCGTGAGAGGGCCTTCG_TSS_DDX3X	highmoi	5.93647e-09	2.09948e-07	-0.262616	0.342177	572	61.9326	61.9896	43.7459	ENSG00000171843
DDX3X	MLLT3	TCCCGTGAGAGGGCCTTCG_TSS_DDX3X	screen	0.0755575	0.269476	-0.105712	0.182346	295	47.1005	47.1494	38.7464	ENSG00000171843
DDX3X	MOGS	CCCTCTCACGGGAGAACTG_TSS_DDX3X	highmoi	6.85924e-05	0.00392878	0.217185	-0.40096	736	16.3759	16.3566	21.5332	ENSG00000115275
DDX3X	MOGS	CCCTCTCACGGGAGAACTG_TSS_DDX3X	screen	0.0686294	0.37447	0.132175	-0.260464	248	17.7409	17.7233	21.1995	ENSG00000115275
DDX3X	MOGS	TCCCGTGAGAGGGCCTTCG_TSS_DDX3X	highmoi	0.00238757	0.014026	0.187867	-0.244781	572	16.3759	16.3598	21.5312	ENSG00000115275
DDX3X	MOGS	TCCCGTGAGAGGGCCTTCG_TSS_DDX3X	screen	0.00539387	0.0447607	0.18584	-0.32056	295	17.7409	17.7038	24.0754	ENSG00000115275
DDX3X	MRFAP1	CCCTCTCACGGGAGAACTG_TSS_DDX3X	highmoi	1.15879e-05	0.000992883	-0.111781	0.206365	736	206.137	206.19	191.939	ENSG00000179010
DDX3X	MRFAP1	CCCTCTCACGGGAGAACTG_TSS_DDX3X	screen	2.05935e-06	0.000461777	-0.204112	0.402224	248	208.73	208.89	177.167	ENSG00000179010
DDX3X	MRFAP1	TCCCGTGAGAGGGCCTTCG_TSS_DDX3X	highmoi	0.00191218	0.0116758	-0.0897008	0.116876	572	206.137	206.185	190.79	ENSG00000179010
DDX3X	MRFAP1	TCCCGTGAGAGGGCCTTCG_TSS_DDX3X	screen	0.000439532	0.00647918	-0.139039	0.239831	295	208.73	208.833	191.099	ENSG00000179010
DDX3X	MRPL13	CCCTCTCACGGGAGAACTG_TSS_DDX3X	highmoi	0.0598233	0.308552	-0.0602864	0.111299	736	106.108	106.137	98.2943	ENSG00000172172
DDX3X	MRPL13	CCCTCTCACGGGAGAACTG_TSS_DDX3X	screen	0.00987207	0.138263	-0.130568	0.257297	248	124.093	124.155	111.838	ENSG00000172172
DDX3X	MRPL13	TCCCGTGAGAGGGCCTTCG_TSS_DDX3X	highmoi	1.10267e-05	0.000148418	-0.159657	0.208025	572	106.108	106.144	94.5833	ENSG00000172172
DDX3X	MRPL13	TCCCGTGAGAGGGCCTTCG_TSS_DDX3X	screen	0.00175753	0.0190561	-0.145652	0.251239	295	124.093	124.195	106.647	ENSG00000172172
DDX3X	MRPL32	CCCTCTCACGGGAGAACTG_TSS_DDX3X	highmoi	0.0326759	0.227909	-0.0631461	0.116578	736	130.191	130.223	121.759	ENSG00000106591
DDX3X	MRPL32	CCCTCTCACGGGAGAACTG_TSS_DDX3X	screen	0.00637145	0.109008	-0.126578	0.249435	248	175.061	175.181	151.425	ENSG00000106591
DDX3X	MRPL32	TCCCGTGAGAGGGCCTTCG_TSS_DDX3X	highmoi	3.17291e-08	9.01329e-07	-0.185408	0.241577	572	130.191	130.241	114.32	ENSG00000106591
DDX3X	MRPL32	TCCCGTGAGAGGGCCTTCG_TSS_DDX3X	screen	0.00845716	0.0612998	-0.112413	0.193903	295	175.061	175.238	144.829	ENSG00000106591
DDX3X	MRPL41	CCCTCTCACGGGAGAACTG_TSS_DDX3X	highmoi	9.97063e-07	0.000150115	0.131291	-0.242385	736	317.16	316.964	369.355	ENSG00000182154
DDX3X	MRPL41	CCCTCTCACGGGAGAACTG_TSS_DDX3X	screen	0.00731558	0.117708	0.095007	-0.187221	248	649.381	649.155	693.958	ENSG00000182154
DDX3X	MRPL41	TCCCGTGAGAGGGCCTTCG_TSS_DDX3X	highmoi	2.35582e-06	3.87333e-05	0.143629	-0.187141	572	317.16	316.949	384.314	ENSG00000182154
DDX3X	MRPL41	TCCCGTGAGAGGGCCTTCG_TSS_DDX3X	screen	2.83978e-08	2.28461e-06	0.180936	-0.3121	295	649.381	648.851	740.131	ENSG00000182154
DDX3X	MRPL46	CCCTCTCACGGGAGAACTG_TSS_DDX3X	highmoi	0.146737	0.47997	-0.0553576	0.102199	736	52.9586	52.9699	49.9341	ENSG00000259494
DDX3X	MRPL46	CCCTCTCACGGGAGAACTG_TSS_DDX3X	screen	0.00153034	0.0449256	-0.176767	0.348339	248	81.2657	81.3269	69.2228	ENSG00000259494
DDX3X	MRPL46	TCCCGTGAGAGGGCCTTCG_TSS_DDX3X	highmoi	7.63416e-07	1.45228e-05	-0.213859	0.278648	572	52.9586	52.985	44.5148	ENSG00000259494
DDX3X	MRPL46	TCCCGTGAGAGGGCCTTCG_TSS_DDX3X	screen	0.000734366	0.00975975	-0.17329	0.298912	295	81.2657	81.3582	65.4551	ENSG00000259494
DDX3X	MRPL47	CCCTCTCACGGGAGAACTG_TSS_DDX3X	highmoi	0.0292537	0.212776	-0.0729251	0.134632	736	87.6155	87.6527	77.6911	ENSG00000136522
DDX3X	MRPL47	CCCTCTCACGGGAGAACTG_TSS_DDX3X	screen	0.00616354	0.106488	-0.143064	0.281923	248	113.868	113.973	93.2344	ENSG00000136522
DDX3X	MRPL47	TCCCGTGAGAGGGCCTTCG_TSS_DDX3X	highmoi	4.3773e-11	2.56291e-09	-0.249966	0.325693	572	87.6155	87.6772	67.9257	ENSG00000136522
DDX3X	MRPL47	TCCCGTGAGAGGGCCTTCG_TSS_DDX3X	screen	0.00469774	0.0405244	-0.135862	0.234352	295	113.868	113.96	98.1826	ENSG00000136522
DDX3X	MRPL54	CCCTCTCACGGGAGAACTG_TSS_DDX3X	highmoi	0.00245509	0.0484535	-0.0886367	0.163638	736	129.77	129.817	117.109	ENSG00000183617
DDX3X	MRPL54	CCCTCTCACGGGAGAACTG_TSS_DDX3X	screen	0.00207002	0.0545399	-0.135556	0.267127	248	180.975	181.119	152.723	ENSG00000183617
DDX3X	MRPL54	TCCCGTGAGAGGGCCTTCG_TSS_DDX3X	highmoi	7.21594e-10	3.30647e-08	-0.204432	0.266366	572	129.77	129.828	111.33	ENSG00000183617
DDX3X	MRPL54	TCCCGTGAGAGGGCCTTCG_TSS_DDX3X	screen	0.00126591	0.015058	-0.130535	0.225163	295	180.975	181.158	149.719	ENSG00000183617
DDX3X	MRPS18A	CCCTCTCACGGGAGAACTG_TSS_DDX3X	highmoi	0.050633	0.285792	-0.0615995	0.113723	736	95.0582	95.0758	90.3535	ENSG00000096080
DDX3X	MRPS18A	CCCTCTCACGGGAGAACTG_TSS_DDX3X	screen	0.0330419	0.256995	-0.110355	0.217466	248	98.6709	98.7019	92.5854	ENSG00000096080
DDX3X	MRPS18A	TCCCGTGAGAGGGCCTTCG_TSS_DDX3X	highmoi	6.87787e-08	1.80313e-06	-0.192752	0.251146	572	95.0582	95.0945	83.476	ENSG00000096080
DDX3X	MRPS18A	TCCCGTGAGAGGGCCTTCG_TSS_DDX3X	screen	5.70952e-05	0.00128849	-0.191712	0.330688	295	98.6709	98.8047	75.8	ENSG00000096080
DDX3X	MRPS18B	CCCTCTCACGGGAGAACTG_TSS_DDX3X	highmoi	9.36278e-08	2.81927e-05	-0.131536	0.242837	736	238.63	238.732	211.326	ENSG00000204568
DDX3X	MRPS18B	CCCTCTCACGGGAGAACTG_TSS_DDX3X	screen	5.10192e-05	0.00467558	-0.169914	0.334834	248	265.695	265.852	234.925	ENSG00000204568
DDX3X	MRPS18B	TCCCGTGAGAGGGCCTTCG_TSS_DDX3X	highmoi	7.57758e-32	7.26001e-29	-0.328038	0.427417	572	238.63	238.815	179.683	ENSG00000204568
DDX3X	MRPS18B	TCCCGTGAGAGGGCCTTCG_TSS_DDX3X	screen	6.61801e-13	1.62203e-10	-0.277417	0.478524	295	265.695	266.012	211.6	ENSG00000204568
DDX3X	MRPS18C	CCCTCTCACGGGAGAACTG_TSS_DDX3X	highmoi	0.0362267	0.24129	-0.0640441	0.118236	736	123.951	123.99	113.461	ENSG00000163319
DDX3X	MRPS18C	CCCTCTCACGGGAGAACTG_TSS_DDX3X	screen	0.0391407	0.279853	-0.0920383	0.181371	248	210.842	210.981	183.657	ENSG00000163319
DDX3X	MRPS18C	TCCCGTGAGAGGGCCTTCG_TSS_DDX3X	highmoi	4.02114e-07	8.40849e-06	-0.17571	0.228942	572	123.951	123.992	110.732	ENSG00000163319
DDX3X	MRPS18C	TCCCGTGAGAGGGCCTTCG_TSS_DDX3X	screen	6.11779e-08	4.38608e-06	-0.222348	0.383534	295	210.842	211.121	163.261	ENSG00000163319
DDX3X	MRPS22	CCCTCTCACGGGAGAACTG_TSS_DDX3X	highmoi	0.111817	0.422228	-0.0664217	0.122625	736	36.524	36.5316	34.4817	ENSG00000175110
DDX3X	MRPS22	CCCTCTCACGGGAGAACTG_TSS_DDX3X	screen	0.0883375	0.41971	-0.104697	0.206317	248	47.9916	48.0135	43.6969	ENSG00000175110
DDX3X	MRPS22	TCCCGTGAGAGGGCCTTCG_TSS_DDX3X	highmoi	0.0530543	0.156228	-0.0916237	0.119381	572	36.524	36.531	34.2619	ENSG00000175110
DDX3X	MRPS22	TCCCGTGAGAGGGCCTTCG_TSS_DDX3X	screen	0.00550188	0.0454067	-0.156916	0.270668	295	47.9916	48.0303	41.3796	ENSG00000175110
DDX3X	MRPS23	CCCTCTCACGGGAGAACTG_TSS_DDX3X	highmoi	1.68598e-06	0.000224918	-0.140582	0.259537	736	142.518	142.578	126.624	ENSG00000181610
DDX3X	MRPS23	CCCTCTCACGGGAGAACTG_TSS_DDX3X	screen	0.000297821	0.015163	-0.15694	0.309267	248	222.817	222.972	192.309	ENSG00000181610
DDX3X	MRPS23	TCCCGTGAGAGGGCCTTCG_TSS_DDX3X	highmoi	4.1808e-11	2.47536e-09	-0.219642	0.286182	572	142.518	142.593	118.592	ENSG00000181610
DDX3X	MRPS23	TCCCGTGAGAGGGCCTTCG_TSS_DDX3X	screen	1.58584e-06	6.79397e-05	-0.191625	0.330539	295	222.817	223.064	180.566	ENSG00000181610
DDX3X	MRPS30	CCCTCTCACGGGAGAACTG_TSS_DDX3X	highmoi	0.00294485	0.0530527	0.104115	-0.192214	736	67.1257	67.0896	76.7611	ENSG00000112996
DDX3X	MRPS30	CCCTCTCACGGGAGAACTG_TSS_DDX3X	screen	0.00936565	0.134842	0.143892	-0.283554	248	92.8626	92.7717	110.756	ENSG00000112996
DDX3X	MRPS30	TCCCGTGAGAGGGCCTTCG_TSS_DDX3X	highmoi	1.44171e-08	4.56282e-07	0.22504	-0.293217	572	67.1257	67.0544	89.8841	ENSG00000112996
DDX3X	MRPS30	TCCCGTGAGAGGGCCTTCG_TSS_DDX3X	screen	1.67317e-09	1.78117e-07	0.307113	-0.529746	295	92.8626	92.6336	132.039	ENSG00000112996
DDX3X	MRRF	CCCTCTCACGGGAGAACTG_TSS_DDX3X	highmoi	0.0729167	0.342315	-0.0823181	0.151973	736	28.8369	28.8455	26.5409	ENSG00000148187
DDX3X	MRRF	CCCTCTCACGGGAGAACTG_TSS_DDX3X	screen	0.0537295	0.327505	-0.117054	0.230667	248	48.9429	48.9795	41.75	ENSG00000148187
DDX3X	MRRF	TCCCGTGAGAGGGCCTTCG_TSS_DDX3X	highmoi	0.000781812	0.00567658	-0.174828	0.227793	572	28.8369	28.8453	26.145	ENSG00000148187
DDX3X	MRRF	TCCCGTGAGAGGGCCTTCG_TSS_DDX3X	screen	0.000983621	0.0123409	-0.183976	0.317345	295	48.9429	48.9971	39.6868	ENSG00000148187
DDX3X	MRTO4	CCCTCTCACGGGAGAACTG_TSS_DDX3X	highmoi	0.00663563	0.0867654	-0.0943005	0.174094	736	101.507	101.55	89.9243	ENSG00000053372
DDX3X	MRTO4	CCCTCTCACGGGAGAACTG_TSS_DDX3X	screen	0.0249606	0.223881	-0.117377	0.231305	248	123.565	123.643	108.161	ENSG00000053372
DDX3X	MRTO4	TCCCGTGAGAGGGCCTTCG_TSS_DDX3X	highmoi	4.54713e-06	6.74012e-05	-0.180581	0.235288	572	101.507	101.549	88.1753	ENSG00000053372
DDX3X	MRTO4	TCCCGTGAGAGGGCCTTCG_TSS_DDX3X	screen	0.000603054	0.00831882	-0.165236	0.285019	295	123.565	123.721	96.866	ENSG00000053372
DDX3X	MS4A3	CCCTCTCACGGGAGAACTG_TSS_DDX3X	highmoi	0.00503345	0.0742148	-0.195001	0.360004	736	22.6404	22.6679	15.3093	ENSG00000149516
DDX3X	MS4A3	CCCTCTCACGGGAGAACTG_TSS_DDX3X	screen	0.0896984	0.422023	-0.16459	0.324342	248	10.556	10.5876	4.32642	ENSG00000149516
DDX3X	MS4A3	TCCCGTGAGAGGGCCTTCG_TSS_DDX3X	highmoi	3.41953e-05	0.000397337	-0.326622	0.425573	572	22.6404	22.6685	13.6706	ENSG00000149516
DDX3X	MS4A3	TCCCGTGAGAGGGCCTTCG_TSS_DDX3X	screen	9.01342e-06	0.000294094	-0.396208	0.683428	295	10.556	10.6089	1.50471	ENSG00000149516
DDX3X	MSL3	CCCTCTCACGGGAGAACTG_TSS_DDX3X	highmoi	0.0522584	0.290315	-0.0998864	0.184407	736	18.8245	18.8323	16.7401	ENSG00000005302
DDX3X	MSL3	CCCTCTCACGGGAGAACTG_TSS_DDX3X	screen	0.0843597	0.413209	-0.116102	0.228791	248	25.5851	25.6041	21.8484	ENSG00000005302
DDX3X	MSL3	TCCCGTGAGAGGGCCTTCG_TSS_DDX3X	highmoi	3.62312e-05	0.000417312	-0.240995	0.314005	572	18.8245	18.8396	14.0123	ENSG00000005302
DDX3X	MSL3	TCCCGTGAGAGGGCCTTCG_TSS_DDX3X	screen	0.0648055	0.244535	-0.114289	0.19714	295	25.5851	25.6192	19.7494	ENSG00000005302
DDX3X	MTA1	CCCTCTCACGGGAGAACTG_TSS_DDX3X	highmoi	0.000113056	0.00564689	0.168248	-0.310613	736	32.8121	32.7823	40.7771	ENSG00000182979
DDX3X	MTA1	CCCTCTCACGGGAGAACTG_TSS_DDX3X	screen	0.0229016	0.214733	0.140847	-0.277554	248	44.0892	44.0516	51.4844	ENSG00000182979
DDX3X	MTA1	TCCCGTGAGAGGGCCTTCG_TSS_DDX3X	highmoi	1.05709e-13	1.00366e-11	0.367286	-0.478557	572	32.8121	32.7578	50.1539	ENSG00000182979
DDX3X	MTA1	TCCCGTGAGAGGGCCTTCG_TSS_DDX3X	screen	8.49979e-08	5.77931e-06	0.305128	-0.526322	295	44.0892	43.9775	63.198	ENSG00000182979
DDX3X	MTCH1	CCCTCTCACGGGAGAACTG_TSS_DDX3X	highmoi	4.5408e-05	0.00290033	0.0993267	-0.183374	736	247.676	247.519	289.661	ENSG00000137409
DDX3X	MTCH1	CCCTCTCACGGGAGAACTG_TSS_DDX3X	screen	8.27333e-09	5.12898e-06	0.211647	-0.417073	248	298.826	298.48	366.881	ENSG00000137409
DDX3X	MTCH1	TCCCGTGAGAGGGCCTTCG_TSS_DDX3X	highmoi	8.82512e-24	3.44474e-21	0.277621	-0.361727	572	247.676	247.361	348.258	ENSG00000137409
DDX3X	MTCH1	TCCCGTGAGAGGGCCTTCG_TSS_DDX3X	screen	8.82307e-13	1.97843e-10	0.24155	-0.416655	295	298.826	298.267	394.423	ENSG00000137409
DDX3X	MTCH2	CCCTCTCACGGGAGAACTG_TSS_DDX3X	highmoi	2.61739e-07	5.20465e-05	0.141459	-0.261157	736	223.889	223.759	258.684	ENSG00000109919
DDX3X	MTCH2	CCCTCTCACGGGAGAACTG_TSS_DDX3X	screen	0.0318081	0.253286	0.0806004	-0.158832	248	315.307	315.197	337.028	ENSG00000109919
DDX3X	MTCH2	TCCCGTGAGAGGGCCTTCG_TSS_DDX3X	highmoi	0.000152147	0.00141027	0.117982	-0.153724	572	223.889	223.7	284.348	ENSG00000109919
DDX3X	MTCH2	TCCCGTGAGAGGGCCTTCG_TSS_DDX3X	screen	5.31563e-07	2.69571e-05	0.173237	-0.298821	295	315.307	314.999	368.091	ENSG00000109919
DDX3X	MTHFD2	CCCTCTCACGGGAGAACTG_TSS_DDX3X	highmoi	7.76015e-05	0.00428189	-0.136626	0.252235	736	130.866	130.93	113.675	ENSG00000065911
DDX3X	MTHFD2	CCCTCTCACGGGAGAACTG_TSS_DDX3X	screen	0.00228526	0.0582075	-0.173655	0.342207	248	131.969	132.078	110.54	ENSG00000065911
DDX3X	MTHFD2	TCCCGTGAGAGGGCCTTCG_TSS_DDX3X	highmoi	4.86417e-06	7.18983e-05	-0.179172	0.233452	572	130.866	130.945	105.605	ENSG00000065911
DDX3X	MTHFD2	TCCCGTGAGAGGGCCTTCG_TSS_DDX3X	screen	0.00384197	0.0349279	-0.151415	0.26118	295	131.969	132.008	125.267	ENSG00000065911
DDX3X	MTHFD2L	CCCTCTCACGGGAGAACTG_TSS_DDX3X	highmoi	0.0945181	0.386653	0.0611423	-0.112879	736	63.9912	63.9723	69.0349	ENSG00000163738
DDX3X	MTHFD2L	CCCTCTCACGGGAGAACTG_TSS_DDX3X	screen	0.0517879	0.323141	0.11012	-0.217003	248	101.899	101.834	114.65	ENSG00000163738
DDX3X	MTHFD2L	TCCCGTGAGAGGGCCTTCG_TSS_DDX3X	highmoi	0.0184324	0.0704859	0.0977166	-0.12732	572	63.9912	63.9639	72.7104	ENSG00000163738
DDX3X	MTHFD2L	TCCCGTGAGAGGGCCTTCG_TSS_DDX3X	screen	0.0638796	0.242703	0.0965306	-0.166508	295	101.899	101.825	114.546	ENSG00000163738
DDX3X	MXD1	CCCTCTCACGGGAGAACTG_TSS_DDX3X	highmoi	0.056686	0.301877	0.13612	-0.251301	736	6.47208	6.46498	8.37004	ENSG00000059728
DDX3X	MXD1	CCCTCTCACGGGAGAACTG_TSS_DDX3X	screen	0.0456957	0.306475	0.178752	-0.35225	248	5.70879	5.69603	8.2202	ENSG00000059728
DDX3X	MXD1	TCCCGTGAGAGGGCCTTCG_TSS_DDX3X	highmoi	0.0510566	0.151702	0.158005	-0.205873	572	6.47208	6.4664	8.28779	ENSG00000059728
DDX3X	MXD1	TCCCGTGAGAGGGCCTTCG_TSS_DDX3X	screen	0.00126996	0.0150722	0.265254	-0.457544	295	5.70879	5.68938	9.02828	ENSG00000059728
DDX3X	MYB	CCCTCTCACGGGAGAACTG_TSS_DDX3X	highmoi	0.000227399	0.00936155	0.16514	-0.304876	736	41.4014	41.3599	52.5095	ENSG00000118513
DDX3X	MYB	CCCTCTCACGGGAGAACTG_TSS_DDX3X	screen	0.00317809	0.0711147	0.18857	-0.371597	248	52.1664	52.0731	70.5207	ENSG00000118513
DDX3X	MYB	TCCCGTGAGAGGGCCTTCG_TSS_DDX3X	highmoi	1.46251e-10	7.90431e-09	0.325527	-0.424146	572	41.4014	41.3291	64.5081	ENSG00000118513
DDX3X	MYB	TCCCGTGAGAGGGCCTTCG_TSS_DDX3X	screen	1.65836e-09	1.78117e-07	0.354588	-0.611638	295	52.1664	52.0139	78.2451	ENSG00000118513
DDX3X	MYEOV	CCCTCTCACGGGAGAACTG_TSS_DDX3X	highmoi	0.013447	0.13433	-0.157834	0.291388	736	12.1985	12.2088	9.44312	ENSG00000172927
DDX3X	MYEOV	CCCTCTCACGGGAGAACTG_TSS_DDX3X	screen	0.0177682	0.189725	-0.175234	0.345318	248	27.3816	27.4229	19.2526	ENSG00000172927
DDX3X	MYEOV	TCCCGTGAGAGGGCCTTCG_TSS_DDX3X	highmoi	0.000774469	0.00563683	-0.243405	0.317146	572	12.1985	12.2075	9.31308	ENSG00000172927
DDX3X	MYEOV	TCCCGTGAGAGGGCCTTCG_TSS_DDX3X	screen	5.05321e-05	0.00117314	-0.275696	0.475555	295	27.3816	27.4537	15.0471	ENSG00000172927
DDX3X	MYL12A	CCCTCTCACGGGAGAACTG_TSS_DDX3X	highmoi	5.638e-07	9.58369e-05	-0.145142	0.267956	736	198.048	198.147	171.693	ENSG00000101608
DDX3X	MYL12A	CCCTCTCACGGGAGAACTG_TSS_DDX3X	screen	0.0473658	0.312383	-0.0877855	0.172991	248	245.449	245.541	227.354	ENSG00000101608
DDX3X	MYL12A	TCCCGTGAGAGGGCCTTCG_TSS_DDX3X	highmoi	0.0276897	0.0961922	-0.0724197	0.0943594	572	198.048	198.084	186.433	ENSG00000101608
DDX3X	MYL12A	TCCCGTGAGAGGGCCTTCG_TSS_DDX3X	screen	0.110755	0.337648	-0.0649559	0.112044	295	245.449	245.519	233.607	ENSG00000101608
DDX3X	MYL6	CCCTCTCACGGGAGAACTG_TSS_DDX3X	highmoi	0.00381338	0.0616398	-0.0648855	0.119789	736	457.343	457.451	428.446	ENSG00000092841
DDX3X	MYL6	CCCTCTCACGGGAGAACTG_TSS_DDX3X	screen	0.0840145	0.412595	-0.0627931	0.123741	248	437.749	437.864	415.12	ENSG00000092841
DDX3X	MYL6	TCCCGTGAGAGGGCCTTCG_TSS_DDX3X	highmoi	1.57259e-05	0.000202611	-0.109807	0.143073	572	457.343	457.452	422.421	ENSG00000092841
DDX3X	MYL6	TCCCGTGAGAGGGCCTTCG_TSS_DDX3X	screen	0.00473497	0.0407695	-0.0944452	0.162911	295	437.749	437.972	399.69	ENSG00000092841
DDX3X	NADK2	CCCTCTCACGGGAGAACTG_TSS_DDX3X	highmoi	0.00265342	0.05027	0.140953	-0.260223	736	24.2929	24.2767	28.6155	ENSG00000152620
DDX3X	NADK2	CCCTCTCACGGGAGAACTG_TSS_DDX3X	screen	0.118628	0.475956	0.103232	-0.203429	248	27.1881	27.1614	32.4482	ENSG00000152620
DDX3X	NADK2	TCCCGTGAGAGGGCCTTCG_TSS_DDX3X	highmoi	0.0208422	0.0772621	0.122889	-0.160119	572	24.2929	24.2767	29.4772	ENSG00000152620
DDX3X	NADK2	TCCCGTGAGAGGGCCTTCG_TSS_DDX3X	screen	0.000180933	0.00328202	0.227898	-0.393107	295	27.1881	27.1073	41.0035	ENSG00000152620
DDX3X	NAPG	CCCTCTCACGGGAGAACTG_TSS_DDX3X	highmoi	0.0223989	0.181447	0.0890081	-0.164324	736	41.1024	41.0811	46.7864	ENSG00000134265
DDX3X	NAPG	CCCTCTCACGGGAGAACTG_TSS_DDX3X	screen	0.0853594	0.414372	0.0998609	-0.196787	248	58.4022	58.3527	68.1412	ENSG00000134265
DDX3X	NAPG	TCCCGTGAGAGGGCCTTCG_TSS_DDX3X	highmoi	0.115389	0.270362	0.069582	-0.0906621	572	41.1024	41.0861	46.3091	ENSG00000134265
DDX3X	NAPG	TCCCGTGAGAGGGCCTTCG_TSS_DDX3X	screen	0.0897165	0.298338	0.0906226	-0.156317	295	58.4022	58.3818	61.8814	ENSG00000134265
DDX3X	NARF	CCCTCTCACGGGAGAACTG_TSS_DDX3X	highmoi	0.000301379	0.0114665	0.0942455	-0.173993	736	369.686	369.577	398.686	ENSG00000141562
DDX3X	NARF	CCCTCTCACGGGAGAACTG_TSS_DDX3X	screen	0.000731054	0.0286416	0.165719	-0.326567	248	224.25	223.979	277.54	ENSG00000141562
DDX3X	NARF	TCCCGTGAGAGGGCCTTCG_TSS_DDX3X	highmoi	2.79271e-12	2.02982e-10	0.206606	-0.269197	572	369.686	369.448	445.746	ENSG00000141562
DDX3X	NARF	TCCCGTGAGAGGGCCTTCG_TSS_DDX3X	screen	3.16174e-14	1.19006e-11	0.342779	-0.591267	295	224.25	223.614	333.106	ENSG00000141562
DDX3X	NCBP3	CCCTCTCACGGGAGAACTG_TSS_DDX3X	highmoi	0.0488259	0.281823	0.115466	-0.213169	736	12.8553	12.8459	15.3808	ENSG00000074356
DDX3X	NCBP3	CCCTCTCACGGGAGAACTG_TSS_DDX3X	screen	0.0737372	0.390416	0.134397	-0.264844	248	14.9832	14.9616	19.2526	ENSG00000074356
DDX3X	NCBP3	TCCCGTGAGAGGGCCTTCG_TSS_DDX3X	highmoi	0.0569846	0.164312	0.126489	-0.164809	572	12.8553	12.8488	14.9522	ENSG00000074356
DDX3X	NCBP3	TCCCGTGAGAGGGCCTTCG_TSS_DDX3X	screen	0.192528	0.461601	0.0901087	-0.155431	295	14.9832	14.9675	17.6804	ENSG00000074356
DDX3X	NCKIPSD	CCCTCTCACGGGAGAACTG_TSS_DDX3X	highmoi	0.0030105	0.053425	0.228403	-0.421669	736	4.30494	4.29829	6.0808	ENSG00000213672
DDX3X	NCKIPSD	CCCTCTCACGGGAGAACTG_TSS_DDX3X	screen	0.0784181	0.401578	0.168045	-0.331151	248	3.69032	3.68159	5.40803	ENSG00000213672
DDX3X	NCKIPSD	TCCCGTGAGAGGGCCTTCG_TSS_DDX3X	highmoi	0.103106	0.250146	0.142287	-0.185393	572	4.30494	4.30103	5.55367	ENSG00000213672
DDX3X	NCKIPSD	TCCCGTGAGAGGGCCTTCG_TSS_DDX3X	screen	0.0111332	0.0751821	0.223012	-0.384678	295	3.69032	3.6767	6.01886	ENSG00000213672
DDX3X	NCL	CCCTCTCACGGGAGAACTG_TSS_DDX3X	highmoi	0.0577214	0.304317	-0.0547427	0.101064	736	493.57	493.68	464.144	ENSG00000115053
DDX3X	NCL	CCCTCTCACGGGAGAACTG_TSS_DDX3X	screen	4.01499e-08	1.98301e-05	-0.239292	0.47155	248	587.045	587.606	476.555	ENSG00000115053
DDX3X	NCL	TCCCGTGAGAGGGCCTTCG_TSS_DDX3X	highmoi	6.44701e-19	1.41552e-16	-0.290542	0.378563	572	493.57	493.914	383.716	ENSG00000115053
DDX3X	NCL	TCCCGTGAGAGGGCCTTCG_TSS_DDX3X	screen	7.08853e-13	1.69786e-10	-0.287869	0.496552	295	587.045	587.883	443.703	ENSG00000115053
DDX3X	NCOA1	CCCTCTCACGGGAGAACTG_TSS_DDX3X	highmoi	0.00177517	0.0394695	0.161434	-0.298033	736	18.6458	18.628	23.3932	ENSG00000084676
DDX3X	NCOA1	CCCTCTCACGGGAGAACTG_TSS_DDX3X	screen	0.120621	0.478804	0.122543	-0.241483	248	10.8916	10.8733	14.4935	ENSG00000084676
DDX3X	NCOA1	TCCCGTGAGAGGGCCTTCG_TSS_DDX3X	highmoi	3.56372e-05	0.000411778	0.242105	-0.315451	572	18.6458	18.6255	25.1197	ENSG00000084676
DDX3X	NCOA1	TCCCGTGAGAGGGCCTTCG_TSS_DDX3X	screen	0.01209	0.079685	0.182289	-0.314435	295	10.8916	10.8497	18.0566	ENSG00000084676
DDX3X	NCOR2	CCCTCTCACGGGAGAACTG_TSS_DDX3X	highmoi	0.00306063	0.0540631	0.1799	-0.332125	736	11.7671	11.7554	14.8801	ENSG00000196498
DDX3X	NCOR2	CCCTCTCACGGGAGAACTG_TSS_DDX3X	screen	0.00351968	0.0760121	0.236558	-0.466162	248	10.1153	10.092	14.7098	ENSG00000196498
DDX3X	NCOR2	TCCCGTGAGAGGGCCTTCG_TSS_DDX3X	highmoi	0.0203475	0.075855	0.159781	-0.208187	572	11.7671	11.7568	15.0376	ENSG00000196498
DDX3X	NCOR2	TCCCGTGAGAGGGCCTTCG_TSS_DDX3X	screen	0.0647294	0.244438	0.137756	-0.237618	295	10.1153	10.0964	13.3543	ENSG00000196498
DDX3X	NDUFAF6	CCCTCTCACGGGAGAACTG_TSS_DDX3X	highmoi	0.00356492	0.0589807	0.128503	-0.237238	736	34.5833	34.5575	41.4925	ENSG00000156170
DDX3X	NDUFAF6	CCCTCTCACGGGAGAACTG_TSS_DDX3X	screen	0.0144223	0.173117	0.149848	-0.295292	248	46.9015	46.8639	54.2966	ENSG00000156170
DDX3X	NDUFAF6	TCCCGTGAGAGGGCCTTCG_TSS_DDX3X	highmoi	5.276e-06	7.7131e-05	0.227651	-0.296618	572	34.5833	34.545	46.8217	ENSG00000156170
DDX3X	NDUFAF6	TCCCGTGAGAGGGCCTTCG_TSS_DDX3X	screen	0.00315627	0.029679	0.16636	-0.286958	295	46.9015	46.8458	56.4268	ENSG00000156170
DDX3X	NDUFB3	CCCTCTCACGGGAGAACTG_TSS_DDX3X	highmoi	0.00795848	0.0971894	-0.0847219	0.156411	736	89.5361	89.5679	81.0534	ENSG00000119013
DDX3X	NDUFB3	CCCTCTCACGGGAGAACTG_TSS_DDX3X	screen	0.0864718	0.416234	-0.0834318	0.164411	248	145.916	145.983	132.605	ENSG00000119013
DDX3X	NDUFB3	TCCCGTGAGAGGGCCTTCG_TSS_DDX3X	highmoi	1.42895e-05	0.000187077	-0.157072	0.204657	572	89.5361	89.58	75.53	ENSG00000119013
DDX3X	NDUFB3	TCCCGTGAGAGGGCCTTCG_TSS_DDX3X	screen	0.0560516	0.224441	-0.0855535	0.147573	295	145.916	146.028	126.772	ENSG00000119013
DDX3X	NDUFB7	CCCTCTCACGGGAGAACTG_TSS_DDX3X	highmoi	0.018044	0.163544	0.0521139	-0.0962109	736	371.588	371.466	404.337	ENSG00000099795
DDX3X	NDUFB7	CCCTCTCACGGGAGAACTG_TSS_DDX3X	screen	6.46445e-05	0.0056774	0.123365	-0.243103	248	550.202	549.872	615.217	ENSG00000099795
DDX3X	NDUFB7	TCCCGTGAGAGGGCCTTCG_TSS_DDX3X	highmoi	0.000273001	0.00233346	0.090945	-0.118497	572	371.588	371.454	414.475	ENSG00000099795
DDX3X	NDUFB7	TCCCGTGAGAGGGCCTTCG_TSS_DDX3X	screen	2.86146e-07	1.62134e-05	0.145818	-0.251526	295	550.202	549.714	633.673	ENSG00000099795
DDX3X	NDUFS2	CCCTCTCACGGGAGAACTG_TSS_DDX3X	highmoi	0.00120502	0.0303096	-0.113449	0.209446	736	68.6309	68.665	59.5203	ENSG00000158864
DDX3X	NDUFS2	CCCTCTCACGGGAGAACTG_TSS_DDX3X	screen	0.00604982	0.105215	-0.167583	0.330241	248	48.5274	48.5597	42.1826	ENSG00000158864
DDX3X	NDUFS2	TCCCGTGAGAGGGCCTTCG_TSS_DDX3X	highmoi	4.93484e-07	9.98239e-06	-0.199794	0.260322	572	68.6309	68.6722	55.4513	ENSG00000158864
DDX3X	NDUFS2	TCCCGTGAGAGGGCCTTCG_TSS_DDX3X	screen	0.00161386	0.0180175	-0.177124	0.305525	295	48.5274	48.5769	40.063	ENSG00000158864
DDX3X	NECAB3	CCCTCTCACGGGAGAACTG_TSS_DDX3X	highmoi	0.030163	0.217285	0.108221	-0.199793	736	20.6864	20.676	23.4647	ENSG00000125967
DDX3X	NECAB3	CCCTCTCACGGGAGAACTG_TSS_DDX3X	screen	0.0624259	0.356483	0.127746	-0.251738	248	24.004	23.9908	26.6075	ENSG00000125967
DDX3X	NECAB3	TCCCGTGAGAGGGCCTTCG_TSS_DDX3X	highmoi	0.0522906	0.15446	0.109846	-0.143124	572	20.6864	20.6744	24.5216	ENSG00000125967
DDX3X	NECAB3	TCCCGTGAGAGGGCCTTCG_TSS_DDX3X	screen	0.0131747	0.0852071	0.156378	-0.269741	295	24.004	23.9805	28.0253	ENSG00000125967
DDX3X	NECAP2	CCCTCTCACGGGAGAACTG_TSS_DDX3X	highmoi	0.158044	0.497349	-0.0535934	0.0989424	736	47.0489	47.0624	43.424	ENSG00000157191
DDX3X	NECAP2	CCCTCTCACGGGAGAACTG_TSS_DDX3X	screen	0.0463284	0.309414	-0.1141	0.224846	248	68.5372	68.5798	60.1373	ENSG00000157191
DDX3X	NECAP2	TCCCGTGAGAGGGCCTTCG_TSS_DDX3X	highmoi	0.00931918	0.0414234	-0.111922	0.145829	572	47.0489	47.0576	44.2585	ENSG00000157191
DDX3X	NECAP2	TCCCGTGAGAGGGCCTTCG_TSS_DDX3X	screen	0.00695369	0.0535318	-0.142216	0.245311	295	68.5372	68.5816	60.9409	ENSG00000157191
DDX3X	NEFH	CCCTCTCACGGGAGAACTG_TSS_DDX3X	highmoi	3.00522e-06	0.000359909	0.288686	-0.532963	736	14.225	14.2036	19.9593	ENSG00000100285
DDX3X	NEFH	CCCTCTCACGGGAGAACTG_TSS_DDX3X	screen	0.0796528	0.404696	0.136188	-0.268374	248	16.1237	16.1078	19.2526	ENSG00000100285
DDX3X	NEFH	TCCCGTGAGAGGGCCTTCG_TSS_DDX3X	highmoi	0.000404887	0.00326981	0.247882	-0.322979	572	14.225	14.2038	21.0185	ENSG00000100285
DDX3X	NEFH	TCCCGTGAGAGGGCCTTCG_TSS_DDX3X	screen	0.00567884	0.0463335	0.197731	-0.341071	295	16.1237	16.0904	21.8184	ENSG00000100285
DDX3X	NEK3	CCCTCTCACGGGAGAACTG_TSS_DDX3X	highmoi	0.0195344	0.170002	0.195389	-0.360722	736	2.67458	2.6712	3.57694	ENSG00000136098
DDX3X	NEK3	CCCTCTCACGGGAGAACTG_TSS_DDX3X	screen	0.00335573	0.0735856	0.272094	-0.53619	248	4.68971	4.67288	8.00388	ENSG00000136098
DDX3X	NEK3	TCCCGTGAGAGGGCCTTCG_TSS_DDX3X	highmoi	0.110406	0.262007	0.15145	-0.197332	572	2.67458	2.67199	3.50309	ENSG00000136098
DDX3X	NEK3	TCCCGTGAGAGGGCCTTCG_TSS_DDX3X	screen	0.00805898	0.0592698	0.226141	-0.390076	295	4.68971	4.67424	7.33548	ENSG00000136098
DDX3X	NFKBIA	CCCTCTCACGGGAGAACTG_TSS_DDX3X	highmoi	0.0755187	0.348311	0.0921787	-0.170177	736	27.2052	27.2021	28.0432	ENSG00000100906
DDX3X	NFKBIA	CCCTCTCACGGGAGAACTG_TSS_DDX3X	screen	0.0883738	0.41971	0.12202	-0.240453	248	26.8557	26.8218	33.5298	ENSG00000100906
DDX3X	NFKBIA	TCCCGTGAGAGGGCCTTCG_TSS_DDX3X	highmoi	0.100038	0.245266	0.0967158	-0.126016	572	27.2052	27.2021	28.1956	ENSG00000100906
DDX3X	NFKBIA	TCCCGTGAGAGGGCCTTCG_TSS_DDX3X	screen	0.00532704	0.0443458	0.183589	-0.316678	295	26.8557	26.7994	36.4893	ENSG00000100906
DDX3X	NFU1	CCCTCTCACGGGAGAACTG_TSS_DDX3X	highmoi	0.000435066	0.014696	0.122616	-0.22637	736	60.0389	60.0052	69.0349	ENSG00000169599
DDX3X	NFU1	CCCTCTCACGGGAGAACTG_TSS_DDX3X	screen	0.0398184	0.283224	0.116465	-0.229507	248	67.6548	67.5896	80.4715	ENSG00000169599
DDX3X	NFU1	TCCCGTGAGAGGGCCTTCG_TSS_DDX3X	highmoi	1.71615e-09	7.06502e-08	0.238012	-0.310119	572	60.0389	59.9781	79.4603	ENSG00000169599
DDX3X	NFU1	TCCCGTGAGAGGGCCTTCG_TSS_DDX3X	screen	0.000659117	0.00890568	0.177556	-0.306271	295	67.6548	67.5312	88.7781	ENSG00000169599
DDX3X	NME1	CCCTCTCACGGGAGAACTG_TSS_DDX3X	highmoi	0.000187977	0.00822028	-0.109493	0.202142	736	600.127	600.279	559.576	ENSG00000239672
DDX3X	NME1	CCCTCTCACGGGAGAACTG_TSS_DDX3X	screen	0.00330063	0.0732323	-0.0953399	0.187877	248	914.348	914.916	802.551	ENSG00000239672
DDX3X	NME1	TCCCGTGAGAGGGCCTTCG_TSS_DDX3X	highmoi	1.48681e-08	4.65669e-07	-0.188249	0.24528	572	600.127	600.368	523.327	ENSG00000239672
DDX3X	NME1	TCCCGTGAGAGGGCCTTCG_TSS_DDX3X	screen	7.37889e-10	8.83706e-08	-0.183863	0.31715	295	914.348	915.478	721.134	ENSG00000239672
DDX3X	NME7	CCCTCTCACGGGAGAACTG_TSS_DDX3X	highmoi	0.0286499	0.21144	-0.132517	0.244649	736	11.8028	11.8109	9.65774	ENSG00000143156
DDX3X	NME7	CCCTCTCACGGGAGAACTG_TSS_DDX3X	screen	0.027244	0.231926	-0.164025	0.32323	248	16.081	16.1045	11.465	ENSG00000143156
DDX3X	NME7	TCCCGTGAGAGGGCCTTCG_TSS_DDX3X	highmoi	3.75539e-05	0.000429263	-0.283027	0.368771	572	11.8028	11.8144	8.11691	ENSG00000143156
DDX3X	NME7	TCCCGTGAGAGGGCCTTCG_TSS_DDX3X	screen	0.0210123	0.117355	-0.157732	0.272076	295	16.081	16.1058	11.8496	ENSG00000143156
DDX3X	NMT1	CCCTCTCACGGGAGAACTG_TSS_DDX3X	highmoi	0.133794	0.457156	-0.0676357	0.124867	736	28.1051	28.1096	26.8986	ENSG00000136448
DDX3X	NMT1	CCCTCTCACGGGAGAACTG_TSS_DDX3X	screen	0.00773508	0.121198	-0.188626	0.371708	248	19.158	19.1816	14.4935	ENSG00000136448
DDX3X	NMT1	TCCCGTGAGAGGGCCTTCG_TSS_DDX3X	highmoi	0.101802	0.247953	-0.083689	0.109043	572	28.1051	28.1078	27.2557	ENSG00000136448
DDX3X	NMT1	TCCCGTGAGAGGGCCTTCG_TSS_DDX3X	screen	0.0144653	0.0909061	-0.159347	0.274861	295	19.158	19.1842	14.671	ENSG00000136448
DDX3X	NMU	CCCTCTCACGGGAGAACTG_TSS_DDX3X	highmoi	3.5538e-09	2.08075e-06	0.205508	-0.379402	736	594.929	594.405	735.061	ENSG00000109255
DDX3X	NMU	CCCTCTCACGGGAGAACTG_TSS_DDX3X	screen	4.9914e-10	6.57555e-07	0.341638	-0.673234	248	625.522	623.944	936.022	ENSG00000109255
DDX3X	NMU	TCCCGTGAGAGGGCCTTCG_TSS_DDX3X	highmoi	1.44998e-23	5.45761e-21	0.394868	-0.514494	572	594.929	593.791	958.308	ENSG00000109255
DDX3X	NMU	TCCCGTGAGAGGGCCTTCG_TSS_DDX3X	screen	6.35685e-16	3.34974e-13	0.40854	-0.7047	295	625.522	623.468	976.747	ENSG00000109255
DDX3X	NOLC1	CCCTCTCACGGGAGAACTG_TSS_DDX3X	highmoi	0.030922	0.22094	-0.0713315	0.13169	736	115.819	115.852	107.022	ENSG00000166197
DDX3X	NOLC1	CCCTCTCACGGGAGAACTG_TSS_DDX3X	screen	0.00868686	0.128577	-0.130387	0.256942	248	145.403	145.533	119.842	ENSG00000166197
DDX3X	NOLC1	TCCCGTGAGAGGGCCTTCG_TSS_DDX3X	highmoi	2.09693e-11	1.30767e-09	-0.251053	0.32711	572	115.819	115.9	90.1404	ENSG00000166197
DDX3X	NOLC1	TCCCGTGAGAGGGCCTTCG_TSS_DDX3X	screen	3.75832e-06	0.000140457	-0.211421	0.364684	295	145.403	145.58	115.111	ENSG00000166197
DDX3X	NONO	CCCTCTCACGGGAGAACTG_TSS_DDX3X	highmoi	0.0105343	0.115705	-0.0728048	0.13441	736	126.863	126.904	115.964	ENSG00000147140
DDX3X	NONO	CCCTCTCACGGGAGAACTG_TSS_DDX3X	screen	0.00791676	0.122262	-0.124446	0.245235	248	151.619	151.695	136.715	ENSG00000147140
DDX3X	NONO	TCCCGTGAGAGGGCCTTCG_TSS_DDX3X	highmoi	0.000296513	0.00250799	-0.116776	0.152153	572	126.863	126.904	113.722	ENSG00000147140
DDX3X	NONO	TCCCGTGAGAGGGCCTTCG_TSS_DDX3X	screen	3.29236e-05	0.000842188	-0.179037	0.308826	295	151.619	151.73	132.603	ENSG00000147140
DDX3X	NRM	CCCTCTCACGGGAGAACTG_TSS_DDX3X	highmoi	1.23169e-05	0.00103846	-0.223565	0.412738	736	20.104	20.1239	14.8085	ENSG00000137404
DDX3X	NRM	CCCTCTCACGGGAGAACTG_TSS_DDX3X	screen	0.0328773	0.256662	-0.152713	0.300937	248	19.2629	19.2839	15.1425	ENSG00000137404
DDX3X	NRM	TCCCGTGAGAGGGCCTTCG_TSS_DDX3X	highmoi	2.17013e-06	3.60174e-05	-0.274648	0.357853	572	20.104	20.1234	13.9269	ENSG00000137404
[truncated: 8,201 more rows]
