# Supplementary material for: Single-cell normalization and association testing unifying CRISPR screen and gene co-expression analyses with Normalisr
Source: Nat Commun. 2021 Nov 4;12:6395. doi: 10.1038/s41467-021-26682-1 (PMC8568964; doi:10.1038/s41467-021-26682-1)
Supplement: Supplementary file 4 — Supplementary Data 1-9 [file 41467_2021_26682_MOESM4_ESM.zip › 6.xlsx]

## Sheet: Sheet1
	lfc	pv	qv
AAK1	-0.476118	0.0287288	0.0716654
AASDHPPT	0.01067	0.962553	0.977585
AATF	0.302027	0.13923	0.252844
AB019441.29	-0.976844	8.29845e-29	1.88163e-27
ABCA2	1.13126	4.63859e-06	2.74602e-05
ABCC1	-0.0863239	0.706674	0.807179
ABCE1	0.0897784	0.671905	0.781483
ABCF1	0.214855	0.236062	0.375124
ABHD14B	-0.365738	0.0641893	0.137198
ABHD17A	0.66908	9.45876e-05	0.000453767
ABHD17B	0.881657	0.000263183	0.0011628
ABHD2	0.0648921	0.745211	0.834658
ABI1	0.0798506	0.67967	0.786892
ABI3	1.39942	2.36527e-13	2.63802e-12
ABLIM1	-1.60855	1.05783e-13	1.21651e-12
ABRACL	-0.425548	0.00829771	0.025277
ABT1	-0.266749	0.235045	0.37425
AC000089.3	-0.375873	0.0875953	0.175886
AC002994.1	-0.552323	0.000782117	0.00309945
AC004057.1	-0.396386	0.0156339	0.0431166
AC004453.8	-0.900877	4.47114e-75	2.52856e-73
AC005534.6	-0.555154	0.0138424	0.0388217
AC005795.1	-0.0216882	0.914971	0.946074
AC005884.1	-0.647999	0.000127705	0.000598907
AC006129.2	0.177456	0.451562	0.597978
AC007387.2	-1.44734	1.13276e-18	1.75651e-17
AC007390.5	0.166428	0.455125	0.600546
AC007969.5	-0.459812	1.03045e-13	1.18786e-12
AC008865.1	0.0132921	0.950403	0.969358
AC009245.3	-0.574768	4.31585e-05	0.000218382
AC009362.2	-0.782607	8.17669e-05	0.000394236
AC009413.2	-0.895044	9.50544e-05	0.000455106
AC011737.2	-0.377562	0.00996297	0.0294358
AC011933.1	-0.189935	0.189498	0.320519
AC012379.1	0.133639	0.463059	0.606593
AC013394.2	-0.336712	0.046603	0.10597
AC016708.2	-1.01819	1.78065e-08	1.40783e-07
AC016739.2	-0.525336	2.70733e-53	1.04113e-51
AC018738.2	-1.13474	1.44265e-11	1.42399e-10
AC021016.7	-0.698937	0.00315913	0.0107855
AC022431.1	-0.457082	1.35893e-15	1.77029e-14
AC034102.1	-0.0680573	0.720347	0.818483
AC068137.13	-0.913909	5.55552e-05	0.000275598
AC069363.1	2.14369	4.68081e-17	6.57913e-16
AC073072.7	-0.224554	0.353793	0.503161
AC073610.5	-0.627017	0.000603114	0.00244865
AC079250.1	-0.743609	7.84464e-22	1.45595e-20
AC079949.1	-0.0553926	0.772029	0.851571
AC090043.1	-0.432763	0.0555459	0.122089
AC091633.2	-0.668151	0.000648012	0.00261325
AC092580.4	2.54603	3.04095e-41	9.61701e-40
AC093106.7	-1.66409	2.1343e-15	2.75055e-14
AC104698.1	0.473223	0.00295393	0.0101571
AC107983.4	-1.06341	1.96569e-11	1.92445e-10
AC138123.2	-0.580083	0.00593347	0.018839
AC144530.1	-0.916969	9.69392e-05	0.000463668
AC174470.1	0.337328	0.120194	0.225061
ACAA1	-0.0845668	0.686324	0.791166
ACAA2	0.0694544	0.729037	0.824002
ACADM	0.0236948	0.914051	0.945737
ACADVL	0.153381	0.405705	0.553419
ACAP1	-0.181644	0.320194	0.470119
ACAP2	-0.0660289	0.725446	0.822099
ACBD3	0.0397605	0.849006	0.903558
ACIN1	0.100672	0.573951	0.705983
ACLY	0.227684	0.234612	0.373933
ACO2	0.178508	0.328028	0.479279
ACP1	0.220923	0.225984	0.364532
ACSL4	0.464118	0.0170172	0.0464254
ACSL5	0.274044	0.186401	0.316843
ACTB	0.109969	2.29309e-10	2.13622e-09
ACTG1	0.00513304	0.859589	0.912151
ACTL6A	0.141321	0.542065	0.677374
ACTN4	1.13219	4.15437e-19	6.61261e-18
ACTR10	-0.365575	0.0988968	0.193723
ACTR1A	0.650264	0.0013146	0.00497973
ACTR1B	-0.24851	0.266559	0.412628
ACTR2	0.190666	0.0113885	0.033029
ACTR3	0.123151	0.144847	0.260097
AD000092.3	-1.54927	1.82177e-20	3.12759e-19
AD000671.6	0.746419	6.68588e-05	0.000327281
ADA	0.276645	0.222463	0.360546
ADAM10	-0.685472	0.000524665	0.00216115
ADAM8	0.480198	0.0105386	0.0308707
ADAR	0.338731	0.00503111	0.016177
ADCY7	0.134645	0.509407	0.64781
ADD1	0.241285	0.125833	0.232735
ADD3	-1.31496	1.11601e-14	1.37204e-13
ADH5	-0.0682157	0.737229	0.829361
ADIPOR1	0.213785	0.258267	0.402231
ADIPOR2	0.406458	0.058222	0.126812
ADNP	0.638057	0.00150399	0.0055914
ADORA2A	0.700513	0.00238423	0.00837792
ADPGK	0.435355	0.030165	0.0746684
ADRBK1	0.522181	0.0017943	0.0065541
ADRM1	0.575653	0.00191817	0.00695373
ADSL	-0.522224	0.0131422	0.0372052
ADSS	0.0664398	0.750673	0.839183
AEBP2	0.463559	0.0464089	0.105679
AES	-0.253221	0.00769417	0.0236483
AFF1	-0.0693585	0.726776	0.82226
AFF4	-0.199835	0.348865	0.499097
AFG3L2	0.619768	0.006567	0.0205518
AFTPH	0.100395	0.586633	0.717727
AGFG1	0.852517	4.42587e-06	2.63633e-05
AGGF1	-0.219846	0.305919	0.455703
AGO3	-0.294554	0.196141	0.327606
AGPAT1	0.340623	0.120921	0.226085
AGPAT3	-0.138951	0.493093	0.634959
AGPS	0.109838	0.637653	0.755906
AGTRAP	0.972086	5.60395e-06	3.26524e-05
AHCTF1	0.0529998	0.816696	0.881755
AHCYL1	0.307776	0.0993392	0.194511
AHI1	1.36688	1.47259e-08	1.17197e-07
AHNAK	-0.988012	4.12912e-16	5.52889e-15
AHSA1	0.295402	0.13502	0.246222
AHSA2	0.605081	0.00871801	0.0263901
AIF1	0.130055	0.27755	0.424359
AIM1	-1.0501	2.55631e-07	1.76808e-06
AIMP1	0.11624	0.532672	0.669251
AIP	0.336354	0.0604852	0.130382
AK2	0.307075	0.106296	0.204386
AK3	0.97221	1.76277e-05	9.42564e-05
AKAP10	-0.121876	0.595012	0.724473
AKAP11	-0.0721958	0.720963	0.81892
AKAP13	0.392173	0.00168354	0.00619189
AKAP2	0.430587	0.0142633	0.039655
AKAP5	3.49389	1.31812e-58	5.55807e-57
AKAP8	0.0657821	0.771678	0.851379
AKAP9	0.10249	0.535382	0.671778
AKIRIN1	-0.155469	0.405941	0.553419
AKIRIN2	0.701682	0.000472921	0.00196485
AKNA	0.540209	1.31108e-05	7.17809e-05
AKR1A1	0.0126139	0.941371	0.963096
AKR1B1	0.804504	1.0805e-05	6.0185e-05
AKT1	0.0762156	0.65969	0.77302
AKTIP	-0.11689	0.634012	0.754321
AL136419.6	-0.0826874	0.648289	0.763242
AL161626.1	-0.216223	0.116032	0.21856
AL353354.1	0.565916	0.00267579	0.00929373
AL590762.1	0.0782672	0.591026	0.720899
ALDH3A2	0.780047	0.000697151	0.00278802
ALDH9A1	-0.425548	0.0364324	0.0868702
ALDOA	0.0228514	0.802815	0.871923
ALDOC	-0.223518	0.333857	0.484118
ALG5	0.464771	0.0278519	0.0698039
ALKBH5	-0.0734706	0.672081	0.781483
ALKBH7	-0.394079	0.0596512	0.128873
ALOX5AP	0.0986637	0.440402	0.587896
ALYREF	0.647815	0.00394395	0.0131474
AMD1	0.230623	0.233283	0.372307
AMICA1	0.871122	3.21148e-06	1.96157e-05
AMZ2	0.42486	0.0349844	0.083959
ANAPC11	0.470018	0.00481838	0.0155973
ANAPC13	-0.386036	0.0853614	0.172336
ANAPC16	-0.329518	0.00727804	0.0224699
ANAPC5	0.531494	0.00207856	0.00744532
ANAPC7	-0.0351442	0.877822	0.924965
ANKHD1-EIF4EBP3	-0.120269	0.465874	0.608879
ANKIB1	-0.047509	0.818013	0.88255
ANKLE2	0.156065	0.47552	0.618291
ANKRD10	0.216249	0.301894	0.451386
ANKRD11	-0.0830388	0.607436	0.734208
ANKRD12	-0.624394	3.09047e-08	2.38458e-07
ANKRD13A	0.000462705	0.998137	0.998553
ANKRD13D	-0.0459141	0.834578	0.894496
ANKRD17	0.178312	0.372041	0.520944
ANKRD32	1.16826	8.03672e-07	5.21356e-06
ANKRD36	0.265047	0.253905	0.397047
ANKRD36C	0.265285	0.243407	0.384662
ANKRD44	0.263705	0.224569	0.363133
ANKRD49	0.0697502	0.762013	0.845763
ANKZF1	0.0014453	0.995039	0.99649
ANP32A	0.275886	0.0754985	0.156028
ANP32B	-0.141789	0.136454	0.248535
ANP32E	0.0993508	0.565562	0.698546
ANXA1	-1.15304	2.02788e-19	3.29325e-18
ANXA11	0.052964	0.706803	0.807179
ANXA2	-0.0968531	0.362098	0.511943
ANXA2R	-0.207111	0.386359	0.535329
ANXA5	1.11602	6.88521e-20	1.14711e-18
ANXA6	0.464479	0.00220444	0.00783205
ANXA7	-0.818905	6.76376e-06	3.89382e-05
AOAH	0.892764	9.92587e-06	5.5481e-05
AP000281.1	-0.885804	0.000165925	0.00076472
AP000721.4	0.522556	0.00191529	0.00695323
AP000936.1	-0.37336	3.58574e-21	6.45568e-20
AP003419.11	0.222235	0.193402	0.32446
AP1B1	0.139837	0.435611	0.583445
AP1G1	0.501944	0.020905	0.0549126
AP1G2	-0.0487644	0.828659	0.890137
AP1M1	-0.182763	0.3826	0.532317
AP1S2	-0.698891	3.11697e-05	0.000161806
AP2B1	0.326992	0.118647	0.222787
AP2M1	0.228927	0.123082	0.228965
AP2S1	0.556675	0.00089805	0.00352402
AP3B1	0.265457	0.186472	0.31685
AP3D1	-0.0931201	0.616725	0.740779
AP3M1	-0.168777	0.453405	0.599346
AP3S1	0.467932	0.0204758	0.0539919
APBB1IP	0.170456	0.249112	0.391461
APEH	0.447985	0.0392502	0.0927153
APEX1	-0.758119	6.35188e-06	3.66549e-05
API5	0.12014	0.551701	0.686556
APLP2	0.185639	0.167401	0.291346
APMAP	0.817593	4.32518e-06	2.58596e-05
APOA1BP	0.182103	0.395389	0.54366
APOBEC3C	1.48982	1.11491e-46	3.94073e-45
APOBEC3D	0.904839	4.76953e-05	0.000239323
APOBEC3G	2.5852	1.90162e-100	1.79237e-98
APOBEC3H	0.700337	0.00403619	0.0133622
APOBR	-0.0350528	0.864172	0.915802
APOL1	0.309115	0.131961	0.24202
APOL2	0.552884	0.00969085	0.0288565
APOL3	-0.26796	0.166829	0.290876
APOL6	0.319016	0.00945666	0.0282876
APPL1	-0.210044	0.273423	0.419785
APRT	-0.369151	0.00874832	0.0264652
AQR	0.168656	0.457298	0.602091
ARAP1	-0.229054	0.274576	0.421017
ARAP2	0.65033	0.000625009	0.00252897
ARCN1	-0.129696	0.413817	0.561451
ARF1	0.20842	0.0211623	0.0554371
ARF3	-0.268183	0.104246	0.201979
ARF4	0.0416912	0.798878	0.870006
ARF6	0.336924	0.0266866	0.067234
ARFGAP2	-0.25802	0.238207	0.378033
ARFGAP3	0.173683	0.386546	0.535329
ARFGEF1	-0.385238	0.055883	0.122606
ARGLU1	0.642481	0.000101789	0.000485416
ARHGAP1	0.0300262	0.890253	0.931124
ARHGAP15	-1.17166	9.97905e-12	1.00776e-10
ARHGAP18	0.490884	0.00654681	0.0205084
ARHGAP25	0.178887	0.283148	0.430048
ARHGAP26	0.297463	0.167921	0.29176
ARHGAP27	0.510954	0.0180115	0.0486413
ARHGAP30	0.595219	6.41054e-07	4.22709e-06
ARHGAP35	0.395975	0.0944597	0.186758
ARHGAP4	-0.218121	0.2684	0.414854
ARHGAP9	0.841252	3.27779e-07	2.23494e-06
ARHGDIA	0.193463	0.10599	0.204205
ARHGDIB	-0.160116	0.000102782	0.000489182
ARHGEF1	0.355501	0.0472042	0.106782
ARHGEF12	0.803112	0.000315898	0.00137174
ARHGEF2	0.02169	0.912423	0.944652
ARHGEF3	0.545828	0.00273967	0.0094882
ARHGEF6	-0.0268512	0.88171	0.926017
ARID1A	-0.151889	0.343016	0.492856
ARID1B	0.206774	0.346496	0.496806
ARID4A	-0.0183507	0.924168	0.951891
ARID4B	-0.0550556	0.67202	0.781483
ARID5A	-0.0991678	0.597824	0.726964
ARID5B	0.00741445	0.969994	0.981194
ARIH1	-0.114302	0.602005	0.729845
ARIH2	-0.00812277	0.967146	0.979783
ARL1	0.505508	0.0170781	0.0465651
ARL14EP	-0.233042	0.273018	0.419297
ARL2BP	-0.602359	0.00402703	0.0133411
ARL3	0.677204	0.00365199	0.0123107
ARL4C	-0.314888	0.00332731	0.0113275
ARL5A	0.258595	0.214584	0.350375
ARL6IP1	0.909438	3.00773e-12	3.14992e-11
ARL6IP4	-0.185423	0.27052	0.417167
ARL6IP5	-0.0201876	0.822528	0.885927
ARL8B	0.0199673	0.91546	0.946165
ARPC1A	-0.208081	0.352214	0.50136
ARPC1B	0.263751	0.00462231	0.0150335
ARPC2	0.502435	1.84282e-27	4.06351e-26
ARPC3	0.256179	6.87551e-05	0.000336222
ARPC4	0.452722	0.000404609	0.0017091
ARPC5	0.205343	0.0408832	0.0957261
ARPC5L	1.23057	3.59623e-15	4.52541e-14
ARPP19	0.445666	0.00896741	0.0270429
ARRB2	-0.138193	0.352872	0.501999
ARRDC3	-0.138168	0.487872	0.631055
ASAP1	-0.203946	0.324043	0.474612
ASB8	-0.00683108	0.975198	0.984206
ASCC2	0.0835473	0.712631	0.812721
ASCC3	-0.0689841	0.752418	0.840547
ASF1A	0.187368	0.415199	0.563166
ASH1L	-0.0223129	0.903122	0.938458
ASNA1	0.776551	0.000407672	0.00171902
ASNSD1	-0.499407	0.0224845	0.0582657
ASXL1	0.544665	0.0123167	0.0353734
ASXL2	0.709615	0.000324088	0.00140224
ATAD1	0.0586072	0.793566	0.866398
ATAD2	1.11833	1.76107e-06	1.10228e-05
ATF2	0.0346553	0.876533	0.924012
ATF4	0.00293636	0.980711	0.987283
ATF6	0.0571988	0.760055	0.845091
ATF7IP	0.266747	0.165894	0.289772
ATF7IP2	-0.567454	0.0184291	0.0495463
ATG12	0.469549	0.0166432	0.0454827
ATG13	0.204601	0.370162	0.519202
ATG3	0.121302	0.475124	0.617943
ATG5	-0.294077	0.190632	0.321241
ATHL1	0.407906	0.0875208	0.17581
ATIC	-0.55031	0.0120477	0.0347203
ATL3	0.122923	0.542717	0.677621
ATM	-1.13665	1.67784e-13	1.89328e-12
ATMIN	-0.033491	0.871241	0.921059
ATP11B	0.150833	0.4488	0.595469
ATP13A3	0.342799	0.113723	0.215478
ATP1A1	-0.600973	0.000566792	0.00231288
ATP1B3	0.643022	8.04999e-05	0.000389299
ATP2A2	0.327135	0.0901978	0.180133
ATP2A3	0.10727	0.604611	0.731897
ATP2B1	-0.674061	0.000196225	0.000883198
ATP2B4	0.0449396	0.803961	0.872773
ATP5A1	0.328677	0.00219304	0.00780043
ATP5A1P5	0.423124	0.0649528	0.13846
ATP5B	0.337143	0.0019052	0.00692236
ATP5C1	0.728117	4.17909e-07	2.80571e-06
ATP5D	0.226336	0.138684	0.252043
ATP5E	0.216053	1.53119e-07	1.08401e-06
ATP5EP2	0.367004	0.0174405	0.0473919
ATP5F1	-0.242507	0.0946485	0.187002
ATP5G1	0.311713	0.094828	0.187279
ATP5G2	0.0605339	0.429269	0.577752
ATP5G2P4	-0.0426446	0.834954	0.8947
ATP5G3	0.673397	7.85132e-09	6.4515e-08
ATP5H	-0.0487889	0.691518	0.794622
ATP5I	0.315232	0.00843089	0.0256016
ATP5J	0.359811	0.00743547	0.0228824
ATP5J2	0.551455	1.27316e-05	7.00236e-05
ATP5L	0.152698	0.0312026	0.0768396
ATP5O	-0.146256	0.225042	0.3635
ATP6AP1	0.520811	0.00261129	0.00909599
ATP6AP2	-0.179359	0.267771	0.41415
ATP6V0A2	0.858318	0.00033599	0.00145023
ATP6V0B	-0.0547436	0.732783	0.826625
ATP6V0C	0.276572	0.00358497	0.0121027
ATP6V0D1	0.287919	0.124479	0.230853
ATP6V0E1	-0.17372	0.108301	0.207081
ATP6V0E2	0.52157	0.0246978	0.0627827
ATP6V1A	0.184051	0.335843	0.485746
ATP6V1B2	-0.08853	0.62139	0.74545
ATP6V1D	0.464117	0.0278225	0.0697714
ATP6V1E1	-0.108657	0.53318	0.669715
ATP6V1F	0.186498	0.186363	0.316843
ATP6V1G1	-0.678753	2.46571e-08	1.92726e-07
ATP8A1	1.01316	1.25767e-05	6.941e-05
ATPAF1	-0.484799	0.0294651	0.0732741
ATPIF1	0.70452	4.42118e-08	3.35214e-07
ATRAID	0.331056	0.0550002	0.121
ATRX	0.323917	0.0159472	0.0439554
ATXN1	1.39979	9.27337e-12	9.38465e-11
ATXN10	-0.0851658	0.669753	0.780592
ATXN2	-0.159344	0.480587	0.623399
ATXN2L	0.0228468	0.906281	0.940318
ATXN7	-0.745207	0.00116787	0.00446106
ATXN7L3B	-0.276951	0.165757	0.289638
AUP1	0.0840713	0.629839	0.751088
AURKAIP1	0.318056	0.0697027	0.146571
AZI2	0.202749	0.330734	0.481761
AZIN1	-0.4441	0.00914994	0.0274899
B2M	0.0446327	0.000226337	0.00101304
B3GNT2	0.641649	0.00663744	0.0207453
B4GALT1	-0.55119	0.00176926	0.00647248
B4GALT3	0.16843	0.454994	0.600546
BABAM1	0.151731	0.492216	0.634771
BAG1	0.0305287	0.878905	0.92498
BAG6	0.226937	0.234778	0.374055
BANF1	0.434456	0.0282777	0.0706501
BARD1	1.13612	1.23041e-06	7.83386e-06
BATF	1.07688	1.20943e-08	9.67343e-08
BAZ1A	-0.302585	0.0603575	0.130165
BAZ1B	0.532047	0.0012451	0.00473138
BAZ2A	0.11522	0.518762	0.655888
BBX	-0.35242	0.0426742	0.0986699
BCAP29	0.505487	0.0227516	0.0587362
BCAP31	-0.0810261	0.610688	0.736616
BCAS2	0.122971	0.576826	0.708975
BCCIP	-0.0390571	0.848334	0.903558
BCL10	0.30538	0.172058	0.296978
BCL11B	-1.06713	8.20877e-08	6.05208e-07
BCL2	-1.09089	1.67117e-08	1.32344e-07
BCL2L1	-0.261232	0.200419	0.333272
BCL2L11	0.863618	6.65684e-05	0.000326192
BCL2L13	-0.165666	0.450767	0.59729
BCL3	0.341957	0.0964646	0.190033
BCL7B	-0.0853248	0.691453	0.794622
BCL7C	-0.230121	0.285472	0.432482
BCL9L	-1.01279	7.85541e-06	4.46875e-05
BCLAF1	0.0391084	0.781327	0.857889
BCOR	0.772032	0.000683795	0.00274145
BDP1	-0.246968	0.18718	0.317717
BECN1	-0.324017	0.0907948	0.180864
BET1L	-0.359363	0.0908058	0.180864
BFAR	0.523668	0.00919602	0.0275938
BHLHE40	0.065546	0.70473	0.806238
BID	-0.0593572	0.769187	0.849605
BIN1	0.229213	0.224938	0.363454
BIN2	-0.580123	0.000118931	0.000561594
BIRC2	0.207492	0.30169	0.451221
BIRC3	-0.64639	1.00645e-06	6.47656e-06
BIRC6	0.093384	0.601614	0.729556
BLCAP	0.147548	0.498107	0.639144
BLOC1S1	0.782855	8.61052e-07	5.56327e-06
BLOC1S2	-0.0313537	0.871854	0.921207
BLOC1S5-TXNDC5	-0.159909	0.35656	0.505898
BLOC1S6	0.145292	0.439217	0.587292
BLVRA	0.293335	0.153464	0.272517
BMS1	-0.534267	0.0169531	0.0462769
BNIP2	-0.206487	0.243505	0.384662
BNIP3L	-0.132121	0.454541	0.600434
BOD1L1	-0.0140554	0.92963	0.955265
BOLA3	-0.0554542	0.803356	0.872313
BPTF	-0.235427	0.061009	0.131041
BRD2	0.334593	0.0268272	0.0675529
BRD3	-0.115412	0.598001	0.726964
BRD4	0.157068	0.283829	0.430671
BRD7	0.0376224	0.835944	0.895549
BRE	0.146599	0.519464	0.656603
BRI3	0.408437	0.00353537	0.011968
BRIX1	0.317544	0.17144	0.296444
BRK1	0.0634508	0.6069	0.733929
BROX	0.0891082	0.685576	0.790944
BRWD1	-0.275085	0.18026	0.30771
BSG	0.365301	0.0298043	0.0739646
BST2	0.719962	1.1383e-05	6.3112e-05
BTAF1	0.167382	0.44523	0.592394
BTBD1	0.379281	0.0714426	0.14938
BTBD6	-0.0359875	0.878404	0.92498
BTF3	-0.236924	0.00018223	0.000825618
BTF3L4	-0.296242	0.154164	0.273397
BTG1	-1.21787	8.73389e-168	2.09919e-165
BTG2	-0.535954	4.61267e-05	0.000232267
BTG3	0.844742	0.000178204	0.000809667
BTN2A1	0.216242	0.349319	0.499229
BTN3A1	0.381681	0.0321102	0.0785915
BTN3A2	0.310685	0.0331108	0.0805892
BTN3A3	0.395839	0.0591878	0.128045
BUB3	0.458208	0.00478197	0.0155003
BUD31	0.363572	0.0502417	0.112392
BZW1	0.485347	0.00363674	0.0122679
C10orf118	0.180031	0.367777	0.516977
C10orf54	-0.616337	0.000383901	0.001636
C11orf31	0.223908	0.280482	0.42753
C11orf48	0.894851	1.52705e-06	9.59774e-06
C11orf57	-0.175241	0.430369	0.578519
C11orf58	0.187793	0.161749	0.284704
C11orf73	0.209238	0.329336	0.480461
C12orf10	0.275866	0.235995	0.375124
C12orf23	0.272255	0.228948	0.367832
C12orf57	-0.147589	0.322996	0.473366
C12orf65	-0.172555	0.455119	0.600546
C12orf75	1.85084	1.49334e-22	2.83734e-21
C14orf1	0.0883233	0.706933	0.807179
C14orf119	-0.253493	0.213928	0.349423
C14orf159	0.211446	0.345221	0.495811
C14orf166	-0.0124291	0.933676	0.958198
C14orf2	0.349827	0.00601241	0.0190268
C16orf13	0.56896	0.00710672	0.0219833
C16orf54	-0.479206	0.0131356	0.0372052
C16orf72	-0.294392	0.188795	0.319894
C17orf49	0.633406	1.27544e-05	7.00693e-05
C17orf61-PLSCR3	-1.33247	4.30396e-09	3.64888e-08
C17orf62	0.282295	0.0928629	0.184202
C17orf76-AS1	-0.729916	2.68611e-10	2.4831e-09
C17orf85	0.354295	0.121969	0.227515
C17orf89	-0.0745248	0.725819	0.82226
C19orf10	-0.434835	0.0105658	0.0309129
C19orf12	0.200829	0.388102	0.536866
C19orf24	-0.29563	0.156578	0.276921
C19orf43	0.187006	0.14257	0.257258
C19orf53	0.173359	0.216619	0.352643
C19orf60	-0.487816	0.0101244	0.0298578
C19orf66	0.0960614	0.634506	0.754381
C19orf70	0.14179	0.480744	0.623399
C1D	0.560072	0.0126116	0.0360857
C1QBP	-0.304216	0.0913239	0.181778
C1orf122	0.634813	0.00447907	0.0146868
C1orf123	0.100325	0.661098	0.773588
C1orf131	-0.213424	0.359071	0.508112
C1orf43	0.368941	0.0176233	0.0478076
C1orf63	0.333244	0.0837023	0.169413
C1orf86	0.371708	0.0739248	0.153303
C20orf24	0.132897	0.420009	0.568248
C21orf33	0.0496212	0.814019	0.880114
C21orf59	-0.15896	0.469215	0.611914
C21orf91	0.492541	0.0232421	0.0598738
C22orf39	0.279959	0.194274	0.325165
C3orf17	0.115198	0.621867	0.745684
C4orf27	0.333862	0.15108	0.269177
C4orf3	0.0483203	0.662092	0.774186
C4orf48	-0.0572738	0.781024	0.857752
C5orf15	0.428003	0.0502455	0.112392
C5orf56	0.947898	3.92656e-06	2.37123e-05
C6orf1	0.373699	0.0966098	0.190096
C6orf106	-0.361852	0.0722059	0.150583
C6orf48	-0.826137	4.57311e-09	3.87024e-08
C6orf62	0.11156	0.400894	0.548875
C6orf89	0.0407703	0.84111	0.899492
C7orf50	0.447326	0.0313593	0.0770675
C7orf55-LUC7L2	-0.0926256	0.667101	0.778091
C7orf73	0.300361	0.0972632	0.191146
C8orf59	0.588234	0.000428258	0.0017948
C9orf142	0.417641	0.0463514	0.105628
C9orf16	0.42417	0.00633561	0.0199184
C9orf78	-0.6122	3.65122e-05	0.000186519
CAB39	0.192085	0.178793	0.306196
CABIN1	-0.381694	0.0822234	0.167124
CACYBP	0.152348	0.368317	0.517539
CADM1	0.960168	6.84368e-06	3.93512e-05
CALCOCO2	0.103237	0.546938	0.681652
CALHM2	-0.909856	3.4114e-05	0.000175199
CALM1	-0.332135	2.13561e-10	1.99337e-09
CALM2	0.221191	0.00501572	0.0161382
CALM3	0.630551	2.0885e-07	1.45499e-06
CALR	0.542858	1.93695e-13	2.18054e-12
CALU	0.416501	0.0323039	0.078945
CAMK2D	-0.268596	0.2392	0.379359
CAMK4	-1.83478	1.91432e-14	2.30629e-13
CAMLG	-0.192533	0.356904	0.506088
CAMTA1	0.271463	0.199367	0.332072
CAND1	0.317766	0.130442	0.239875
CANT1	-0.131003	0.572544	0.704912
CANX	0.0586544	0.563538	0.696913
CAP1	0.345608	1.05616e-08	8.53269e-08
CAPG	-1.48399	3.11847e-19	5.03036e-18
CAPN1	0.00750851	0.970411	0.981194
CAPN15	0.316861	0.173563	0.299253
CAPN2	0.337939	0.0280891	0.070252
CAPNS1	0.14925	0.153241	0.272321
CAPRIN1	-0.0947481	0.577123	0.709113
CAPZA1	0.437956	4.15606e-06	2.49104e-05
CAPZA2	-0.0809784	0.634641	0.754381
CAPZB	0.415347	0.000470791	0.00195769
CARD11	0.22863	0.291368	0.439062
CARD16	0.585416	8.17176e-05	0.000394236
CARD8	-0.618564	0.00135341	0.00511066
CARD9	-0.239142	0.281828	0.428717
CARHSP1	0.840192	0.000359175	0.00154316
CARS	0.528329	0.0187305	0.0501602
CASC3	0.519203	0.0129897	0.0369258
CASC4	0.224756	0.246468	0.388323
CASP1	0.178265	0.279125	0.426088
CASP2	0.407005	0.0580039	0.126508
CASP3	1.43599	9.04964e-12	9.17755e-11
CASP4	0.607786	3.98085e-06	2.39499e-05
CASP7	0.714817	0.00226934	0.00802112
CASP8	-0.142055	0.493752	0.635637
CASP8AP2	-0.400579	0.0732484	0.152361
CAST	-0.524086	6.63512e-07	4.36321e-06
CAT	0.0675127	0.726791	0.82226
CBFB	-0.206088	0.295239	0.443366
CBL	-0.26667	0.215647	0.351514
CBLB	1.89071	2.5698e-20	4.3805e-19
CBLL1	-0.0849465	0.718326	0.817083
CBX1	-0.238439	0.242142	0.383391
CBX3	0.282877	0.0153146	0.0422845
CBX4	-0.23222	0.297988	0.446518
CBX5	-0.00852024	0.964912	0.978711
CBX6	0.231913	0.309723	0.459943
CCAR1	0.235766	0.184356	0.314032
CCDC104	-1.40405	5.11761e-09	4.27832e-08
CCDC107	0.112862	0.602389	0.729943
CCDC109B	-1.30585	2.31994e-11	2.25292e-10
CCDC115	0.00934466	0.966544	0.979681
CCDC12	0.136105	0.5004	0.640648
CCDC14	0.22083	0.363576	0.513278
CCDC142	0.322394	0.072565	0.151201
CCDC167	0.289049	0.189699	0.320634
CCDC174	-0.0796174	0.731159	0.82543
CCDC25	-0.191858	0.38496	0.534342
CCDC28A	0.490274	0.0239177	0.0613512
CCDC43	-0.236855	0.305674	0.455479
CCDC47	0.23206	0.219392	0.356169
CCDC50	0.126352	0.458869	0.603105
CCDC53	0.29505	0.16725	0.291189
CCDC59	-0.265913	0.202282	0.335069
CCDC6	0.316841	0.147191	0.263518
CCDC64	1.28266	1.71176e-07	1.20475e-06
CCDC66	-0.317298	0.166102	0.289923
CCDC69	0.774454	5.02065e-07	3.33807e-06
CCDC85B	-0.211047	0.312483	0.462329
CCDC88B	0.468775	0.0313087	0.077022
CCDC88C	-0.513418	0.000546546	0.00223786
CCDC90B	0.124685	0.56223	0.69566
CCDC91	0.470514	0.0186229	0.0499493
CCDC92	-0.239515	0.294362	0.442325
CCL3	4.49037	5.45096e-177	1.54134e-174
CCL4	4.43412	7.1317e-293	3.80912e-290
CCL4L1	2.97159	3.92636e-33	1.00931e-31
CCL4L2	3.80761	2.1683e-56	8.75884e-55
CCL5	3.90174	0	0
CCM2	-0.334916	0.112031	0.212774
CCNB1IP1	0.0965352	0.681547	0.788685
CCNC	-0.00357916	0.987103	0.99102
CCND2	1.0112	1.6949e-17	2.46145e-16
CCND3	-0.252685	0.0798142	0.163193
CCNDBP1	0.288895	0.142494	0.257258
CCNG1	-0.415229	0.047014	0.106552
CCNH	-0.107196	0.621895	0.745684
CCNI	-0.131814	0.0499782	0.112055
CCNK	0.36117	0.0544968	0.120168
CCNL1	0.215098	0.222322	0.360439
CCNL2	-0.41533	0.0645592	0.137756
CCNT1	0.493994	0.0306783	0.0756648
CCNY	-0.241331	0.232162	0.370889
CCR1	1.50913	9.78616e-19	1.5224e-17
CCR5	1.90918	1.74256e-30	4.20929e-29
CCR7	-3.644	2.08647e-54	8.22105e-53
CCSER2	-0.228801	0.232131	0.370889
CCT2	0.138356	0.449529	0.596271
CCT3	0.000712265	0.996597	0.997427
CCT4	0.246994	0.11905	0.223369
CCT5	-0.158198	0.354752	0.503929
CCT6A	0.130752	0.429602	0.577878
CCT7	-0.107555	0.53527	0.671778
CCT8	0.280969	0.0752484	0.15564
CCZ1	0.471341	0.0227092	0.0586687
CD164	0.171623	0.159328	0.281152
CD2	0.478819	1.91741e-08	1.51346e-07
CD247	-0.386419	0.0210567	0.0552508
CD27	1.84928	1.49242e-39	4.56947e-38
CD28	-1.61776	9.88605e-13	1.06792e-11
CD2AP	-0.363237	0.0939463	0.186073
CD2BP2	1.04439	1.99957e-07	1.39708e-06
CD37	-0.377586	8.86093e-08	6.51292e-07
CD38	2.02011	1.39489e-31	3.45631e-30
CD3D	0.985265	3.81237e-21	6.83808e-20
CD3E	0.373266	0.00214977	0.00767182
CD3G	0.979435	6.70238e-14	7.85813e-13
CD4	-3.26718	1.42471e-140	2.73944e-138
CD40LG	-4.57237	2.43385e-74	1.34477e-72
CD44	-0.780752	2.62977e-20	4.46688e-19
CD46	-0.244769	0.176905	0.303817
CD47	-0.0384808	0.785829	0.861063
CD48	-0.656015	2.72505e-14	3.25854e-13
CD5	-1.83919	1.35276e-19	2.21936e-18
CD52	-0.320551	2.87267e-12	3.02828e-11
CD53	-0.192261	0.00169907	0.00622991
CD58	0.079908	0.718581	0.817179
CD59	-0.497828	0.00710304	0.0219833
CD6	-1.53074	2.75983e-15	3.49119e-14
CD63	1.29157	4.60449e-48	1.6896e-46
CD69	-1.69786	8.02408e-25	1.66977e-23
CD7	1.1973	9.75771e-19	1.5224e-17
CD74	1.10747	0	0
CD81	0.9307	3.72561e-20	6.26189e-19
CD82	0.0996865	0.627949	0.749765
CD84	1.32731	1.13256e-17	1.65478e-16
CD8A	5.75017	0	0
CD8B	3.79096	2.08094e-101	2.04144e-99
CD96	0.196225	0.20932	0.34353
CD97	0.92451	3.90669e-13	4.29736e-12
CD99	0.628846	0.00399323	0.0132657
CDC123	0.39972	0.0466423	0.106009
CDC16	0.160459	0.456613	0.601873
CDC25B	0.0675969	0.753205	0.84084
CDC27	0.0261763	0.902048	0.937747
CDC37	-0.0544691	0.759924	0.845091
CDC40	0.123711	0.56693	0.700034
CDC42	-0.0337569	0.713527	0.812971
CDC42EP3	-0.879866	5.29142e-06	3.09815e-05
CDC42SE1	0.017382	0.905906	0.940132
CDC42SE2	-0.486724	5.64948e-05	0.000279681
CDC5L	-0.27749	0.142227	0.257122
CDC73	-0.16991	0.436326	0.584077
CDIPT	-0.203417	0.33599	0.485746
CDK12	0.227538	0.27062	0.417167
CDK13	0.0898299	0.661282	0.773614
CDK2AP2	0.772504	1.97398e-06	1.23073e-05
CDK4	0.024346	0.909497	0.942637
CDK5RAP2	0.223185	0.331073	0.481972
CDK5RAP3	0.152206	0.478684	0.621397
CDK6	0.670202	0.000967715	0.00377275
CDKN1B	-0.62153	0.000833814	0.00329346
CDKN2A	1.38916	2.39745e-08	1.88002e-07
CDR2	-0.867737	0.000172431	0.00078962
CDS2	0.631337	0.0049251	0.0158892
CDV3	-0.0489657	0.635697	0.755076
CDYL	0.846695	0.000116318	0.000550333
CEBPB	0.10741	0.476266	0.618927
CEBPD	-0.117435	0.463675	0.60683
CEBPZ	0.211659	0.281791	0.428717
CECR1	0.177303	0.248879	0.391224
CELF1	-0.0380111	0.838753	0.89717
CELF2	0.453406	0.00030974	0.00134866
CENPB	-0.214707	0.31635	0.466684
CENPC	-0.315733	0.158142	0.279276
CENPF	1.33039	3.83893e-08	2.92452e-07
CEP120	-0.410292	0.078729	0.161386
CEP290	-0.302246	0.194066	0.325044
CEP350	0.0204942	0.89784	0.93499
CEP57	0.567357	0.00451797	0.0148043
CEP85L	-0.502668	0.0202079	0.0533441
CERK	-1.26381	2.23588e-09	1.94356e-08
CERS2	0.172745	0.311092	0.460838
CFDP1	-0.303006	0.147349	0.263702
CFL1	0.286495	8.16037e-15	1.01362e-13
CFLAR	0.358235	0.00259781	0.00905561
CGGBP1	0.172841	0.318345	0.468551
CHAMP1	0.205456	0.386154	0.535329
CHCHD1	0.508838	0.00577149	0.0183854
CHCHD10	-0.27401	0.0526235	0.116949
CHCHD2	0.229542	0.0160085	0.0440991
CHCHD7	0.111023	0.590906	0.720899
CHD1	-0.0406066	0.832475	0.892953
CHD2	-0.19443	0.146513	0.262597
CHD3	-0.460803	0.0165708	0.0453203
CHD4	-0.0577807	0.678255	0.7862
CHD6	0.151245	0.492349	0.634771
CHD8	-0.148089	0.463091	0.606593
CHD9	-0.28308	0.164475	0.28792
CHFR	0.57541	0.0130406	0.0370049
CHKB	0.023847	0.916189	0.946512
CHMP1A	-0.0492177	0.825129	0.887734
CHMP1B	-0.00372044	0.985658	0.990396
CHMP2A	0.279299	0.0799893	0.163412
CHMP2B	-0.308198	0.132694	0.24318
CHMP3	-0.68111	0.000371378	0.00158968
CHMP4B	0.357817	0.0452645	0.103614
CHMP5	0.16339	0.404698	0.552823
CHMP7	-0.604373	0.00667555	0.0208508
CHORDC1	-0.0477563	0.82817	0.890137
CHP1	0.0551342	0.77609	0.854287
CHRAC1	0.236926	0.255603	0.398997
CHST11	0.47191	0.00846418	0.0256864
CHST12	1.37091	2.82194e-11	2.72391e-10
CHTOP	0.401328	0.0398239	0.093794
CHURC1	-0.732797	8.0317e-05	0.000388805
CHURC1-FNTB	0.0374934	0.848704	0.903558
CIAO1	0.50985	0.013062	0.0370436
CIB1	-0.603559	4.01488e-05	0.000203582
CIR1	0.0618041	0.741009	0.831608
CIRBP	-0.078994	0.528589	0.665861
CISD2	0.0573718	0.781957	0.858096
CISD3	0.266701	0.210943	0.345841
CISH	-1.12545	1.16198e-07	8.37428e-07
CITED2	-0.307109	0.104733	0.20276
CIZ1	0.0825492	0.704861	0.806238
CKAP2	1.01751	4.47724e-06	2.66362e-05
CKAP5	0.257432	0.240689	0.381584
CKLF	0.0440248	0.760733	0.845091
CKLF-CMTM1	-0.118134	0.433678	0.581891
CKS2	1.01097	7.74115e-06	4.41224e-05
CLDND1	0.0647193	0.742951	0.832875
CLEC2B	1.14899	5.85041e-14	6.87602e-13
CLEC2D	1.08083	5.99409e-07	3.95791e-06
CLIC1	0.589958	3.24147e-14	3.85687e-13
CLIC3	1.1394	5.47215e-07	3.62823e-06
CLINT1	-0.461497	0.0200197	0.0530803
CLIP1	0.304499	0.0944281	0.186758
CLK1	-0.0514256	0.751497	0.839713
CLK3	-0.552157	0.0142378	0.039627
CLNS1A	-0.300801	0.0965258	0.190033
CLPP	0.0768639	0.700966	0.803227
CLPTM1L	0.488689	0.0115942	0.0335541
CLPX	0.135824	0.539125	0.674889
CLSTN1	-0.0342802	0.849204	0.903558
CLTA	0.702637	5.48278e-06	3.2063e-05
CLTB	0.116049	0.587471	0.718386
CLTC	0.295671	0.02934	0.0730006
CMC1	1.68965	2.25413e-18	3.42899e-17
CMC2	0.635402	0.0015897	0.00586468
CMIP	0.623227	0.000447581	0.00186926
CMPK1	-0.381106	0.00969486	0.0288565
CMTM3	-0.0429905	0.800768	0.871133
CMTM6	0.394369	0.00173823	0.00636381
CMTM7	-0.8207	2.32649e-05	0.000122357
CNBP	-0.440353	7.96797e-06	4.52208e-05
CNDP2	0.238476	0.1428	0.257479
CNIH1	0.0843828	0.688181	0.792356
CNIH4	0.431399	0.0414238	0.0965684
CNN2	-0.349887	0.00116839	0.00446106
CNOT1	0.380851	0.0261589	0.0660539
CNOT11	-0.211456	0.346145	0.496544
CNOT2	0.418903	0.0175206	0.0475819
CNOT4	0.567765	0.0115022	0.0333078
CNOT6	-0.311059	0.179867	0.307475
CNOT6L	0.370648	0.023193	0.0597796
CNOT7	-0.116682	0.514667	0.652255
CNOT8	-0.0544857	0.790348	0.864241
CNP	0.60506	0.00299496	0.0102761
CNPPD1	0.232719	0.265966	0.411992
CNPY2	-0.0488251	0.789646	0.863973
CNPY3	0.293276	0.0773188	0.159106
CNTRL	0.322574	0.073695	0.153024
COA1	0.265867	0.230809	0.369608
COA3	0.0458782	0.838248	0.89683
COA4	-0.131067	0.53726	0.673256
COA6	0.376388	0.0894457	0.179003
COL4A3BP	0.392009	0.0691203	0.145729
COL6A3	-0.0802834	0.625526	0.748359
COMMD1	0.34082	0.125352	0.232114
COMMD3	0.59656	0.00457035	0.014909
COMMD4	0.0994154	0.647906	0.762979
COMMD6	-0.172104	0.101911	0.198576
COMMD7	0.652067	0.0014334	0.00535625
COMMD8	0.23496	0.290476	0.438267
COMT	0.488465	0.00804226	0.0245611
COPA	0.293005	0.069627	0.146476
COPB1	-0.106302	0.544626	0.679475
COPB2	0.106557	0.578207	0.709765
COPE	0.339466	0.0183977	0.0494896
COPS2	-0.107822	0.598554	0.727249
COPS3	0.194453	0.370785	0.519639
COPS5	0.268586	0.195401	0.326711
COPS6	-0.0288141	0.879183	0.92498
COPS8	-0.0282096	0.899852	0.936275
COPZ1	0.342883	0.03436	0.0828951
COQ10B	0.0514343	0.816304	0.881755
CORO1A	0.301954	0.001508	0.00560197
CORO1B	-0.888642	9.49861e-06	5.34033e-05
CORO7	0.30091	0.169365	0.293806
COTL1	1.01641	2.42034e-43	8.07957e-42
COX14	-0.0869014	0.632966	0.753509
COX16	0.44142	0.0238839	0.0612973
COX17	0.31383	0.0650277	0.138526
COX20	0.18988	0.303692	0.453228
COX4I1	-0.139749	0.0482877	0.108874
COX5A	0.46528	0.000336085	0.00145023
COX5B	0.0690611	0.563678	0.696913
COX6A1	0.373494	0.000622804	0.00252217
COX6A1P2	0.317546	0.147709	0.264151
COX6B1	0.0492563	0.629461	0.750824
COX6C	0.0395588	0.710458	0.810627
COX6CP1	-0.0402537	0.79457	0.866564
COX7A2	0.302441	0.00378512	0.0126882
COX7A2L	-0.0605233	0.733578	0.826802
COX7B	0.47025	0.000770867	0.00305991
COX7C	-0.195725	0.00050895	0.00210183
COX8A	0.515919	1.01949e-07	7.41403e-07
CPD	0.0740607	0.745121	0.834658
CPNE1	0.34918	0.0470745	0.106639
CPNE3	-0.256665	0.192257	0.323139
CPSF2	-0.454117	0.0233127	0.0599916
CPSF3L	0.150999	0.505974	0.645494
CPSF6	0.455904	0.0405193	0.0950128
CPSF7	-0.0637613	0.770542	0.850515
CPT1A	0.034468	0.866329	0.917076
CRBN	-0.376348	0.0788536	0.161504
CREB1	0.449092	0.0225012	0.0582777
CREB3L2	-0.128046	0.499281	0.639671
CREBBP	-0.432706	0.0133751	0.0376429
CREBL2	-0.237046	0.230489	0.369444
CREBRF	-0.19436	0.347584	0.49751
CREBZF	-0.152388	0.521432	0.658572
CRELD2	0.439505	0.0363609	0.0867429
CREM	-0.210096	0.276996	0.42378
CRIP1	0.542953	2.77453e-09	2.38163e-08
CRIP1P4	0.407095	0.0899997	0.179812
CRKL	-0.00559653	0.979411	0.987008
CRLF3	-0.848614	4.61442e-05	0.000232267
CRTAM	2.93772	9.60212e-36	2.66806e-34
CRTAP	-0.834185	4.70027e-06	2.77911e-05
CRTC3	-0.336057	0.13932	0.252913
CS	-0.12867	0.496758	0.637968
CSDE1	-0.308821	0.000536971	0.00220053
CSE1L	-0.118602	0.595652	0.724886
CSF1	2.43273	1.69509e-28	3.80762e-27
CSGALNACT2	0.197481	0.356867	0.506088
CSK	0.443421	0.00219392	0.00780043
CSNK1A1	-0.3327	0.0958447	0.188977
CSNK1D	0.295295	0.119461	0.223792
CSNK1E	-0.504141	0.017636	0.0478153
CSNK1G2	-0.420918	0.0301499	0.0746684
CSNK1G3	-0.153468	0.462966	0.606593
CSNK2A1	0.598743	0.00259701	0.00905561
CSNK2A2	0.263037	0.201964	0.334773
CSNK2B	0.531586	0.000303677	0.00132466
CSNK2B-LY6G5B-1181	0.438062	0.0180318	0.0486687
CST7	3.1856	2.89773e-197	1.07149e-194
CSTB	0.04523	0.666689	0.777858
CSTF3	0.557123	0.0164573	0.0451285
CTA-276O3.4	-0.763808	0.000418701	0.00176243
CTAGE5	0.244805	0.254316	0.39743
CTB-13H5.1	-1.0693	1.00889e-07	7.34807e-07
CTB-36O1.7	-0.0629878	0.0245232	0.062637
CTB-63M22.1	-0.953373	2.02056e-30	4.83226e-29
CTB-79E8.3	0.102698	0.492442	0.634771
CTB-89H12.4	0.0668895	0.643829	0.760228
CTBP1	-0.228777	0.153311	0.272344
CTC-260E6.2	-0.980848	5.51928e-21	9.82636e-20
CTC-260F20.3	0.428243	0.0013692	0.0051581
CTC-432M15.3	-1.30461	1.14631e-08	9.21459e-08
CTC-444N24.11	0.08078	0.727154	0.82226
CTC-451P13.1	-0.815051	0.000220072	0.000986832
CTC-471F3.4	-0.0472611	0.810899	0.877728
CTC-575D19.1	-1.083	1.87633e-30	4.50975e-29
CTCF	0.203829	0.271779	0.418494
CTD-2013N17.1	-0.839952	4.05936e-09	3.45369e-08
CTD-2031P19.4	-0.640586	8.01989e-11	7.55914e-10
CTD-2161E19.1	-0.797014	0.000385237	0.00163803
CTD-2184D3.1	-0.842966	0.00017314	0.000789641
CTD-2192J16.15	-0.627442	1.02604e-81	6.75639e-80
CTD-2248H3.1	-1.27174	8.70016e-40	2.68088e-38
CTD-2270N23.1	-0.542054	0.0178597	0.0483125
CTD-2287O16.1	-1.28615	8.70457e-13	9.44534e-12
CTD-2545G14.7	0.0648047	0.364128	0.513835
CTD-2576F9.1	-1.20462	1.03876e-09	9.2813e-09
CTD-2666L21.3	-0.439298	3.90736e-19	6.2401e-18
CTD-3035D6.1	-1.37232	4.57414e-18	6.87121e-17
CTD-3148I10.15	-2.84093	1.08732e-30	2.63977e-29
CTD-3214H19.4	0.294517	0.0828848	0.168042
CTDNEP1	0.0873869	0.596024	0.724971
CTDSP1	-0.0072734	0.969287	0.980737
CTDSP2	-0.849429	2.70554e-05	0.000141365
CTDSPL2	0.236994	0.29096	0.438721
CTLA4	0.935197	5.59966e-06	3.26524e-05
CTNNA1	0.268294	0.153008	0.272109
CTNNB1	0.546038	0.00686002	0.0213438
CTNNBL1	0.194842	0.348963	0.499097
CTR9	-0.0776747	0.695652	0.798471
CTSA	-0.253355	0.108581	0.207288
CTSB	-0.29432	0.0010179	0.00394919
CTSC	0.704287	1.84241e-12	1.96374e-11
CTSD	0.736129	4.11078e-10	3.77109e-09
CTSS	0.198963	0.0109063	0.0317735
CTSW	2.9425	1.69576e-76	9.94085e-75
CUL1	0.0862604	0.672061	0.781483
CUL2	0.31431	0.174126	0.300009
CUL3	-0.316265	0.110383	0.21006
CUL4A	-0.236961	0.280594	0.42753
CUL4B	0.045568	0.833225	0.893445
CUL5	0.148575	0.500444	0.640648
CUTA	-0.089692	0.578471	0.709908
CWC15	0.12071	0.477033	0.619756
CWC22	0.066426	0.75491	0.841425
CWC25	-0.113152	0.625091	0.748211
CWC27	0.173331	0.430884	0.578888
CWF19L2	-0.597622	0.00602352	0.0190369
CXCL13	3.59895	5.69244e-87	3.90908e-85
CXCR3	0.164779	0.365566	0.514425
CXCR4	-1.81862	1.94545e-133	3.11727e-131
CXCR6	1.5798	4.09706e-17	5.79345e-16
CYB561A3	0.187505	0.334101	0.484326
CYB561D2	0.385919	0.0788095	0.161482
CYB5B	-0.0612592	0.760374	0.845091
CYB5R3	-0.0813246	0.660263	0.773175
CYB5R4	0.229122	0.304665	0.454257
CYBA	0.301291	2.08688e-06	1.29943e-05
CYC1	0.274338	0.142727	0.257444
CYCS	0.670062	3.58688e-05	0.000183427
CYFIP2	0.0140319	0.928269	0.954479
CYLD	-0.753165	3.33668e-06	2.0303e-05
CYP20A1	-0.198714	0.381647	0.531557
CYTH1	-0.625903	0.000419475	0.00176414
CYTH4	0.891988	2.31326e-06	1.43667e-05
CYTIP	-0.969094	3.64176e-12	3.77284e-11
DAD1	-0.0470064	0.742583	0.83285
DAP	-0.433621	0.025297	0.064035
DAP3	-0.910121	2.65855e-07	1.83352e-06
DARS	-0.0215702	0.898293	0.93526
DAXX	-0.11446	0.553421	0.687948
DAZAP1	0.257149	0.198178	0.330434
DAZAP2	-0.215661	0.0116334	0.0336472
DBF4	0.657477	0.00594959	0.0188777
DBI	0.67034	1.30586e-07	9.29967e-07
DBNL	-0.122524	0.439688	0.587309
DCAF10	0.00339305	0.988105	0.991819
DCAF11	-0.36256	0.102825	0.200033
DCAF12	0.702536	0.00137514	0.00517236
DCAF13	0.57513	0.0112218	0.0326137
DCAF16	0.360748	0.128514	0.237056
DCAF5	0.314556	0.139116	0.252733
DCAF7	0.495905	0.0026721	0.00928764
DCAF8	0.109246	0.619857	0.743983
DCK	-0.195364	0.369277	0.518575
DCLRE1C	0.219618	0.319149	0.469159
DCP1A	-0.400145	0.0660932	0.140145
DCP2	0.616446	0.00170973	0.00626424
DCTD	-0.0224294	0.914573	0.946063
DCTN1	0.0278079	0.893937	0.933958
DCTN2	0.342893	0.0881132	0.176656
DCTN3	-0.403071	0.052664	0.11695
DCTPP1	0.356291	0.113343	0.214842
DCUN1D5	0.728561	0.00202373	0.00726046
DCXR	-0.187067	0.383286	0.532876
DDA1	0.446645	0.0518726	0.115548
DDB1	0.377601	0.0562178	0.123284
DDHD1	0.554356	0.0200119	0.0530803
DDI2	-0.0384716	0.860556	0.912573
DDIT4	-0.600311	0.000714334	0.00284727
DDOST	0.531415	0.000253577	0.00112345
DDRGK1	0.373416	0.0872058	0.175397
DDT	-0.23877	0.177339	0.304233
DDX1	-0.0318885	0.876181	0.923843
DDX17	0.223912	0.00831573	0.0252998
DDX18	-0.24621	0.138399	0.251715
DDX19A	0.372914	0.103071	0.20043
DDX19B	-0.205942	0.375836	0.525493
DDX21	-0.373895	0.0127936	0.0364547
DDX23	0.464003	0.0179158	0.0484371
DDX24	-0.267653	0.0644033	0.137533
DDX27	0.221678	0.260705	0.405436
DDX39A	0.14837	0.47163	0.614481
DDX39B	0.30106	0.0575914	0.125723
DDX3X	0.0439318	0.81282	0.879214
DDX42	0.0949409	0.629418	0.750824
DDX46	0.00807365	0.963888	0.978132
DDX47	0.580627	0.00977286	0.0290347
DDX5	-0.0312422	0.595521	0.724886
DDX50	-0.337966	0.115899	0.218412
DDX52	0.155293	0.492904	0.634885
DDX54	-0.0728677	0.739511	0.830762
DDX58	0.632074	0.00229726	0.00811385
DDX59	-0.0102458	0.965069	0.978711
DDX6	0.0626512	0.755198	0.841502
DDX60	0.533808	0.0107663	0.0314613
DDX60L	0.142684	0.499939	0.640343
DECR1	0.229247	0.20554	0.339229
DEDD	-0.165589	0.474983	0.617927
DEDD2	-0.366019	0.0987517	0.193518
DEF6	-0.0803489	0.645487	0.761437
DEGS1	-0.363582	0.0589337	0.127668
DEK	0.706026	3.26846e-12	3.40076e-11
DENND1B	0.308926	0.172999	0.298495
DENND1C	0.201206	0.326592	0.477617
DENND2D	0.329869	0.0422911	0.0980672
DENND4B	0.262252	0.231642	0.370427
DENR	-0.123332	0.494963	0.636684
DERL1	0.316912	0.0734314	0.152609
DERL2	0.102507	0.623618	0.747191
DESI1	0.30393	0.153922	0.273128
DFFA	0.0466478	0.834509	0.894496
DGCR6L	0.0637878	0.784834	0.860365
DGKA	-1.83438	1.19946e-18	1.85395e-17
DGKH	1.69744	6.12066e-13	6.67166e-12
DGKZ	1.03836	4.97328e-07	3.31116e-06
DGUOK	0.0261636	0.895294	0.933958
DHFR	0.318842	0.127643	0.23563
DHPS	-0.155788	0.495516	0.637055
DHRS7	-0.276498	0.0682589	0.144102
DHX15	-0.0136666	0.94483	0.965313
DHX16	-0.102144	0.658435	0.772109
DHX29	0.209938	0.343061	0.492856
DHX30	0.152657	0.489102	0.632189
DHX36	0.166806	0.381832	0.531557
DHX38	0.0528681	0.81857	0.882721
DHX8	-0.264434	0.241141	0.381932
DHX9	-0.221204	0.215828	0.35169
DIAPH1	-0.264896	0.0468041	0.106174
DICER1	0.0374857	0.843395	0.901334
DIDO1	-0.0887812	0.686143	0.791166
DIP2A	0.313036	0.151741	0.269955
DIS3	0.421537	0.0628859	0.134592
DKC1	0.0556634	0.794734	0.866564
DLD	0.101648	0.657277	0.77134
DLG1	-0.00920526	0.968032	0.980268
DLG3	0.872637	0.000500803	0.00207174
DMTF1	0.498018	0.0243529	0.0622682
DNAJA1	0.238693	0.0769227	0.158427
DNAJA2	-0.309125	0.109659	0.208912
DNAJB1	0.0224906	0.890568	0.931251
DNAJB11	0.306738	0.0286155	0.0714569
DNAJB14	0.595608	0.00313749	0.0107192
DNAJB6	0.554949	0.0025736	0.00899075
DNAJC1	0.55985	0.00301176	0.0103264
DNAJC10	0.100126	0.592728	0.722059
DNAJC13	0.0878579	0.670421	0.780886
DNAJC15	0.47147	0.00854121	0.0258875
DNAJC19	-0.0494371	0.81616	0.881755
DNAJC2	0.322942	0.123985	0.230204
DNAJC21	0.0764951	0.688472	0.792501
DNAJC3	-0.15112	0.372753	0.52179
DNAJC4	0.663945	0.00148567	0.00553184
DNAJC7	0.42217	0.0325233	0.0794005
DNAJC8	0.251462	0.109592	0.208885
DNAJC9	0.715459	0.000981171	0.00381593
DNM1L	0.226341	0.286431	0.433387
DNM2	0.451286	0.0246345	0.0627511
DNMT1	0.49564	0.00542394	0.0173703
DNMT3A	0.496195	0.0332773	0.0808867
DNPEP	0.30083	0.184133	0.313875
DNPH1	-0.110961	0.58805	0.718422
DNTTIP2	-0.0432799	0.82058	0.884027
DOCK10	-0.560597	0.0019512	0.0070522
DOCK11	-0.267353	0.161393	0.284182
DOCK2	0.241679	0.150438	0.268233
DOCK8	0.222049	0.112942	0.214336
DOK2	0.161122	0.356054	0.505479
DPF2	0.228691	0.32442	0.475019
DPH3	-0.198704	0.381817	0.531557
DPM1	0.506221	0.0202069	0.0533441
DPM2	0.35009	0.121207	0.226445
DPM3	0.268123	0.193446	0.32446
DPP7	-0.130161	0.487961	0.631055
DPP8	0.360829	0.0749655	0.155193
DPP9	0.301767	0.16481	0.288399
DPY30	0.451629	0.0198881	0.0528189
DR1	0.118848	0.522688	0.659638
DRAM2	-0.193903	0.317635	0.467649
DRAP1	0.681892	2.75629e-06	1.69431e-05
DRG1	0.308096	0.157793	0.278761
DSCR3	0.248682	0.26304	0.408564
DSTN	-0.329083	0.0557757	0.122426
DTD1	0.370142	0.114025	0.21571
DTHD1	1.57381	3.58112e-10	3.29778e-09
DTNBP1	0.387248	0.0827632	0.168008
DTX3L	0.488438	0.00250463	0.00878173
DUS1L	0.0315412	0.878934	0.92498
DUSP1	-1.14958	1.39398e-18	2.14771e-17
DUSP11	0.324119	0.17119	0.296152
DUSP2	2.02461	3.46312e-33	8.95011e-32
DUSP23	0.814696	0.000166718	0.000767557
DUSP4	2.05214	1.41227e-23	2.78229e-22
DUSP5	1.06323	1.30127e-06	8.26317e-06
DUT	0.376654	0.0342278	0.0826384
DYNC1H1	0.0221817	0.890944	0.931265
DYNC1I2	-0.364513	0.0767318	0.158101
DYNC1LI1	0.53198	0.0133409	0.0375787
DYNC1LI2	0.167616	0.441799	0.589597
DYNLL1	0.418363	6.89053e-05	0.000336614
DYNLL2	-0.0878992	0.66096	0.773588
DYNLRB1	0.186795	0.174885	0.300891
DYNLT1	0.156711	0.388849	0.537511
DYRK1A	-0.144193	0.469898	0.612639
DYRK2	-0.999259	4.38613e-06	2.6159e-05
DZIP3	0.971256	7.00742e-05	0.000341976
E2F4	0.114645	0.591454	0.721237
EAPP	0.0351685	0.860013	0.912198
EBAG9	0.00526127	0.980697	0.987283
EBNA1BP2	0.430205	0.0479892	0.108353
EBP	0.29884	0.1788	0.306196
ECH1	0.144212	0.352499	0.501617
ECHDC1	0.305521	0.147191	0.263518
ECHDC2	-0.01238	0.959653	0.975275
ECHS1	0.172797	0.377241	0.526997
ECI1	0.0882046	0.68327	0.789728
ECI2	0.960252	1.47332e-05	7.95757e-05
EDEM1	-0.365798	0.0617423	0.132498
EDF1	0.187561	0.0434908	0.100077
EED	0.640372	0.00546714	0.017497
EEF1A1	-1.17167	2.69861e-73	1.45755e-71
EEF1A1P5	-0.65782	0	0
EEF1A1P6	-1.31627	3.19529e-09	2.73793e-08
EEF1B2	-1.07719	5.41613e-67	2.60354e-65
EEF1B2P3	-1.04446	3.90362e-07	2.63549e-06
EEF1D	-0.342645	3.89143e-07	2.63095e-06
EEF1DP1	-0.343085	0.00123281	0.0046921
EEF1DP2	-0.241327	0.285461	0.432482
EEF1E1	-0.366753	0.113135	0.214617
EEF2	-0.833884	4.84308e-48	1.76369e-46
EFCAB14	0.296786	0.0563132	0.123325
EFHD2	0.437661	0.000270214	0.00119058
EFR3A	0.00860664	0.964426	0.978472
EFTUD2	0.331156	0.12582	0.232735
EGLN1	0.569067	0.0103841	0.0304925
EGLN2	-0.00900502	0.966606	0.979681
EHBP1L1	0.67827	0.000928436	0.00363436
EHD1	-0.282801	0.128869	0.237528
EI24	0.545223	0.0116589	0.0336803
EID1	0.11648	0.496457	0.637752
EIF1	-0.161367	2.12835e-05	0.000112428
EIF1AX	-0.199993	0.251599	0.394338
EIF1B	0.386907	0.0419382	0.0974266
EIF2A	-0.364812	0.0440468	0.101211
EIF2AK1	0.218828	0.188346	0.319246
EIF2AK2	0.561884	0.000147844	0.000687315
EIF2B1	0.256568	0.245695	0.387231
EIF2S1	0.110768	0.569264	0.702013
EIF2S2	-0.162424	0.193329	0.32446
EIF2S2P4	-0.314764	0.0960335	0.189271
EIF2S3	-0.526766	0.000503978	0.00208308
EIF3A	0.110935	0.39057	0.538968
EIF3B	0.37316	0.0550459	0.121046
EIF3CL	-0.435275	0.0587583	0.12746
EIF3D	-0.42356	0.00337605	0.0114771
EIF3E	-1.08451	6.92757e-29	1.57824e-27
EIF3F	-0.679078	3.83078e-07	2.5936e-06
EIF3FP3	-0.571789	0.000992385	0.00385331
EIF3G	-0.315345	0.0165131	0.04523
EIF3H	-0.166639	0.0586948	0.12738
EIF3I	0.161088	0.25565	0.398997
EIF3J	0.0463941	0.791359	0.864953
EIF3K	-0.179725	0.0816266	0.166192
EIF3L	-0.71714	2.59882e-09	2.2388e-08
EIF3M	0.0365724	0.791587	0.865005
EIF4A2	-0.590893	3.5814e-07	2.43161e-06
EIF4A3	0.42345	0.0336098	0.0815559
EIF4B	-1.19875	1.71394e-25	3.62948e-24
EIF4BP7	-0.719272	0.000818914	0.00323993
EIF4E	0.354274	0.121317	0.226562
EIF4E2	0.362222	0.0543613	0.119924
EIF4E3	-0.376169	0.0840764	0.170099
EIF4EBP2	0.0653462	0.687413	0.791851
EIF4G1	0.206134	0.266034	0.411992
EIF4G2	0.026869	0.760707	0.845091
EIF4G3	0.352956	0.0735221	0.152732
EIF4H	0.454341	0.00419179	0.0138583
EIF5	0.109394	0.436935	0.584503
EIF5A	-0.0575115	0.670945	0.781306
EIF5B	-0.170606	0.212202	0.347363
EIF6	0.343836	0.0874613	0.175799
ELAVL1	0.0325104	0.873926	0.922275
ELF1	-0.0939725	0.463115	0.606593
ELF2	-0.452524	0.0393821	0.0929812
ELF4	0.288018	0.191418	0.32218
ELK3	-1.53785	2.18879e-15	2.81324e-14
ELK4	-0.0669227	0.714834	0.814267
ELMO1	0.219409	0.287341	0.434491
ELMO2	0.365594	0.107173	0.205743
ELOF1	0.235676	0.270032	0.416707
ELOVL5	-0.230125	0.212233	0.347363
ELP2	-0.0368968	0.871868	0.921207
EMB	-0.637093	1.29175e-07	9.22649e-07
EMC10	0.306697	0.10141	0.1978
EMC3	0.346018	0.0843045	0.170489
EMC4	-0.158825	0.365358	0.514425
EMC6	0.279412	0.192063	0.322974
EMC7	0.577255	0.00210287	0.00752121
EMG1	0.156938	0.498338	0.639144
EML3	-0.299645	0.189253	0.320444
EML4	-1.30135	1.34573e-14	1.62945e-13
EMP3	-0.444523	0.000449316	0.00187488
ENDOD1	0.386547	0.0974859	0.191506
ENO1	0.0549928	0.452098	0.598357
ENOPH1	-0.0644113	0.783092	0.858847
ENSA	0.934014	8.83161e-12	8.97538e-11
ENTPD1	1.71879	3.31708e-20	5.5948e-19
ENY2	0.130941	0.446133	0.592911
EOMES	3.1313	2.43118e-57	1.00747e-55
EP300	0.352105	0.0248528	0.0631435
EP400	0.0287131	0.896676	0.934588
EPB41	-1.06053	1.52995e-09	1.34945e-08
EPB41L4A-AS1	-0.953918	1.31875e-05	7.2073e-05
EPC1	0.0795701	0.682023	0.788856
EPRS	-0.414445	0.0128519	0.0365773
EPS15	-0.012094	0.941661	0.963099
EPSTI1	0.461958	0.000965652	0.00376777
ERAP1	-0.570721	0.00494847	0.0159539
ERAP2	-0.0694247	0.690044	0.793551
ERBB2IP	-0.179125	0.272678	0.419172
ERCC-00002	0.226944	6.02322e-13	6.58037e-12
ERCC-00003	0.138215	0.0819417	0.166622
ERCC-00004	0.173778	1.82846e-06	1.14297e-05
ERCC-00009	0.144081	0.0345528	0.0832558
ERCC-00019	0.06375	0.778965	0.85654
ERCC-00022	0.160772	0.223395	0.361691
ERCC-00025	0.0654629	0.762751	0.846225
ERCC-00035	0.272126	0.176992	0.303857
ERCC-00042	0.263074	0.00221597	0.0078607
ERCC-00043	0.266713	0.00230224	0.00812546
ERCC-00044	0.148604	0.456835	0.601873
ERCC-00046	0.178803	0.000105888	0.00050148
ERCC-00051	0.370535	0.0968159	0.190412
ERCC-00060	0.0645552	0.630827	0.751707
ERCC-00062	0.215156	0.28631	0.433341
ERCC-00071	-0.027887	0.884811	0.927248
ERCC-00074	0.162823	6.55106e-07	4.31383e-06
ERCC-00076	-0.0602095	0.650474	0.765254
ERCC-00079	-0.0393719	0.847625	0.903558
ERCC-00092	-0.0182325	0.88988	0.930937
ERCC-00095	0.148384	0.3078	0.457999
ERCC-00096	0.145256	4.27551e-06	2.55945e-05
ERCC-00108	0.0501278	0.399554	0.547936
ERCC-00111	0.0898801	0.240788	0.381584
ERCC-00112	-0.113385	0.553311	0.687948
ERCC-00113	0.195436	4.14823e-07	2.78889e-06
ERCC-00116	-0.0391663	0.785073	0.86043
ERCC-00130	0.163718	2.62891e-08	2.05149e-07
ERCC-00131	-0.0562343	0.736016	0.828578
ERCC-00136	0.128133	0.00624343	0.0196672
ERCC-00144	0.102112	0.657572	0.77134
ERCC-00145	0.0662159	0.380253	0.530127
ERCC-00162	0.371087	0.0702218	0.147469
ERCC-00165	0.314401	0.134148	0.24519
ERCC-00171	0.104936	0.0121283	0.0349315
ERCC1	-0.118856	0.567657	0.700751
ERCC5	0.0617366	0.754894	0.841425
ERGIC2	-0.0532344	0.782051	0.858096
ERGIC3	-0.444462	0.00396286	0.0131921
ERH	0.217565	0.154674	0.273855
ERICH1	0.55825	0.00806224	0.0245941
ERLEC1	-0.137408	0.458818	0.603105
ERMP1	0.39729	0.107421	0.205973
ERO1L	-0.971837	3.3794e-08	2.59087e-07
ERP29	-0.535402	0.000262973	0.0011628
ERP44	0.340004	0.0517603	0.115351
ERVK3-1	0.00306158	0.988877	0.992208
ESCO1	0.374163	0.0918266	0.182552
ESD	-0.639273	0.000639548	0.00258345
ESF1	0.0996066	0.652748	0.767178
ESYT1	-0.208539	0.249775	0.392247
ESYT2	-0.943211	5.1022e-06	2.99466e-05
ETF1	0.659265	0.000277497	0.0012182
ETFA	0.684309	0.000536304	0.00220053
ETFB	-0.04909	0.798616	0.869991
ETHE1	-0.359429	0.103281	0.200758
ETNK1	0.541785	0.00899135	0.0270641
ETS1	-0.320167	0.000271517	0.00119413
ETV6	-0.443586	0.0208003	0.0546976
EVI2A	-0.534922	0.000145609	0.000678239
EVI2B	-0.0415716	0.663784	0.775511
EVL	0.386048	0.000211846	0.000950833
EWSR1	0.455637	0.00498779	0.0160592
EXOC2	-0.0487515	0.836253	0.895549
EXOC3	0.238279	0.291867	0.439537
EXOC5	-0.116202	0.588582	0.718647
EXOC7	0.164611	0.457564	0.602275
EXOSC1	0.126872	0.556635	0.691336
EXOSC10	-0.168306	0.445985	0.592911
EXOSC3	0.443285	0.05847	0.127179
EXOSC8	0.404715	0.0849811	0.171713
EXOSC9	0.763218	0.00040042	0.00169438
EZH2	0.949862	5.37262e-05	0.000267352
EZR	0.632609	3.46064e-09	2.95476e-08
F2R	2.0255	3.13243e-22	5.88186e-21
F8A1	-0.606297	0.00931408	0.0278784
FABP5P7	1.20348	5.96084e-07	3.94137e-06
FAF1	0.592946	0.00897937	0.027045
FAF2	0.459741	0.0344178	0.0829722
FAIM3	-0.640836	7.01475e-05	0.000341987
FAM101B	-2.17607	1.80943e-22	3.41096e-21
FAM102A	-1.43607	4.6322e-13	5.07221e-12
FAM104A	0.186695	0.369199	0.518575
FAM105B	1.56282	1.28626e-13	1.47216e-12
FAM107B	-0.442786	0.000237678	0.00105593
FAM111A	0.476927	0.0192349	0.0513012
FAM117A	-0.448491	0.0478795	0.108156
FAM118A	0.27669	0.235978	0.375124
FAM120A	0.1237	0.423021	0.571256
FAM120AOS	0.187481	0.405855	0.553419
FAM122B	0.251917	0.28866	0.436116
FAM129A	-0.581682	0.000324855	0.0014043
FAM133B	-0.177227	0.442242	0.589917
FAM134A	0.306147	0.14077	0.255063
FAM134C	0.0682249	0.764894	0.846614
FAM136A	0.245552	0.268704	0.415058
FAM13B	0.180903	0.421408	0.56966
FAM160B1	0.417591	0.0799652	0.163412
FAM162A	-0.272981	0.177309	0.304233
FAM168B	-0.025204	0.91065	0.943629
FAM177A1	-0.0528088	0.79466	0.866564
FAM178A	0.139691	0.514328	0.651997
FAM192A	0.610361	0.00105539	0.00406836
FAM193A	0.149223	0.506808	0.6457
FAM200B	0.156109	0.486341	0.629637
FAM204A	-0.382125	0.0534958	0.118341
FAM208A	0.224139	0.234325	0.373712
FAM208B	-0.404029	0.0762629	0.157337
FAM210B	-0.216559	0.333532	0.483793
FAM214A	-0.163393	0.465819	0.608879
FAM217B	0.0838024	0.713515	0.812971
FAM219B	0.113042	0.637333	0.755899
FAM32A	0.41569	0.0304172	0.0752136
FAM3C	2.17262	7.08714e-25	1.48121e-23
FAM45A	0.735124	0.00082582	0.00326457
FAM46C	-0.302933	0.113925	0.215606
FAM49B	0.589208	4.50507e-06	2.67687e-05
FAM50A	0.230055	0.274489	0.421017
FAM53B	1.01208	1.42834e-06	9.01055e-06
FAM60A	-0.276202	0.201137	0.333748
FAM63B	0.0562869	0.802222	0.87187
FAM65B	-2.04223	2.81158e-34	7.467e-33
FAM78A	-0.233471	0.250661	0.393381
FAM89B	-0.179933	0.354265	0.503635
FAM96A	-0.176625	0.310927	0.460736
FAM96B	0.413644	0.0211757	0.0554419
FAS	0.344622	0.128227	0.236618
FASLG	2.69052	1.74281e-34	4.68028e-33
FAU	-0.285162	1.45848e-19	2.38467e-18
FAUP1	-0.410132	2.0709e-07	1.44482e-06
FBL	-0.37833	0.00782438	0.0240024
FBRS	0.527634	0.0127415	0.0363492
FBXL18	0.31262	0.0113175	0.0328721
FBXL3	-0.213702	0.349326	0.499229
FBXL5	-0.171666	0.396485	0.545011
FBXO11	0.15722	0.468422	0.611046
FBXO33	0.344834	0.142071	0.257032
FBXO6	1.03911	3.92343e-06	2.37123e-05
FBXO7	0.147188	0.408288	0.555517
FBXO9	-0.199182	0.350438	0.499276
FBXW2	0.147377	0.520001	0.65711
FBXW4	0.0793046	0.73988	0.830948
FBXW5	0.0514182	0.800742	0.871133
FBXW7	-0.212659	0.27285	0.419172
FCGR3A	1.33597	6.90513e-23	1.32772e-21
FCRL3	1.59665	2.682e-13	2.98435e-12
FDFT1	0.241006	0.208922	0.343068
FDPS	0.172592	0.386489	0.535329
FDX1	0.13227	0.538471	0.674421
FEM1B	-0.0010585	0.99623	0.997267
FEN1	0.802137	0.00102125	0.00395262
FERMT3	0.345471	0.0313369	0.0770519
FGD3	-0.944312	7.07879e-06	4.06544e-05
FGD5-AS1	0.0949486	0.627397	0.749728
FGFR1OP2	-0.131841	0.49274	0.634843
FIBP	0.602943	0.00392751	0.0131108
FIP1L1	-0.0735257	0.713219	0.812971
FIS1	0.420407	0.0359413	0.0858696
FKBP11	-0.759473	0.000195465	0.000880602
FKBP15	0.0921696	0.641152	0.759305
FKBP1A	0.548731	3.099e-06	1.89528e-05
FKBP2	0.546637	0.00152794	0.00566729
FKBP3	0.235233	0.208882	0.343068
FKBP5	-1.09909	5.75016e-14	6.77475e-13
FKBP8	-0.213648	0.339122	0.488949
FLI1	-0.577729	0.000904936	0.00354815
FLII	0.313304	0.0881258	0.176656
FLNA	0.782305	9.55427e-06	5.36535e-05
FLOT1	-0.608639	0.0006069	0.00246191
FLOT2	-0.189969	0.295415	0.443366
FLT3LG	-3.44206	7.93847e-57	3.23392e-55
FMNL1	0.174313	0.230822	0.369608
FMNL3	-0.289594	0.188299	0.319246
FMR1	0.366287	0.0997784	0.195132
FNBP1	-0.211412	0.07138	0.149314
FNBP4	0.147603	0.442765	0.590231
FNTA	-0.183473	0.339778	0.489739
FOS	-1.19543	1.07513e-20	1.87932e-19
FOSB	-0.282717	0.177464	0.304233
FOXJ3	-0.304874	0.193697	0.324651
FOXN2	0.0665994	0.763045	0.846225
FOXN3	0.282209	0.0808663	0.16493
FOXO1	-1.07547	2.97417e-08	2.29853e-07
FOXP1	-1.66406	5.95172e-21	1.05572e-19
FPGS	0.378285	0.103504	0.201028
FRA10AC1	-0.0658874	0.777706	0.855672
FRG1	0.0543473	0.763179	0.846225
FRG1B	0.0654751	0.753065	0.84084
FRYL	-0.219866	0.288907	0.436311
FSCN3	0.40417	0.0339252	0.0820727
FTH1	-0.284982	3.33615e-16	4.49212e-15
FTH1P2	-0.454149	0.00168941	0.00620397
FTH1P23	-0.169966	0.292302	0.439776
FTH1P8	-0.391875	8.93438e-05	0.000429047
FTL	0.0402219	0.253894	0.397047
FTLP3	0.134668	0.430267	0.578519
FTSJ1	0.119886	0.604902	0.732065
FTSJ3	0.18677	0.419348	0.567673
FUBP1	0.671306	0.000385398	0.00163803
FUNDC2	0.0613061	0.766331	0.847815
FUS	0.015816	0.91221	0.944634
FUT11	0.889678	5.52735e-05	0.000274483
FUT8	0.839254	5.69654e-05	0.000281721
FXR1	-0.116043	0.513473	0.651429
FXYD5	-1.06183	1.51027e-34	4.07858e-33
FYB	0.0547509	0.489651	0.632389
FYN	0.797754	4.59949e-09	3.88572e-08
FYTTD1	-0.519162	0.00896022	0.0270382
G3BP1	-0.252182	0.185075	0.314922
G3BP2	0.00597303	0.972928	0.982761
G6PD	1.10445	7.0722e-07	4.62532e-06
GABARAPL1	1.49422	1.82329e-11	1.78868e-10
GABARAPL2	0.136751	0.420397	0.568613
GABPB2	0.38999	0.0995997	0.194862
GADD45GIP1	-0.0100994	0.957675	0.974295
GAK	0.49398	0.0200869	0.0531706
GALM	1.1084	8.87288e-09	7.24142e-08
GALNT1	1.43697	2.11086e-16	2.86636e-15
GALNT2	1.25811	1.1607e-08	9.31463e-08
GAPDH	0.682614	5.71447e-93	4.65584e-91
GAPDHP1	0.991655	6.47541e-06	3.73229e-05
GAPDHP40	1.32363	1.17085e-11	1.175e-10
GAPDHP65	0.535798	0.0152923	0.0422716
GAPVD1	-0.138107	0.526233	0.663589
GARS	0.229005	0.239093	0.379313
GART	0.355088	0.122143	0.227662
GAS5	-1.27545	1.49473e-25	3.19341e-24
GATA3	-0.447264	0.0326285	0.0796168
GATAD1	0.557785	0.012229	0.0352004
GATAD2A	0.0541131	0.79695	0.868694
GATAD2B	0.0149155	0.946162	0.966468
GBP1	0.82937	1.51794e-09	1.34131e-08
GBP2	1.15454	1.69054e-22	3.19938e-21
GBP3	0.925489	2.36227e-05	0.000124103
GBP4	0.948004	3.62573e-11	3.47189e-10
GBP5	1.37245	2.23024e-31	5.49784e-30
GCC2	-0.477789	0.00709812	0.0219833
GCH1	0.344849	0.131003	0.240723
GCN1L1	0.1093	0.635662	0.755076
GDE1	0.132636	0.509248	0.647779
GDI1	-0.289585	0.154536	0.273712
GDI2	0.137044	0.190523	0.321241
GFI1	0.475579	0.0468235	0.106174
GFOD1	1.91263	6.69268e-16	8.86274e-15
GGA1	1.03126	7.65711e-06	4.37147e-05
GGA2	0.855261	8.30338e-07	5.37205e-06
GGA3	-0.120952	0.599831	0.728165
GGCT	0.58361	0.0104489	0.0306454
GGNBP2	0.11545	0.526572	0.663824
GGPS1	-0.0762331	0.7311	0.82543
GHITM	-0.0345289	0.806602	0.875048
GID8	0.392499	0.0744049	0.154166
GIGYF2	0.0281378	0.885759	0.928039
GIMAP1	-1.14491	4.62807e-09	3.90301e-08
GIMAP2	-0.385627	0.0540462	0.119284
GIMAP4	-0.440722	0.00040556	0.00171161
GIMAP5	-0.984685	3.35106e-08	2.57325e-07
GIMAP6	-0.0929513	0.645979	0.761457
GIMAP7	-1.09086	5.38951e-16	7.1593e-15
GIMAP8	-0.664158	0.00294279	0.0101332
GIT2	-0.181831	0.337608	0.487644
GLCCI1	-0.150908	0.468296	0.611046
GLE1	0.481307	0.04048	0.0949671
GLG1	0.0184613	0.914062	0.945737
GLIPR1	-0.118062	0.392912	0.541338
GLIPR2	-0.268992	0.132693	0.24318
GLO1	0.0889838	0.64335	0.759848
GLOD4	-0.258541	0.235393	0.374557
GLRX	-0.239358	0.129099	0.23786
GLRX3	0.61967	0.00310018	0.0106068
GLRX5	-0.0687631	0.753202	0.84084
GLS	0.308494	0.0828117	0.16803
GLTP	0.0296155	0.883452	0.926612
GLTSCR1L	-0.0633821	0.784691	0.860365
GLTSCR2	-0.904873	1.08175e-29	2.53658e-28
GLUD1	0.0831181	0.675876	0.784388
GLUL	-0.1326	0.303253	0.45273
GMCL1	-0.088493	0.700436	0.802812
GMEB1	0.662366	0.00338936	0.0115142
GMFG	-0.126263	0.200435	0.333272
GMIP	0.0705728	0.729532	0.824367
GMPR2	-0.208515	0.356474	0.505898
GMPS	0.226516	0.314454	0.464585
GNA13	-0.130959	0.486184	0.629603
GNAI2	0.204907	0.000314536	0.00136707
GNAI3	0.300494	0.122112	0.227662
GNAS	0.254642	1.44304e-09	1.27983e-08
GNB1	-0.0812914	0.439718	0.587309
GNB2	0.280661	0.0706106	0.148091
GNB2L1	-0.382387	2.41282e-30	5.71351e-29
GNG2	0.560332	0.00136232	0.00514023
GNG5	0.501184	1.29824e-05	7.12402e-05
GNG5P2	0.515034	0.0136796	0.0384324
GNL1	0.391838	0.10143	0.1978
GNL2	0.450725	0.0304539	0.0752292
GNL3	-0.26427	0.189879	0.320712
GNLY	3.02788	5.38476e-94	4.46285e-92
GNPAT	0.0949295	0.674018	0.78261
GNPTAB	0.719618	5.48973e-05	0.000272897
GNPTG	-0.32213	0.10556	0.203814
GOLGA3	-0.00723541	0.972672	0.982761
GOLGA4	-0.0827347	0.588425	0.718638
GOLGA7	0.312993	0.0923291	0.183399
GOLGA8B	-0.493561	0.0346699	0.0834139
GOLGB1	0.165719	0.319805	0.469836
GOLIM4	1.25916	1.18257e-08	9.47435e-08
GOLPH3	-0.0787302	0.690647	0.794054
GON4L	0.147485	0.500849	0.640996
GOPC	-0.13654	0.546348	0.681391
GORASP2	0.362385	0.0699233	0.146906
GOSR1	0.00659273	0.976124	0.984935
GOT2	-0.116045	0.604367	0.731786
GPAA1	-0.109456	0.611315	0.737044
GPATCH2L	-0.261037	0.243455	0.384662
GPATCH4	-0.0787012	0.725472	0.822099
GPATCH8	0.244784	0.222753	0.360895
GPBP1	-0.0593936	0.713129	0.812971
GPBP1L1	-0.0929448	0.636913	0.755659
GPCPD1	0.0659758	0.749232	0.838156
GPD2	1.24594	3.46205e-07	2.3539e-06
GPI	0.509129	0.00117358	0.0044773
GPN1	0.192559	0.407429	0.554662
GPR108	-0.0307674	0.889496	0.930937
GPR137B	0.845063	0.000174499	0.000795086
GPR155	-0.939955	3.23364e-05	0.000166782
GPR171	0.271471	0.191625	0.322416
GPR18	0.726738	0.00211203	0.00754273
GPR183	-2.87008	8.466e-62	3.83925e-60
GPR56	3.13021	3.42414e-57	1.40682e-55
GPR65	-0.257263	0.174499	0.300436
GPRIN3	0.382979	0.0297404	0.0738823
GPS1	0.0901203	0.665791	0.777187
GPSM3	-0.482431	0.000449745	0.00187504
GPX1	-0.531421	9.3932e-09	7.60153e-08
GPX4	-0.546863	1.35618e-05	7.39132e-05
GRAMD1A	-0.031977	0.886503	0.928616
GRAP2	0.501422	0.035237	0.084481
GRB2	-0.193619	0.196885	0.328507
GRHPR	-0.0723428	0.74201	0.832401
GRINA	0.314187	0.0527846	0.117037
GRK6	-0.389009	0.0425706	0.0985252
GRPEL1	-0.46824	0.0369651	0.0879659
GRSF1	0.45236	0.016496	0.0452088
GS1-184P14.2	-0.109105	0.642312	0.759369
GS1-251I9.4	-0.383232	0.0858579	0.17312
GSDMD	0.179422	0.362373	0.512024
GSE1	0.5387	0.0181539	0.0489434
GSK3A	0.212526	0.317446	0.467521
GSK3B	-0.147855	0.501196	0.64127
GSPT1	0.0417008	0.800062	0.870978
GSR	0.051191	0.801141	0.871158
GSTK1	-0.525402	0.000103848	0.000493278
GSTO1	0.0100633	0.944715	0.965313
GSTP1	0.74721	4.70213e-12	4.86089e-11
GTDC1	0.395516	0.10082	0.196848
GTF2A1	0.225056	0.296029	0.443997
GTF2A2	0.366496	0.0607588	0.130738
GTF2B	0.208103	0.319915	0.469854
GTF2E2	0.139645	0.53224	0.669058
GTF2F1	0.329456	0.0817874	0.166449
GTF2F2	0.5538	0.0123185	0.0353734
GTF2H1	-0.112047	0.625515	0.748359
GTF2H5	0.163246	0.429318	0.577752
GTF3A	-0.596964	4.35418e-06	2.60007e-05
GTF3C1	1.16743	2.99715e-07	2.05819e-06
GTF3C6	0.584109	0.00137913	0.00517824
GTPBP4	0.0435008	0.847363	0.903558
GUCD1	0.525334	0.0142038	0.0395814
GUK1	0.264957	0.0495675	0.111243
GUSB	0.394087	0.053758	0.118757
GVINP1	0.0668014	0.745236	0.834658
GYG1	0.521736	0.0087987	0.0266008
GYPC	-0.0348728	0.849236	0.903558
GZMA	2.65553	1.90019e-137	3.38304e-135
GZMB	5.07098	0	0
GZMH	4.26279	4.86569e-164	1.11378e-161
GZMK	3.11025	1.30609e-78	8.04922e-77
H1FX	-0.0197102	0.8802	0.925582
H2AFV	0.135343	0.339873	0.489739
H2AFX	1.14244	1.07581e-06	6.91367e-06
H2AFY	0.0481799	0.702646	0.804403
H2AFZ	0.707453	1.40402e-07	9.95449e-07
H3F3AP4	-0.207784	0.251532	0.394338
H3F3AP6	0.0209974	0.831514	0.892606
H3F3B	0.158613	0.000433414	0.00181483
H6PD	0.219995	0.332565	0.483118
HADHA	-0.0854336	0.57264	0.704912
HADHB	0.30356	0.125335	0.232114
HAGH	-0.00561721	0.979997	0.987185
HAPLN3	0.550172	0.0223903	0.0580843
HARS	-0.194033	0.399109	0.547835
HAT1	0.292193	0.166161	0.289923
HAUS1	0.455237	0.0471522	0.106718
HAUS3	-0.0877927	0.711651	0.811795
HAVCR2	2.9525	4.30005e-60	1.89636e-58
HAX1	-0.130851	0.494285	0.636152
HBP1	-0.621306	0.00441314	0.0145003
HCFC1	0.430272	0.0339109	0.0820727
HCG18	-0.0940956	0.685202	0.790944
HCLS1	0.311187	0.00197259	0.00712414
HCP5	0.685661	0.000132579	0.000621156
HCST	0.827375	1.25403e-23	2.48071e-22
HDAC1	0.531951	0.00388902	0.0129913
HDAC2	0.446391	0.0225738	0.0584027
HDAC3	0.0676859	0.763206	0.846225
HDAC7	0.454011	0.0408227	0.0956309
HDDC2	0.261676	0.206371	0.340201
HDGF	0.334606	0.0171726	0.0467697
HDLBP	0.0659587	0.654703	0.768912
HEBP2	-0.395591	0.0401649	0.094366
HECA	-1.32447	3.5738e-12	3.71042e-11
HECTD1	0.0617072	0.759258	0.844655
HEG1	0.818469	0.0006624	0.0026668
HELLS	1.29299	1.53969e-07	1.08842e-06
HELZ	-0.167963	0.385338	0.534503
HELZ2	0.811493	0.000307433	0.00133983
HERC1	0.622658	0.00232345	0.0081883
HERC4	-0.230535	0.309213	0.459471
HERC5	0.251418	0.235348	0.374557
HERPUD1	0.121054	0.357298	0.506497
HERPUD2	0.59499	0.00219106	0.00780043
HEXA	0.347202	0.0760423	0.156949
HEXB	-0.116743	0.483474	0.626431
HEXIM1	0.249858	0.266616	0.412628
HIATL1	0.496094	0.0264189	0.0666645
HIF1A	0.0251541	0.8814	0.926017
HIGD1A	0.201901	0.328199	0.479384
HIGD2A	-0.230338	0.0712576	0.149123
HINT1	-0.354302	0.000230192	0.00102933
HINT1P1	-0.69865	0.00254099	0.00888331
HINT2	0.604736	0.00612593	0.0193097
HIPK1	-0.514629	0.0175302	0.0475819
HIPK2	0.0431117	0.837466	0.896193
HIPK3	-0.183341	0.389952	0.538406
HIST1H1B	1.62049	2.13178e-11	2.07438e-10
HIST1H1C	0.332286	0.0201867	0.0533441
HIST1H1D	-0.0648568	0.672538	0.781647
HIST1H1E	0.402615	0.00185473	0.00674409
HIST1H2BK	0.421121	0.0383037	0.0906131
HIST1H3PS1	-0.0920671	0.672235	0.781483
HIST1H4C	0.57551	2.41951e-08	1.89423e-07
HIST2H2AC	0.594796	0.00290319	0.0100184
HIVEP2	-0.576173	0.010782	0.0314688
HK1	0.267883	0.149024	0.266205
HLA-A	0.321922	3.8949e-59	1.70207e-57
HLA-B	0.214972	4.82469e-45	1.64484e-43
HLA-C	0.242934	4.57142e-39	1.38206e-37
HLA-DMA	1.22011	9.43053e-25	1.95399e-23
HLA-DMB	0.635695	5.15304e-07	3.42136e-06
HLA-DPA1	1.09549	4.60755e-90	3.57233e-88
HLA-DPB1	1.26594	5.01793e-100	4.46688e-98
HLA-DQA1	1.48357	4.10854e-40	1.28245e-38
HLA-DQA2	1.83427	2.446e-17	3.50983e-16
HLA-DQB1	1.22224	7.13927e-18	1.06249e-16
HLA-DRA	1.01586	7.20078e-85	4.87523e-83
HLA-DRB1	1.33611	3.91706e-114	4.95509e-112
HLA-DRB5	1.10523	3.89565e-14	4.61241e-13
HLA-DRB6	2.02501	2.19696e-61	9.86989e-60
HLA-E	-0.0508917	0.0675061	0.142827
HLA-F	0.268045	0.00137415	0.00517236
HLA-H	0.226216	0.226335	0.364866
HLA-J	0.247917	0.230706	0.369608
HLTF	0.428343	0.0717473	0.149757
HM13	0.396492	0.0161977	0.0445183
HMCES	-0.075061	0.738171	0.830032
HMGA1	-0.518518	0.00193698	0.00701134
HMGB1	0.621718	8.52613e-14	9.89979e-13
HMGB1P5	0.70879	3.03954e-12	3.16942e-11
HMGB2	1.02552	5.87165e-12	6.01813e-11
HMGN1	0.238057	0.019041	0.0508784
HMGN1P38	0.404141	0.0237881	0.0610842
HMGN2	1.14363	1.44073e-09	1.27983e-08
HMGN3	0.791642	3.35713e-05	0.000172781
HMHA1	-0.283305	0.0908271	0.180864
HMOX2	-0.0956658	0.647517	0.762709
HN1	0.318967	0.0520831	0.115963
HNRNPA0	-0.398621	0.0670449	0.141913
HNRNPA1	-0.145455	0.0164103	0.0450253
HNRNPA1P10	-0.2587	0.264886	0.411009
HNRNPA1P48	-0.117312	0.506334	0.645494
HNRNPA2B1	0.350787	6.66996e-08	4.97093e-07
HNRNPA3	0.450361	0.000162735	0.000751459
HNRNPA3P6	0.290922	0.203772	0.337072
HNRNPAB	0.443954	0.00457038	0.014909
HNRNPC	0.0368859	0.673802	0.782548
HNRNPD	0.238221	0.0153023	0.0422747
HNRNPDL	-0.0426779	0.685336	0.790944
HNRNPF	0.203751	0.0985185	0.193218
HNRNPH1	-0.106869	0.550231	0.685223
HNRNPH3	-0.189283	0.255102	0.3984
HNRNPK	0.0697752	0.445026	0.592394
HNRNPL	0.516411	0.00301873	0.0103429
HNRNPLL	0.788911	0.000168365	0.000773002
HNRNPM	0.224932	0.0806957	0.164715
HNRNPR	0.248352	0.119127	0.223427
HNRNPU	0.198702	0.029789	0.0739646
HNRNPUL1	-0.295131	0.0171233	0.0466618
HNRNPUL2	-0.0831498	0.6602	0.773175
HOOK3	0.0590182	0.742766	0.832861
HOPX	1.27603	6.62127e-13	7.201e-12
HP1BP3	0.213296	0.138514	0.25183
HPCAL1	-0.705649	0.000318177	0.00138039
HPRT1	0.0955095	0.65855	0.772109
HPS1	0.011967	0.952857	0.97121
HSBP1	0.202468	0.244519	0.385884
HSD17B10	0.468382	0.0280463	0.070218
HSD17B11	-0.224708	0.229042	0.36786
HSF1	-0.0121409	0.954941	0.972131
HSH2D	0.888047	1.33298e-06	8.44498e-06
HSP90AA1	0.152177	0.00321381	0.0109566
HSP90AB1	-0.0932322	0.165743	0.289638
HSP90AB3P	-0.0552616	0.729825	0.824505
HSP90B1	0.313775	5.02923e-05	0.000251305
HSP90B2P	0.504062	0.00583163	0.0185401
HSPA14	0.523851	0.0274265	0.0689896
HSPA1A	0.437786	0.00109736	0.00422001
HSPA1B	0.738269	8.45506e-05	0.000406841
HSPA4	0.468438	0.00980394	0.0290749
HSPA5	0.236712	0.0221198	0.0575378
HSPA8	0.124136	0.0463567	0.105628
HSPA9	0.172086	0.292391	0.439776
HSPB1	0.14829	0.347647	0.49751
HSPB11	0.99841	1.70982e-06	1.07159e-05
HSPD1	-0.122191	0.429651	0.577878
HSPE1	0.290472	0.060572	0.130511
HSPE1-MOB4	0.431802	0.0223479	0.0580056
HSPH1	0.102382	0.571562	0.704033
HTATIP2	-0.0909303	0.689118	0.792865
HTATSF1	-0.800026	0.000104858	0.000497583
HTT	0.395494	0.0766434	0.158054
HUWE1	0.055314	0.750378	0.839047
HYOU1	0.175382	0.375256	0.524926
HYPK	0.205856	0.31268	0.462478
IAH1	0.273892	0.190697	0.321241
IARS	-0.00453347	0.983384	0.989146
IARS2	-0.354621	0.0941962	0.186415
IBTK	-0.0465667	0.828637	0.890137
ICAM2	-1.41269	1.12955e-11	1.13593e-10
ICAM3	-0.112736	0.47912	0.621795
ICMT	0.0406914	0.85818	0.911058
ICOS	0.70506	0.00235066	0.00827811
ICT1	0.150577	0.514276	0.651997
ID2	2.0578	1.7118e-88	1.24676e-86
ID3	1.49826	1.24794e-11	1.23943e-10
IDH2	1.05366	2.01579e-11	1.96949e-10
IDH3B	-0.0386638	0.855678	0.909005
IDH3G	0.21215	0.288581	0.436116
IDI1	0.365411	0.064565	0.137756
IDS	0.121819	0.379768	0.529757
IER2	-0.169962	0.28517	0.432296
IER3IP1	0.215404	0.292233	0.439776
IER5	-0.234829	0.233534	0.372585
IFI16	0.783424	7.30392e-21	1.28608e-19
IFI27L2	1.36453	9.40485e-15	1.15921e-13
IFI30	0.0887347	0.226419	0.364866
IFI35	0.815313	2.78069e-05	0.000144976
IFI44	0.0608839	0.74105	0.831608
IFI44L	-0.165914	0.324925	0.475469
IFI6	1.06971	1.46078e-20	2.51683e-19
IFIH1	0.406862	0.0371959	0.0884275
IFIT1	0.387222	0.0471537	0.106718
IFIT2	-0.0990879	0.613656	0.738753
IFIT3	0.428045	0.0155939	0.0430308
IFIT5	0.264428	0.231327	0.370047
IFITM1	0.0028732	0.956299	0.973307
IFITM2	-0.0063819	0.923069	0.95137
IFITM3	-0.0549764	0.633907	0.754321
IFNAR1	-0.350831	0.0404047	0.0948367
IFNAR2	-0.342928	0.0527298	0.116974
IFNG	3.70989	1.18743e-67	5.76563e-66
IGBP1	-0.210899	0.253433	0.396695
IGF2R	1.03569	3.61605e-08	2.76349e-07
IGHG1	0.173717	0.120279	0.225061
IGHG2	0.174994	0.235858	0.375124
IGHG3	0.0529038	0.613475	0.738753
IGHG4	-0.0714919	0.562924	0.696339
IGHGP	-0.039286	0.619593	0.743852
IGHM	0.220152	0.100586	0.196471
IGHV1OR15-1	-1.4552	4.701e-10	4.28799e-09
IGJ	0.0711604	0.628781	0.750571
IGKC	0.0115473	0.865401	0.916498
IGLC1	-0.0281201	0.843829	0.901438
IGLC2	0.133735	0.387143	0.535847
IGLC3	-0.0864526	0.571633	0.704033
IK	0.029034	0.850965	0.904797
IKBKB	0.158653	0.477289	0.619921
IKBKE	0.275984	0.247913	0.390216
IKZF1	-0.417336	0.000677185	0.00272176
IKZF2	1.41656	4.29213e-10	3.92248e-09
IKZF3	1.72586	9.28863e-15	1.15078e-13
IL10RA	0.16729	0.259605	0.403989
IL10RB	-0.160324	0.383415	0.532876
IL12RB1	-0.160561	0.47589	0.618606
IL16	-0.672429	9.84953e-06	5.51184e-05
IL17RA	-0.800155	5.18999e-05	0.0002588
IL27RA	-0.764036	0.000126847	0.000595461
IL2RB	1.68868	2.94301e-39	8.95383e-38
IL2RG	0.508033	1.92817e-08	1.51946e-07
IL32	0.701521	1.53123e-18	2.35164e-17
IL4R	-0.353124	0.0984772	0.193216
IL6ST	-0.65562	0.00143405	0.00535625
IL7R	-8.84803	0	0
ILF2	0.19712	0.270677	0.417167
ILF3	0.204633	0.200433	0.333272
ILF3-AS1	-0.428066	0.05889	0.12763
ILK	-0.412499	0.0400936	0.0942563
ILKAP	-0.0392904	0.866792	0.917361
IMMT	0.420327	0.0370922	0.0882247
IMP3	-0.354278	0.0655718	0.139286
IMP4	0.181671	0.418456	0.566784
IMPAD1	-0.0626777	0.769701	0.849978
IMPDH2	-0.208009	0.323969	0.474612
INIP	0.0197591	0.931317	0.95659
INO80D	0.244964	0.257381	0.401178
INO80E	0.271847	0.232325	0.370902
INPP4A	-0.083056	0.697618	0.800537
INPP4B	0.0165661	0.939304	0.961916
INPP5D	0.167529	0.273706	0.41995
INPP5F	0.933242	0.000121408	0.000572724
INSIG1	0.362424	0.0897414	0.179445
INTS10	-0.489256	0.0255045	0.0645265
INTS8	-0.410036	0.0715399	0.149518
IP6K2	0.579641	0.007929	0.0242769
IPCEF1	0.563015	0.0114477	0.0331699
IPO5	0.0263907	0.901848	0.937743
IPO7	-0.264751	0.166047	0.289923
IPO8	0.148419	0.518683	0.655888
IPO9	0.252704	0.265034	0.411106
IQGAP1	0.489026	7.35544e-07	4.78452e-06
IQGAP2	-0.489491	0.00457484	0.014909
IQSEC1	-0.362167	0.0783466	0.160808
IRAK1	0.0893402	0.645943	0.761457
IRAK4	0.0434356	0.8414	0.899602
IREB2	0.330935	0.118068	0.221788
IRF1	0.428595	0.00049402	0.00204544
IRF2	0.89303	5.61418e-08	4.21019e-07
IRF2BP2	-0.986349	1.74446e-11	1.71485e-10
IRF3	0.17693	0.380676	0.530465
IRF4	1.36368	1.16581e-10	1.09241e-09
IRF7	0.336416	0.0444698	0.102037
IRF9	0.266021	0.167591	0.291517
ISCU	-0.150716	0.289122	0.436498
ISG15	0.746273	5.91955e-10	5.36892e-09
ISG20	0.357842	0.00250226	0.00877981
ISG20L2	0.120971	0.562063	0.69566
IST1	0.324798	0.0818783	0.166563
ISY1	-0.152518	0.456644	0.601873
ITCH	0.354944	0.0979986	0.192434
ITGA1	1.38749	8.05406e-09	6.6068e-08
ITGA4	0.418633	0.0135735	0.0381789
ITGAE	2.19618	4.05405e-26	8.81802e-25
ITGAL	1.1248	1.43938e-15	1.86499e-14
ITGB1	0.159438	0.272608	0.419172
ITGB1BP1	0.578829	0.00436444	0.0143698
ITGB2	0.515998	3.69591e-11	3.53206e-10
ITGB7	1.29708	5.65492e-12	5.82082e-11
ITK	-0.26002	0.207637	0.341702
ITM2A	1.55797	9.40573e-23	1.79418e-21
ITM2B	-0.717253	6.8965e-20	1.14711e-18
ITM2C	1.08361	4.74277e-09	3.98575e-08
ITPA	0.0624049	0.78084	0.857752
ITPK1	0.884952	3.8242e-05	0.000194528
ITPKB	-0.00577967	0.978847	0.986647
ITSN2	0.105673	0.531935	0.669024
IVD	0.685616	0.00200314	0.00721281
IVNS1ABP	0.502719	0.00442913	0.0145429
IWS1	0.170617	0.406721	0.554169
JAGN1	0.0707761	0.753762	0.840876
JAK1	-0.229331	0.032103	0.0785915
JAK3	0.179081	0.349554	0.499229
JAKMIP1	1.34954	3.64828e-08	2.78369e-07
JARID2	0.00970105	0.963655	0.978102
JMJD1C	-0.517345	0.00264895	0.00922049
JOSD1	0.316699	0.138292	0.251711
JPX	0.435118	0.0627883	0.134442
JTB	0.143658	0.263055	0.408564
JUN	-0.19579	0.170967	0.296052
JUNB	-0.964111	1.32041e-14	1.60283e-13
JUND	-0.0223078	0.825857	0.888319
KANSL1	0.11041	0.624912	0.748183
KANSL3	0.104126	0.65106	0.765569
KARS	-0.086385	0.584563	0.716288
KAT2B	-0.255386	0.200679	0.333447
KAT6A	-0.678001	0.000181699	0.000823987
KAT6B	-0.416114	0.0580953	0.126593
KAT7	0.611782	0.00601934	0.0190362
KBTBD2	-0.074573	0.735116	0.827952
KCMF1	0.375645	0.0664448	0.140829
KCNAB2	0.137011	0.421382	0.56966
KCTD20	0.299213	0.104887	0.202976
KDELR1	0.339852	0.0495698	0.111243
KDELR2	0.479147	0.00334237	0.0113707
KDM2A	0.0469165	0.792049	0.865314
KDM3B	-0.0414222	0.849866	0.903829
KDM5A	0.118587	0.416611	0.564762
KDM5B	-0.110794	0.636317	0.755439
KDM5C	0.744446	0.000947949	0.00370471
KDSR	-2.26846	1.49072e-25	3.19341e-24
KHDRBS1	0.208588	0.0896586	0.179355
KHNYN	-0.0625233	0.780854	0.857752
KHSRP	0.335666	0.0874787	0.175799
KIAA0020	-0.164732	0.468085	0.611046
KIAA0040	0.333205	0.0715994	0.149578
KIAA0100	0.422421	0.0464357	0.105689
KIAA0101	1.27114	1.17017e-07	8.40807e-07
KIAA0226	0.171712	0.44523	0.592394
KIAA0232	-0.026925	0.908582	0.942095
KIAA0247	0.404362	0.0394821	0.0931714
KIAA0319L	0.120079	0.579469	0.710951
KIAA0368	0.286228	0.15868	0.280123
KIAA0430	-0.732646	0.000359546	0.00154316
KIAA0947	0.0130688	0.952317	0.970899
KIAA1033	-0.524506	0.00782281	0.0240024
KIAA1109	-0.281001	0.163124	0.286494
KIAA1143	0.24012	0.264021	0.409932
KIAA1191	0.0734178	0.738957	0.830333
KIAA1429	-0.136346	0.540024	0.675487
KIAA1430	-0.457442	0.0286738	0.0715654
KIAA1551	-0.321736	0.00231181	0.00815326
KIAA1671	1.64114	7.23617e-11	6.83384e-10
KIAA2013	0.24111	0.244441	0.385884
KIAA2018	0.0641113	0.770171	0.850301
KIAA2026	0.148686	0.464137	0.607103
KIDINS220	-0.119637	0.568582	0.701713
KIF20B	1.0281	3.24132e-06	1.97729e-05
KIF21A	0.344777	0.161105	0.283778
KIF21B	0.367479	0.131261	0.241038
KIF22	0.625412	0.0080633	0.0245941
KIF2A	-0.219403	0.277251	0.424037
KIF3B	0.477493	0.0348327	0.0837203
KIF5B	0.0924535	0.53123	0.668488
KIFAP3	0.475343	0.0419743	0.0974266
KIR2DL4	1.87356	2.92164e-15	3.68618e-14
KLF12	-0.700965	0.00210488	0.0075228
KLF13	-0.337238	0.0337644	0.0818485
KLF2	-2.06797	1.24846e-34	3.39059e-33
KLF6	-0.786747	7.9497e-18	1.17582e-16
KLF9	-0.112164	0.630536	0.751547
KLHDC3	0.0952737	0.676774	0.784862
KLHL24	-0.0014098	0.994965	0.99649
KLHL36	-0.153491	0.512924	0.650905
KLRB1	-5.06828	8.78578e-171	2.2228e-168
KLRC1	2.38502	5.50584e-23	1.06292e-21
KLRC2	2.02435	2.05895e-16	2.80378e-15
KLRC3	1.66677	3.54601e-13	3.90955e-12
KLRD1	3.42347	1.43332e-98	1.25272e-96
KLRG1	0.914274	9.46803e-05	0.000453767
KLRK1	3.1838	5.75109e-88	4.06551e-86
KMT2A	0.339319	0.0196589	0.0522969
KMT2B	0.429607	0.0680296	0.143704
KMT2C	-0.217326	0.205993	0.339694
KMT2E	0.0490114	0.724816	0.821937
KPNA1	-0.402043	0.0698645	0.146847
KPNA2	0.733324	0.00102109	0.00395262
KPNA3	0.458535	0.0301656	0.0746684
KPNA4	-0.185264	0.318972	0.469043
KPNA6	0.563578	0.00482354	0.0156035
KPNB1	0.030643	0.804972	0.873673
KRAS	0.525134	0.00916185	0.0275084
KRCC1	0.185715	0.360561	0.510069
KRI1	-0.120812	0.591624	0.721263
KRR1	0.135392	0.509612	0.647899
KRT10	0.192286	0.30749	0.45776
KRT222	0.47382	0.0160294	0.0441313
KTN1	-0.340535	0.0070287	0.0217981
KXD1	-0.191837	0.316781	0.467107
LAG3	4.55541	8.93973e-199	3.58111e-196
LAGE3	0.463246	0.0395367	0.0932547
LAMP1	0.315064	0.0329403	0.0802149
LAMP2	0.448325	0.00946394	0.0282918
LAMTOR1	0.0567945	0.741129	0.831608
LAMTOR2	0.364724	0.0738407	0.153195
[truncated: 2,808 more rows]
